# Supplementary material for: De Novo Assembly of the Sea Cucumber Apostichopus japonicus Hemocytes Transcriptome to Identify miRNA Targets Associated with Skin Ulceration Syndrome
Source: PLoS One. 2013 Sep 12;8(9):e73506. doi: 10.1371/journal.pone.0073506 (PMC3772007; doi:10.1371/journal.pone.0073506)
Supplement: Table S1 — Summary of annotated unigenes against nonredundant (nr) NCBI protein database. (XLS) [file pone.0073506.s001.xls]

## Sheet: Table S1
queryId	SubjectName	queryLen	hitID	hitLen	BitScore	evalue	qStart	qEnd	SStart	SEnd	HitFrame	identity	positive	gaps	AlignLen	Name
comp9735_c0_seq1	Q6GMH4_DANRE	550	Q6GMH4	297	78.1814	2.4887e-14	69	428	5	123	-3	45	64	NA	120	Q6GMH4_DANRE Mmadhc protein OS=Danio rerio GN=mmadhc PE=2 SV=1
comp9735_c0_seq2	Q6GMH4_DANRE	346	Q6GMH4	297	60.4622	2.35835e-09	6	224	5	77	-3	31	44	NA	73	Q6GMH4_DANRE Mmadhc protein OS=Danio rerio GN=mmadhc PE=2 SV=1
comp9735_c0_seq3	MMAD_HUMAN	328	Q9H3L0	296	75.485	7.17534e-14	11	328	56	160	-1	42	57	2	108	MMAD_HUMAN Methylmalonic aciduria and homocystinuria type D protein, mitochondrial OS=Homo sapiens GN=MMADHC PE=1 SV=2
comp9735_c0_seq4	MMAD_RAT	301	Q6AYQ6	296	65.0846	9.58853e-11	45	290	53	133	-3	32	47	NA	82	MMAD_RAT Methylmalonic aciduria and homocystinuria type D homolog, mitochondrial OS=Rattus norvegicus GN=Mmadhc PE=2 SV=1
comp9735_c0_seq5	Q6GMH4_DANRE	271	Q6GMH4	297	73.9442	2.11027e-13	140	271	249	292	-1	29	39	NA	44	Q6GMH4_DANRE Mmadhc protein OS=Danio rerio GN=mmadhc PE=2 SV=1
comp9735_c0_seq6	MMAD_HUMAN	266	Q9H3L0	296	50.8322	1.8516e-06	6	212	99	167	-1	27	38	2	71	MMAD_HUMAN Methylmalonic aciduria and homocystinuria type D protein, mitochondrial OS=Homo sapiens GN=MMADHC PE=1 SV=2
comp8410_c0_seq1	IFKC_DICDI	592	Q75JN1	1700	73.559	7.20166e-13	63	332	489	575	-3	36	53	NA	90	IFKC_DICDI Probable serine/threonine-protein kinase ifkC OS=Dictyostelium discoideum GN=ifkC PE=3 SV=1
comp8410_c0_seq2	B0B1T7_DANRE	523	B0B1T7	682	102.449	1.11716e-21	1	522	401	557	-2	67	98	1	175	B0B1T7_DANRE Double-stranded RNA activated protein kinase OS=Danio rerio GN=eif2ak2 PE=2 SV=1
comp8410_c0_seq3	Q08BM5_DANRE	520	Q08BM5	621	109.768	6.89143e-24	53	511	428	581	-1	67	96	7	160	Q08BM5_DANRE Eukaryotic translation initiation factor 2-alpha kinase 1 OS=Danio rerio GN=eif2ak1 PE=2 SV=1
comp8410_c0_seq4	B0B1T7_DANRE	484	B0B1T7	682	100.908	2.66674e-21	1	483	401	545	-2	64	93	1	162	B0B1T7_DANRE Double-stranded RNA activated protein kinase OS=Danio rerio GN=eif2ak2 PE=2 SV=1
comp8410_c0_seq5	Q08BM5_DANRE	385	Q08BM5	621	80.1073	2.88044e-15	45	317	485	573	-3	41	58	NA	91	Q08BM5_DANRE Eukaryotic translation initiation factor 2-alpha kinase 1 OS=Danio rerio GN=eif2ak1 PE=2 SV=1
comp8410_c0_seq6	Q08BM5_DANRE	281	Q08BM5	621	70.4774	2.31619e-12	6	209	482	548	-1	34	45	NA	68	Q08BM5_DANRE Eukaryotic translation initiation factor 2-alpha kinase 1 OS=Danio rerio GN=eif2ak1 PE=2 SV=1
comp9446_c0_seq1	CA055_DANRE	1505	Q7T293	467	73.9442	2.37562e-12	134	271	418	463	2	34	40	NA	46	CA055_DANRE UPF0667 protein C1orf55 homolog OS=Danio rerio GN=zgc:112095 PE=2 SV=2
comp9446_c0_seq3	CA055_DANRE	1229	Q7T293	467	131.724	7.37401e-30	199	699	38	205	1	72	99	2	169	CA055_DANRE UPF0667 protein C1orf55 homolog OS=Danio rerio GN=zgc:112095 PE=2 SV=2
comp8037_c0_seq1	CCNB2_HUMAN	1606	O95067	398	308.916	4.74274e-83	225	1340	14	388	3	178	243	13	385	CCNB2_HUMAN G2/mitotic-specific cyclin-B2 OS=Homo sapiens GN=CCNB2 PE=1 SV=1
comp8048_c0_seq1	B3DJE5_DANRE	3914	B3DJE5	994	173.326	8.67962e-42	2312	3622	543	976	2	115	208	7	444	B3DJE5_DANRE Zgc:194971 OS=Danio rerio GN=plekhm2 PE=2 SV=1
comp8048_c0_seq2	B3DJE5_DANRE	3893	B3DJE5	994	173.326	8.62795e-42	2291	3601	543	976	2	115	208	7	444	B3DJE5_DANRE Zgc:194971 OS=Danio rerio GN=plekhm2 PE=2 SV=1
comp8549_c0_seq1	ISY1_MOUSE	404	Q69ZQ2	285	87.8113	1.4033e-17	95	397	189	284	-2	46	67	NA	101	ISY1_MOUSE Pre-mRNA-splicing factor ISY1 homolog OS=Mus musculus GN=Isy1 PE=1 SV=2
comp8549_c0_seq3	ISY1_RAT	323	Q6AYB3	284	52.373	6.5379e-07	215	322	248	283	-2	24	31	NA	36	ISY1_RAT Pre-mRNA-splicing factor ISY1 homolog OS=Rattus norvegicus GN=Isy1 PE=2 SV=1
comp8549_c0_seq4	ISY1_RAT	298	Q6AYB3	284	181.03	1.19897e-45	2	298	53	151	-1	86	92	NA	99	ISY1_RAT Pre-mRNA-splicing factor ISY1 homolog OS=Rattus norvegicus GN=Isy1 PE=2 SV=1
comp8549_c0_seq5	ISY1_RAT	294	Q6AYB3	284	177.948	1.02002e-44	3	293	65	161	-2	84	88	NA	97	ISY1_RAT Pre-mRNA-splicing factor ISY1 homolog OS=Rattus norvegicus GN=Isy1 PE=2 SV=1
comp8549_c0_seq9	ISY1_RAT	253	Q6AYB3	284	52.7582	4.9316e-07	9	113	1	35	-3	27	29	NA	35	ISY1_RAT Pre-mRNA-splicing factor ISY1 homolog OS=Rattus norvegicus GN=Isy1 PE=2 SV=1
comp8549_c0_seq11	ISY1_RAT	231	Q6AYB3	284	145.206	7.42346e-35	3	230	48	123	-2	68	72	NA	76	ISY1_RAT Pre-mRNA-splicing factor ISY1 homolog OS=Rattus norvegicus GN=Isy1 PE=2 SV=1
comp8992_c0_seq1	A2CES1_DANRE	1083	A2CES1	1300	239.58	2.11138e-62	1	1038	926	1272	-1	137	201	4	350	A2CES1_DANRE Novel protein (Fragment) OS=Danio rerio GN=zzef1 PE=4 SV=1
comp8992_c0_seq3	E1BRV1_CHICK	923	E1BRV1	2891	142.124	3.63024e-33	6	431	45	191	-1	72	102	5	147	E1BRV1_CHICK Uncharacterized protein OS=Gallus gallus GN=ZZEF1 PE=4 SV=1
comp8992_c0_seq4	E1BRV1_CHICK	688	E1BRV1	2891	142.124	2.21164e-33	6	431	45	191	-3	72	102	5	147	E1BRV1_CHICK Uncharacterized protein OS=Gallus gallus GN=ZZEF1 PE=4 SV=1
comp8992_c0_seq5	E1BRV1_CHICK	632	E1BRV1	2891	195.667	1.44252e-49	45	632	267	461	-1	93	135	NA	196	E1BRV1_CHICK Uncharacterized protein OS=Gallus gallus GN=ZZEF1 PE=4 SV=1
comp8992_c0_seq6	E1BNA9_BOVIN	616	E1BNA9	2962	110.538	5.79467e-24	74	610	2799	2961	-1	68	93	NA	179	E1BNA9_BOVIN Uncharacterized protein OS=Bos taurus GN=Bt.26334 PE=4 SV=2
comp8992_c0_seq7	E1BRV1_CHICK	556	E1BRV1	2891	66.2402	1.00546e-10	6	554	623	802	-3	50	90	5	188	E1BRV1_CHICK Uncharacterized protein OS=Gallus gallus GN=ZZEF1 PE=4 SV=1
comp8992_c0_seq8	F1PN79_CANFA	539	F1PN79	2955	72.0182	1.73942e-12	168	539	372	492	-1	40	68	NA	124	F1PN79_CANFA Uncharacterized protein (Fragment) OS=Canis familiaris GN=ZZEF1 PE=4 SV=1
comp8992_c0_seq9	E1BNA9_BOVIN	536	E1BNA9	2962	84.3445	3.33912e-16	57	533	546	702	-1	47	85	3	162	E1BNA9_BOVIN Uncharacterized protein OS=Bos taurus GN=Bt.26334 PE=4 SV=2
comp8992_c0_seq10	E1BRV1_CHICK	522	E1BRV1	2891	62.3882	1.28117e-09	295	501	2312	2385	-1	34	43	5	74	E1BRV1_CHICK Uncharacterized protein OS=Gallus gallus GN=ZZEF1 PE=4 SV=1
comp8992_c0_seq11	F1PN79_CANFA	509	F1PN79	2955	154.066	3.04764e-37	3	506	198	368	-1	79	112	4	172	F1PN79_CANFA Uncharacterized protein (Fragment) OS=Canis familiaris GN=ZZEF1 PE=4 SV=1
comp8992_c0_seq12	E1BRV1_CHICK	460	E1BRV1	2891	56.6102	5.03362e-08	35	400	1324	1440	-1	34	64	3	125	E1BRV1_CHICK Uncharacterized protein OS=Gallus gallus GN=ZZEF1 PE=4 SV=1
comp8992_c0_seq16	E1BRV1_CHICK	399	E1BRV1	2891	72.7886	4.68412e-13	25	381	1587	1704	-1	47	68	3	122	E1BRV1_CHICK Uncharacterized protein OS=Gallus gallus GN=ZZEF1 PE=4 SV=1
comp8992_c0_seq18	E1BRV1_CHICK	388	E1BRV1	2891	60.077	3.06828e-09	22	333	1555	1659	-2	38	57	2	106	E1BRV1_CHICK Uncharacterized protein OS=Gallus gallus GN=ZZEF1 PE=4 SV=1
comp8992_c0_seq20	E1BNA9_BOVIN	371	E1BNA9	2962	134.035	1.69868e-31	3	371	1776	1900	-1	61	76	2	125	E1BNA9_BOVIN Uncharacterized protein OS=Bos taurus GN=Bt.26334 PE=4 SV=2
comp8992_c0_seq22	E1BRV1_CHICK	362	E1BRV1	2891	60.077	3.14188e-09	22	333	1555	1659	-3	38	57	2	106	E1BRV1_CHICK Uncharacterized protein OS=Gallus gallus GN=ZZEF1 PE=4 SV=1
comp8992_c0_seq24	F1PN79_CANFA	356	F1PN79	2955	121.709	8.53134e-28	3	353	2716	2832	-1	54	78	NA	117	F1PN79_CANFA Uncharacterized protein (Fragment) OS=Canis familiaris GN=ZZEF1 PE=4 SV=1
comp8992_c0_seq27	F1PN79_CANFA	335	F1PN79	2955	120.939	1.48167e-27	3	323	2681	2787	-1	52	75	NA	107	F1PN79_CANFA Uncharacterized protein (Fragment) OS=Canis familiaris GN=ZZEF1 PE=4 SV=1
comp8992_c0_seq30	D3ZG78_RAT	291	D3ZG78	2924	66.6254	3.31188e-11	67	291	2531	2603	-1	30	52	NA	75	D3ZG78_RAT Uncharacterized protein OS=Rattus norvegicus GN=Zzef1 PE=4 SV=1
comp8992_c0_seq31	D3ZG78_RAT	284	D3ZG78	2924	65.0846	9.70744e-11	9	284	166	261	-1	37	51	4	96	D3ZG78_RAT Uncharacterized protein OS=Rattus norvegicus GN=Zzef1 PE=4 SV=1
comp8992_c0_seq32	A2CES1_DANRE	282	A2CES1	1300	51.9878	8.50413e-07	7	279	573	663	-1	28	51	3	94	A2CES1_DANRE Novel protein (Fragment) OS=Danio rerio GN=zzef1 PE=4 SV=1
comp8992_c0_seq34	A2CES1_DANRE	274	A2CES1	1300	127.872	1.22844e-29	8	274	1203	1291	-1	58	71	NA	89	A2CES1_DANRE Novel protein (Fragment) OS=Danio rerio GN=zzef1 PE=4 SV=1
comp8992_c0_seq36	E1BNA9_BOVIN	269	E1BNA9	2962	122.865	3.82477e-28	3	269	1776	1864	-1	50	63	NA	89	E1BNA9_BOVIN Uncharacterized protein OS=Bos taurus GN=Bt.26334 PE=4 SV=2
comp8992_c0_seq37	E1BRV1_CHICK	254	E1BRV1	2891	48.9062	7.10418e-06	3	254	2256	2343	-1	32	44	4	88	E1BRV1_CHICK Uncharacterized protein OS=Gallus gallus GN=ZZEF1 PE=4 SV=1
comp8992_c0_seq38	E1BNA9_BOVIN	252	E1BNA9	2962	62.003	8.12884e-10	3	251	2200	2282	-2	28	48	NA	83	E1BNA9_BOVIN Uncharacterized protein OS=Bos taurus GN=Bt.26334 PE=4 SV=2
comp8992_c0_seq39	D3ZG78_RAT	249	D3ZG78	2924	67.781	1.48497e-11	3	248	2522	2601	-2	32	53	NA	82	D3ZG78_RAT Uncharacterized protein OS=Rattus norvegicus GN=Zzef1 PE=4 SV=1
comp8992_c0_seq42	E1BRV1_CHICK	221	E1BRV1	2891	62.3882	6.37286e-10	12	203	1722	1783	-1	30	45	NA	64	E1BRV1_CHICK Uncharacterized protein OS=Gallus gallus GN=ZZEF1 PE=4 SV=1
comp8992_c0_seq43	ZZEF1_HUMAN	219	O43149	2961	48.9062	7.03108e-06	3	185	2652	2712	-2	20	38	NA	61	ZZEF1_HUMAN Zinc finger ZZ-type and EF-hand domain-containing protein 1 OS=Homo sapiens GN=ZZEF1 PE=1 SV=6
comp8280_c0_seq1	QCR6_HUMAN	501	P07919	91	169.474	6.6705e-42	59	331	1	91	2	82	82	NA	91	QCR6_HUMAN Cytochrome b-c1 complex subunit 6, mitochondrial OS=Homo sapiens GN=UQCRH PE=1 SV=2
comp9836_c0_seq1	E7EU19_HUMAN	4392	E7EU19	1161	770	0	2203	4392	92	814	-1	399	508	9	739	E7EU19_HUMAN Uncharacterized protein OS=Homo sapiens GN=RAD54L2 PE=4 SV=2
comp9836_c0_seq2	Q1LXB6_DANRE	1488	Q1LXB6	1305	305.834	3.6559e-82	3	962	46	365	-2	163	212	7	327	Q1LXB6_DANRE Novel protein similar to human and mouse steroid receptor-interacting SNF2 domain protein (Srisnf2l) (Fragment) OS=Danio rerio GN=si:dkey-42i9.10 PE=4 SV=1
comp9836_c0_seq3	Q1LXB6_DANRE	1449	Q1LXB6	1305	305.834	3.52917e-82	3	962	46	365	-2	163	212	7	327	Q1LXB6_DANRE Novel protein similar to human and mouse steroid receptor-interacting SNF2 domain protein (Srisnf2l) (Fragment) OS=Danio rerio GN=si:dkey-42i9.10 PE=4 SV=1
comp9836_c0_seq5	Q1LXB6_DANRE	1216	Q1LXB6	1305	229.18	3.34708e-59	1	690	46	275	-2	120	157	7	237	Q1LXB6_DANRE Novel protein similar to human and mouse steroid receptor-interacting SNF2 domain protein (Srisnf2l) (Fragment) OS=Danio rerio GN=si:dkey-42i9.10 PE=4 SV=1
comp9836_c0_seq6	Q1LXB6_DANRE	1177	Q1LXB6	1305	229.18	3.19547e-59	1	690	46	275	-2	120	157	7	237	Q1LXB6_DANRE Novel protein similar to human and mouse steroid receptor-interacting SNF2 domain protein (Srisnf2l) (Fragment) OS=Danio rerio GN=si:dkey-42i9.10 PE=4 SV=1
comp9897_c0_seq1	FA53A_CHICK	3511	Q5ZKN5	418	63.5438	8.61534e-09	2129	2758	112	315	-1	68	92	6	216	FA53A_CHICK Protein FAM53A OS=Gallus gallus GN=FAM53A PE=2 SV=2
comp9626_c0_seq1	GPN3_HUMAN	1079	Q9UHW5	284	336.65	1.2587e-91	148	936	1	265	-3	164	207	2	265	GPN3_HUMAN GPN-loop GTPase 3 OS=Homo sapiens GN=GPN3 PE=1 SV=2
comp9626_c0_seq3	Q9VI70_DROME	403	Q9VI70	283	65.4698	7.45822e-11	233	391	219	271	-1	30	40	NA	53	Q9VI70_DROME CG2656 OS=Drosophila melanogaster GN=CG2656 PE=2 SV=2
comp9635_c0_seq1	Q22940_CAEEL	1643	Q22940	523	105.531	8.21462e-22	535	1596	57	379	-3	88	160	18	372	Q22940_CAEEL Protein TWK-28 OS=Caenorhabditis elegans GN=twk-28 PE=2 SV=4
comp9635_c0_seq2	Q22940_CAEEL	1520	Q22940	523	105.531	7.46443e-22	412	1473	57	379	-3	88	160	18	372	Q22940_CAEEL Protein TWK-28 OS=Caenorhabditis elegans GN=twk-28 PE=2 SV=4
comp9635_c0_seq7	ORK1_DROME	374	Q94526	1001	60.8474	1.82276e-09	7	270	56	141	-3	30	48	NA	88	ORK1_DROME Open rectifier potassium channel protein 1 OS=Drosophila melanogaster GN=Ork1 PE=1 SV=2
comp9160_c0_seq1	F1NSS7_CHICK	1784	F1NSS7	349	310.842	1.42234e-83	1218	1784	53	242	3	141	165	1	190	F1NSS7_CHICK Uncharacterized protein OS=Gallus gallus GN=BXDC2 PE=4 SV=1
comp9160_c0_seq4	BRX1_SCHPO	396	Q9HGL6	295	50.8322	1.91126e-06	1	171	238	294	1	22	35	NA	57	BRX1_SCHPO Ribosome biogenesis protein BRX1 homolog OS=Schizosaccharomyces pombe (strain 972 / ATCC 24843) GN=SPBC800.06 PE=2 SV=1
comp9160_c0_seq5	F1SND4_PIG	378	F1SND4	353	106.686	2.88139e-23	1	348	215	346	1	59	79	16	132	F1SND4_PIG Uncharacterized protein OS=Sus scrofa GN=BRIX1 PE=4 SV=1
comp9160_c0_seq6	F1SND4_PIG	356	F1SND4	353	106.686	2.84005e-23	1	348	215	346	1	59	79	16	132	F1SND4_PIG Uncharacterized protein OS=Sus scrofa GN=BRIX1 PE=4 SV=1
comp8462_c0_seq1	D6REX3_HUMAN	1878	D6REX3	1251	72.0182	1.18741e-11	1681	1878	1186	1251	-1	36	48	NA	66	D6REX3_HUMAN Uncharacterized protein OS=Homo sapiens GN=SEC31A PE=4 SV=1
comp8462_c0_seq2	D6REX3_HUMAN	1306	D6REX3	1251	118.242	9.13599e-26	53	562	1096	1251	-1	73	96	NA	170	D6REX3_HUMAN Uncharacterized protein OS=Homo sapiens GN=SEC31A PE=4 SV=1
comp8462_c0_seq3	D6REX3_HUMAN	1195	D6REX3	1251	112.464	4.45451e-24	53	382	1143	1251	-1	58	77	NA	110	D6REX3_HUMAN Uncharacterized protein OS=Homo sapiens GN=SEC31A PE=4 SV=1
comp8462_c0_seq4	D6RHZ5_HUMAN	801	D6RHZ5	877	301.982	2.19047e-81	1	801	172	440	-1	151	190	8	275	D6RHZ5_HUMAN Uncharacterized protein OS=Homo sapiens GN=SEC31A PE=4 SV=1
comp8462_c0_seq5	SC31A_CHICK	623	Q5F3X8	1227	109.383	1.31838e-23	315	623	693	795	-1	56	79	1	104	SC31A_CHICK Protein transport protein Sec31A OS=Gallus gallus GN=SEC31A PE=2 SV=1
comp8462_c0_seq6	SC31A_DANRE	606	Q7SYD5	1254	168.318	2.27324e-41	3	605	274	474	-2	89	117	6	207	SC31A_DANRE Protein transport protein Sec31A OS=Danio rerio GN=sec31a PE=2 SV=1
comp8462_c0_seq7	SC31A_CHICK	542	Q5F3X8	1227	186.808	4.83213e-47	15	542	620	795	-1	94	131	1	177	SC31A_CHICK Protein transport protein Sec31A OS=Gallus gallus GN=SEC31A PE=2 SV=1
comp8462_c0_seq8	D6RHZ5_HUMAN	377	D6RHZ5	877	63.929	2.1475e-10	3	176	544	599	-1	32	43	NA	58	D6RHZ5_HUMAN Uncharacterized protein OS=Homo sapiens GN=SEC31A PE=4 SV=1
comp8462_c0_seq9	SC31A_DANRE	375	Q7SYD5	1254	142.51	4.75097e-34	7	348	568	681	-1	68	88	NA	114	SC31A_DANRE Protein transport protein Sec31A OS=Danio rerio GN=sec31a PE=2 SV=1
comp8462_c0_seq10	SC31A_CHICK	360	Q5F3X8	1227	109.383	4.51586e-24	52	360	693	795	-1	56	79	1	104	SC31A_CHICK Protein transport protein Sec31A OS=Gallus gallus GN=SEC31A PE=2 SV=1
comp8462_c0_seq11	SC31A_CHICK	354	Q5F3X8	1227	172.555	4.22541e-43	3	347	112	226	-2	74	96	NA	115	SC31A_CHICK Protein transport protein Sec31A OS=Gallus gallus GN=SEC31A PE=2 SV=1
comp8462_c0_seq12	SC31A_DANRE	316	Q7SYD5	1254	78.1814	1.08095e-14	12	185	1	58	-3	37	48	NA	58	SC31A_DANRE Protein transport protein Sec31A OS=Danio rerio GN=sec31a PE=2 SV=1
comp8462_c0_seq13	SC31A_DANRE	255	Q7SYD5	1254	63.1586	3.64015e-10	42	254	435	505	-2	29	42	NA	71	SC31A_DANRE Protein transport protein Sec31A OS=Danio rerio GN=sec31a PE=2 SV=1
comp8060_c0_seq1	SBDS_RAT	1093	Q5RK30	250	346.665	1.24146e-94	116	865	3	250	2	170	204	NA	250	SBDS_RAT Ribosome maturation protein SBDS OS=Rattus norvegicus GN=Sbds PE=2 SV=1
comp8154_c0_seq3	ADCY2_HUMAN	921	Q08462	1091	333.183	1.11032e-90	88	837	825	1076	-1	165	202	4	254	ADCY2_HUMAN Adenylate cyclase type 2 OS=Homo sapiens GN=ADCY2 PE=1 SV=5
comp8154_c0_seq5	RPP29_RAT	751	Q5M882	221	151.369	4.29353e-36	10	456	72	221	1	79	107	3	152	RPP29_RAT Ribonuclease P protein subunit p29 OS=Rattus norvegicus GN=Pop4 PE=2 SV=1
comp8154_c0_seq7	F1PMS3_CANFA	649	F1PMS3	1109	126.331	1.1399e-28	73	333	1013	1099	-2	58	71	NA	87	F1PMS3_CANFA Uncharacterized protein (Fragment) OS=Canis familiaris GN=ADCY4 PE=3 SV=1
comp8319_c0_seq1	B7Z0Z5_DROME	1319	B7Z0Z5	527	295.819	3.23753e-79	457	1317	62	354	1	152	195	11	298	B7Z0Z5_DROME CG4678, isoform E OS=Drosophila melanogaster GN=CG4678 PE=4 SV=1
comp8319_c0_seq2	B7Z0Z5_DROME	726	B7Z0Z5	527	161.384	3.90671e-39	1	549	249	434	1	84	117	8	191	B7Z0Z5_DROME CG4678, isoform E OS=Drosophila melanogaster GN=CG4678 PE=4 SV=1
comp8319_c0_seq4	CBPE_RAT	319	P15087	476	75.8702	5.54971e-14	6	266	352	437	3	38	53	2	89	CBPE_RAT Carboxypeptidase E OS=Rattus norvegicus GN=Cpe PE=2 SV=1
comp9128_c0_seq1	F1NVZ2_CHICK	393	F1NVZ2	766	94.7449	1.11809e-19	181	393	168	238	1	44	52	NA	71	F1NVZ2_CHICK Uncharacterized protein (Fragment) OS=Gallus gallus GN=LOC423740 PE=3 SV=1
comp9128_c0_seq3	F1RKD7_PIG	297	F1RKD7	575	76.6406	3.19249e-14	122	295	195	252	2	34	41	NA	58	F1RKD7_PIG Uncharacterized protein OS=Sus scrofa GN=SRCRB4D PE=4 SV=1
comp9128_c0_seq4	F1PWH7_CANFA	219	F1PWH7	463	50.0618	3.273e-06	133	219	362	390	1	20	24	NA	29	F1PWH7_CANFA Uncharacterized protein (Fragment) OS=Canis familiaris GN=MSR1 PE=4 SV=1
comp8471_c0_seq1	F1LZQ7_RAT	2603	F1LZQ7	733	138.272	1.96928e-31	1186	1674	36	196	-3	71	109	NA	163	F1LZQ7_RAT Uncharacterized protein (Fragment) OS=Rattus norvegicus GN=Gramd1b PE=4 SV=1
comp8471_c0_seq2	F1LZQ7_RAT	1869	F1LZQ7	733	130.183	3.65222e-29	1186	1521	85	196	-1	59	86	NA	112	F1LZQ7_RAT Uncharacterized protein (Fragment) OS=Rattus norvegicus GN=Gramd1b PE=4 SV=1
comp8471_c0_seq3	F1LZQ7_RAT	1793	F1LZQ7	733	138.272	1.27152e-31	1186	1674	36	196	-3	71	109	NA	163	F1LZQ7_RAT Uncharacterized protein (Fragment) OS=Rattus norvegicus GN=Gramd1b PE=4 SV=1
comp9879_c0_seq1	SHOC2_DANRE	2248	Q1L8Y7	561	676.011	0	497	2113	23	561	2	336	421	NA	539	SHOC2_DANRE Leucine-rich repeat protein SHOC-2 OS=Danio rerio GN=shoc2 PE=2 SV=1
comp9879_c0_seq2	SHOC2_DANRE	2247	Q1L8Y7	561	676.011	0	497	2113	23	561	2	336	421	NA	539	SHOC2_DANRE Leucine-rich repeat protein SHOC-2 OS=Danio rerio GN=shoc2 PE=2 SV=1
comp9879_c0_seq3	SHOC2_DANRE	2212	Q1L8Y7	561	676.011	0	461	2077	23	561	2	336	421	NA	539	SHOC2_DANRE Leucine-rich repeat protein SHOC-2 OS=Danio rerio GN=shoc2 PE=2 SV=1
comp9879_c0_seq4	SHOC2_DANRE	2211	Q1L8Y7	561	676.011	0	461	2077	23	561	2	336	421	NA	539	SHOC2_DANRE Leucine-rich repeat protein SHOC-2 OS=Danio rerio GN=shoc2 PE=2 SV=1
comp9879_c0_seq5	F1PZG8_CANFA	2171	F1PZG8	1203	181.8	1.26312e-44	15	995	473	786	-1	116	173	4	331	F1PZG8_CANFA Uncharacterized protein (Fragment) OS=Canis familiaris GN=WAPAL PE=4 SV=1
comp9879_c0_seq6	F1NF28_CHICK	1391	F1NF28	1207	207.994	9.48944e-53	314	1282	871	1207	-2	135	183	16	339	F1NF28_CHICK Uncharacterized protein (Fragment) OS=Gallus gallus GN=Gga.11914 PE=4 SV=1
comp9879_c0_seq7	F1NF28_CHICK	1172	F1NF28	1207	207.994	7.56777e-53	95	1063	871	1207	-2	135	183	16	339	F1NF28_CHICK Uncharacterized protein (Fragment) OS=Gallus gallus GN=Gga.11914 PE=4 SV=1
comp9879_c0_seq9	WAPL_DROME	371	Q9W517	1741	87.4261	1.82333e-17	3	350	1307	1424	-1	49	71	4	120	WAPL_DROME Protein wings apart-like OS=Drosophila melanogaster GN=wapl PE=1 SV=1
comp9879_c0_seq17	WAPL_DROME	240	Q9W517	1741	59.6918	4.06324e-09	7	219	1277	1344	-1	32	48	3	74	WAPL_DROME Protein wings apart-like OS=Drosophila melanogaster GN=wapl PE=1 SV=1
comp9898_c0_seq1	F1MVW1_BOVIN	743	F1MVW1	199	59.3066	2.17186e-08	1	420	75	197	1	48	71	NA	140	F1MVW1_BOVIN Uncharacterized protein OS=Bos taurus GN=SSSCA1 PE=4 SV=1
comp9898_c0_seq2	Q5XJ32_DANRE	430	Q5XJ32	234	101.293	1.48675e-21	2	310	33	117	2	56	68	NA	103	Q5XJ32_DANRE Sjogren syndrome/scleroderma autoantigen 1 OS=Danio rerio GN=sssca1 PE=2 SV=1
comp9898_c0_seq3	Q5XJ32_DANRE	395	Q5XJ32	234	94.3597	1.46027e-19	219	389	7	63	3	45	49	NA	57	Q5XJ32_DANRE Sjogren syndrome/scleroderma autoantigen 1 OS=Danio rerio GN=sssca1 PE=2 SV=1
comp9898_c0_seq5	Q5XJ32_DANRE	350	Q5XJ32	234	94.3597	1.46618e-19	174	344	7	63	3	45	49	NA	57	Q5XJ32_DANRE Sjogren syndrome/scleroderma autoantigen 1 OS=Danio rerio GN=sssca1 PE=2 SV=1
comp9898_c0_seq6	Q5XJ32_DANRE	328	Q5XJ32	234	94.3597	1.49268e-19	152	322	7	63	2	45	49	NA	57	Q5XJ32_DANRE Sjogren syndrome/scleroderma autoantigen 1 OS=Danio rerio GN=sssca1 PE=2 SV=1
comp8056_c1_seq1	DCA10_DANRE	1502	Q6NWH1	508	235.343	6.14907e-61	531	1502	108	438	3	138	183	25	349	DCA10_DANRE DDB1- and CUL4-associated factor 10 OS=Danio rerio GN=dcaf10 PE=2 SV=2
comp8056_c1_seq2	DCA10_DROME	1387	Q9VAT2	621	225.328	5.74318e-58	480	1334	6	300	3	127	170	12	297	DCA10_DROME DDB1- and CUL4-associated factor 10 homolog OS=Drosophila melanogaster GN=CG1523 PE=1 SV=1
comp8056_c1_seq5	DCA10_DANRE	972	Q6NWH1	508	213.386	1.38519e-54	91	972	142	438	1	123	163	21	315	DCA10_DANRE DDB1- and CUL4-associated factor 10 OS=Danio rerio GN=dcaf10 PE=2 SV=2
comp8056_c1_seq6	DCA10_DROME	857	Q9VAT2	621	207.223	8.13605e-53	91	804	62	300	1	110	145	3	241	DCA10_DROME DDB1- and CUL4-associated factor 10 homolog OS=Drosophila melanogaster GN=CG1523 PE=1 SV=1
comp8056_c1_seq10	DCA10_DANRE	308	Q6NWH1	508	85.1149	8.88718e-17	3	260	422	505	3	43	54	NA	86	DCA10_DANRE DDB1- and CUL4-associated factor 10 OS=Danio rerio GN=dcaf10 PE=2 SV=2
comp8435_c0_seq1	E7EVW9_HUMAN	1395	E7EVW9	916	186.422	2.97397e-46	1	720	94	334	1	92	145	2	242	E7EVW9_HUMAN Uncharacterized protein OS=Homo sapiens GN=RP1 PE=4 SV=1
comp8435_c0_seq2	E7EVW9_HUMAN	799	E7EVW9	916	129.413	1.9204e-29	198	794	4	198	3	70	112	1	200	E7EVW9_HUMAN Uncharacterized protein OS=Homo sapiens GN=RP1 PE=4 SV=1
comp8435_c0_seq3	F1SS24_PIG	784	F1SS24	2478	100.523	9.2999e-21	16	783	1587	1842	1	73	117	4	260	F1SS24_PIG Uncharacterized protein OS=Sus scrofa GN=FN1 PE=4 SV=1
comp8435_c0_seq6	LOXH1_HUMAN	665	Q8IVV2	1947	142.124	2.07818e-33	16	663	114	333	1	81	124	7	223	LOXH1_HUMAN Lipoxygenase homology domain-containing protein 1 OS=Homo sapiens GN=LOXHD1 PE=2 SV=3
comp8435_c0_seq7	F1SS24_PIG	651	F1SS24	2478	87.0409	7.6638e-17	66	650	1648	1842	3	60	94	4	199	F1SS24_PIG Uncharacterized protein OS=Sus scrofa GN=FN1 PE=4 SV=1
comp8435_c0_seq9	E1C0U1_CHICK	608	E1C0U1	1919	146.362	9.35233e-35	1	591	39	220	1	77	119	3	200	E1C0U1_CHICK Uncharacterized protein OS=Gallus gallus GN=RP1 PE=4 SV=1
comp8435_c0_seq11	Q58XP5_DANRE	557	Q58XP5	2500	54.6842	3.06773e-07	1	291	749	847	1	34	51	3	100	Q58XP5_DANRE Fibronectin 1b OS=Danio rerio GN=fn1b PE=2 SV=1
comp8435_c0_seq13	E7EVW9_HUMAN	528	E7EVW9	916	114.39	2.88398e-25	5	523	29	198	2	57	97	1	174	E7EVW9_HUMAN Uncharacterized protein OS=Homo sapiens GN=RP1 PE=4 SV=1
comp8435_c0_seq15	E1C0U1_CHICK	452	E1C0U1	1919	101.293	1.71083e-21	124	390	36	124	1	44	64	NA	89	E1C0U1_CHICK Uncharacterized protein OS=Gallus gallus GN=RP1 PE=4 SV=1
comp8435_c0_seq17	E7EVW9_HUMAN	426	E7EVW9	916	99.7525	4.10394e-21	14	334	215	319	2	52	71	NA	107	E7EVW9_HUMAN Uncharacterized protein OS=Homo sapiens GN=RP1 PE=4 SV=1
comp8435_c0_seq18	E7EVW9_HUMAN	424	E7EVW9	916	83.5741	2.96129e-16	3	320	205	311	3	38	66	2	108	E7EVW9_HUMAN Uncharacterized protein OS=Homo sapiens GN=RP1 PE=4 SV=1
comp8435_c0_seq19	E1C0U1_CHICK	423	E1C0U1	1919	67.781	1.72823e-11	4	378	111	220	1	40	68	3	128	E1C0U1_CHICK Uncharacterized protein OS=Gallus gallus GN=RP1 PE=4 SV=1
comp8435_c0_seq22	F1MXT4_BOVIN	384	F1MXT4	997	51.9878	8.37799e-07	4	189	15	73	1	27	39	NA	62	F1MXT4_BOVIN Uncharacterized protein OS=Bos taurus GN=LOXHD1 PE=4 SV=2
comp8435_c0_seq24	F1RPS4_PIG	380	F1RPS4	1685	106.301	3.76321e-23	16	369	242	361	1	51	80	2	120	F1RPS4_PIG Uncharacterized protein (Fragment) OS=Sus scrofa GN=LOXHD1 PE=4 SV=1
comp8435_c0_seq25	E7EVW9_HUMAN	375	E7EVW9	916	80.1073	2.90335e-15	59	364	665	767	2	43	64	2	104	E7EVW9_HUMAN Uncharacterized protein OS=Homo sapiens GN=RP1 PE=4 SV=1
comp8435_c0_seq26	E7EVW9_HUMAN	370	E7EVW9	916	74.3294	1.6015e-13	3	293	513	608	3	36	53	NA	97	E7EVW9_HUMAN Uncharacterized protein OS=Homo sapiens GN=RP1 PE=4 SV=1
comp8435_c0_seq27	LOXH1_HUMAN	353	Q8IVV2	1947	79.337	4.86824e-15	4	351	95	212	1	44	71	4	120	LOXH1_HUMAN Lipoxygenase homology domain-containing protein 1 OS=Homo sapiens GN=LOXHD1 PE=2 SV=3
comp8435_c0_seq34	E7EVW9_HUMAN	326	E7EVW9	916	83.5741	2.64152e-16	3	320	205	311	3	38	66	2	108	E7EVW9_HUMAN Uncharacterized protein OS=Homo sapiens GN=RP1 PE=4 SV=1
comp8435_c0_seq35	F1RPS4_PIG	322	F1RPS4	1685	88.9669	6.31907e-18	48	311	273	361	3	40	64	1	89	F1RPS4_PIG Uncharacterized protein (Fragment) OS=Sus scrofa GN=LOXHD1 PE=4 SV=1
comp8435_c0_seq36	E7EVW9_HUMAN	314	E7EVW9	916	74.7146	1.19514e-13	37	312	188	281	1	37	53	2	94	E7EVW9_HUMAN Uncharacterized protein OS=Homo sapiens GN=RP1 PE=4 SV=1
comp8435_c0_seq39	TENA_CHICK	290	P10039	1808	55.8398	5.86044e-08	2	289	1290	1386	2	28	46	1	97	TENA_CHICK Tenascin OS=Gallus gallus GN=TNC PE=1 SV=2
comp8435_c0_seq47	E7EVW9_HUMAN	242	E7EVW9	916	56.6102	3.43974e-08	1	150	271	319	1	26	33	NA	50	E7EVW9_HUMAN Uncharacterized protein OS=Homo sapiens GN=RP1 PE=4 SV=1
comp8435_c0_seq48	E7EVW9_HUMAN	231	E7EVW9	916	51.2174	1.45889e-06	8	220	696	767	2	28	44	2	73	E7EVW9_HUMAN Uncharacterized protein OS=Homo sapiens GN=RP1 PE=4 SV=1
comp9671_c0_seq6	Q55EF5_DICDI	665	Q55EF5	838	60.077	1.03859e-08	121	657	131	307	1	43	83	1	180	Q55EF5_DICDI Putative uncharacterized protein OS=Dictyostelium discoideum GN=DDB_0201672 PE=4 SV=1
comp8854_c0_seq3	Q8SX37_DROME	322	Q8SX37	224	75.0998	9.44261e-14	3	152	7	56	-3	31	42	NA	50	Q8SX37_DROME Phosphatidylinositol synthase, isoform A OS=Drosophila melanogaster GN=Pis PE=2 SV=1
comp8854_c0_seq4	Q6NYP5_DANRE	294	Q6NYP5	213	157.918	1.09233e-38	3	293	36	132	-2	74	80	NA	97	Q6NYP5_DANRE CDP-diacylglycerol--inositol 3-phosphatidyltransferase (Phosphatidylinositol synthase) OS=Danio rerio GN=cdipt PE=2 SV=1
comp8854_c0_seq5	E2RRV2_CANFA	274	E2RRV2	213	52.373	6.57519e-07	3	107	3	37	-3	25	29	NA	35	E2RRV2_CANFA Uncharacterized protein OS=Canis familiaris GN=CDIPT PE=3 SV=1
comp8579_c0_seq1	E2QUC4_CANFA	2117	E2QUC4	1498	394.43	1.2027e-108	581	2008	1	464	-2	217	289	17	493	E2QUC4_CANFA Uncharacterized protein OS=Canis familiaris GN=RALGAPB PE=4 SV=1
comp8579_c0_seq2	D3ZSM7_RAT	1995	D3ZSM7	1491	456.062	3.12876e-127	3	1886	1	613	-2	263	366	18	646	D3ZSM7_RAT Uncharacterized protein OS=Rattus norvegicus PE=4 SV=1
comp8579_c0_seq3	RLGPB_RAT	1844	P86410	1484	402.905	2.86677e-111	2	1735	1	530	-2	240	322	20	598	RLGPB_RAT Ral GTPase-activating protein subunit beta OS=Rattus norvegicus GN=Ralgapb PE=1 SV=1
comp8579_c0_seq4	RLGPB_HUMAN	1726	Q86X10	1494	343.584	1.91002e-93	215	1726	974	1486	-1	200	284	11	515	RLGPB_HUMAN Ral GTPase-activating protein subunit beta OS=Homo sapiens GN=RALGAPB PE=1 SV=1
comp8579_c0_seq5	Q8IRL5_DROME	530	Q8IRL5	1718	187.193	3.55323e-47	3	530	980	1155	-1	98	120	NA	176	Q8IRL5_DROME CG34408, isoform B OS=Drosophila melanogaster GN=CG34408 PE=4 SV=2
comp8579_c0_seq6	F1NIY9_CHICK	518	F1NIY9	1491	103.219	6.35095e-22	3	287	768	861	-1	52	67	NA	95	F1NIY9_CHICK Uncharacterized protein OS=Gallus gallus GN=Gga.18350 PE=4 SV=1
comp8579_c0_seq7	RLGPB_HUMAN	414	Q86X10	1494	89.3521	5.26103e-18	1	414	540	678	-1	49	82	1	139	RLGPB_HUMAN Ral GTPase-activating protein subunit beta OS=Homo sapiens GN=RALGAPB PE=1 SV=1
comp8579_c0_seq8	Q8IRL5_DROME	395	Q8IRL5	1718	81.2629	1.27926e-15	51	374	1175	1281	-1	44	62	2	110	Q8IRL5_DROME CG34408, isoform B OS=Drosophila melanogaster GN=CG34408 PE=4 SV=2
comp8579_c0_seq9	F1NIY9_CHICK	344	F1NIY9	1491	66.2402	4.29792e-11	130	342	624	694	-3	33	46	NA	71	F1NIY9_CHICK Uncharacterized protein OS=Gallus gallus GN=Gga.18350 PE=4 SV=1
comp9376_c0_seq1	DPOG1_XENLA	1419	Q91684	1200	337.421	1.0643e-91	8	1165	19	405	-3	182	243	10	396	DPOG1_XENLA DNA polymerase subunit gamma-1 OS=Xenopus laevis GN=polg PE=2 SV=1
comp9376_c0_seq2	DPOG1_XENLA	1060	Q91684	1200	242.276	3.13724e-63	3	806	19	279	-3	123	171	1	269	DPOG1_XENLA DNA polymerase subunit gamma-1 OS=Xenopus laevis GN=polg PE=2 SV=1
comp9376_c0_seq3	DPOG1_XENLA	782	Q91684	1200	156.377	1.41841e-37	185	781	417	611	-2	80	113	4	203	DPOG1_XENLA DNA polymerase subunit gamma-1 OS=Xenopus laevis GN=polg PE=2 SV=1
comp9376_c0_seq4	FAKD5_HUMAN	704	Q7L8L6	764	95.1301	3.26081e-19	2	682	375	596	2	56	116	1	228	FAKD5_HUMAN FAST kinase domain-containing protein 5 OS=Homo sapiens GN=FASTKD5 PE=1 SV=1
comp9376_c0_seq7	DPOG1_XENLA	575	Q91684	1200	152.14	1.52332e-36	17	574	417	597	-2	76	105	3	189	DPOG1_XENLA DNA polymerase subunit gamma-1 OS=Xenopus laevis GN=polg PE=2 SV=1
comp9376_c0_seq8	DPOG1_HUMAN	573	P54098	1239	182.956	7.96034e-46	90	551	347	499	-2	86	110	NA	154	DPOG1_HUMAN DNA polymerase subunit gamma-1 OS=Homo sapiens GN=POLG PE=1 SV=1
comp9376_c0_seq11	FAKD5_MACFA	403	Q95KD0	764	50.0618	3.24265e-06	287	400	696	733	2	22	29	NA	38	FAKD5_MACFA FAST kinase domain-containing protein 5 OS=Macaca fascicularis GN=FASTKD5 PE=2 SV=1
comp9376_c0_seq12	F1SK24_PIG	384	F1SK24	1224	75.0998	9.26606e-14	3	383	971	1070	-2	49	66	NA	127	F1SK24_PIG Uncharacterized protein OS=Sus scrofa GN=POLG PE=3 SV=1
comp9376_c0_seq13	F1P0C5_CHICK	359	F1P0C5	954	107.457	1.72049e-23	8	358	35	159	-2	62	76	9	126	F1P0C5_CHICK Uncharacterized protein (Fragment) OS=Gallus gallus GN=Gga.2135 PE=3 SV=1
comp9376_c0_seq15	FAKD5_PONAB	333	Q5RFI6	764	56.9954	2.63425e-08	14	298	636	740	2	34	52	10	105	FAKD5_PONAB FAST kinase domain-containing protein 5 OS=Pongo abelii GN=FASTKD5 PE=2 SV=1
comp9376_c0_seq18	E2QRS5_CANFA	292	E2QRS5	1235	163.696	1.99069e-40	4	291	869	964	-2	76	83	NA	96	E2QRS5_CANFA Uncharacterized protein OS=Canis familiaris GN=POLG PE=3 SV=1
comp9376_c0_seq26	DPOG1_RAT	222	Q9QYV8	1216	88.9669	6.3581e-18	3	221	730	803	-2	46	53	1	74	DPOG1_RAT DNA polymerase subunit gamma-1 OS=Rattus norvegicus GN=Polg PE=2 SV=1
comp9376_c0_seq28	DPOG1_XENLA	208	Q91684	1200	82.0333	7.54717e-16	1	171	1011	1067	-2	38	45	NA	57	DPOG1_XENLA DNA polymerase subunit gamma-1 OS=Xenopus laevis GN=polg PE=2 SV=1
comp9376_c0_seq30	E2QRS5_CANFA	202	E2QRS5	1235	119.013	5.59703e-27	1	198	833	898	-2	57	62	NA	66	E2QRS5_CANFA Uncharacterized protein OS=Canis familiaris GN=POLG PE=3 SV=1
comp8067_c0_seq1	HOOK3_XENLA	1109	Q6GQ73	719	135.576	4.43472e-31	15	320	579	680	3	65	81	NA	102	HOOK3_XENLA Protein Hook homolog 3 OS=Xenopus laevis GN=hook3 PE=2 SV=1
comp8067_c0_seq2	HOOK3_XENLA	1030	Q6GQ73	719	171.014	8.54209e-42	73	492	541	680	1	83	107	NA	140	HOOK3_XENLA Protein Hook homolog 3 OS=Xenopus laevis GN=hook3 PE=2 SV=1
comp8067_c0_seq3	NA	1025	231_go_20111224-seqdb_uniprot	718	306.99	9.88587e-83	1	1023	237	557	1	160	239	3	344	NA
comp8067_c0_seq4	NA	747	231_go_20111224-seqdb_uniprot	718	215.312	2.38576e-55	2	745	330	557	2	117	170	3	251	NA
comp8067_c0_seq6	NA	479	231_go_20111224-seqdb_uniprot	718	172.17	9.2698e-43	19	477	165	317	1	76	122	NA	153	NA
comp8067_c0_seq7	NA	398	231_go_20111224-seqdb_uniprot	718	166.777	2.38988e-41	1	396	41	169	1	80	101	NA	132	NA
comp8067_c0_seq8	NA	387	231_go_20111224-seqdb_uniprot	718	166.007	3.97029e-41	1	372	41	164	1	77	98	NA	124	NA
comp8067_c0_seq9	F1NKH3_CHICK	386	F1NKH3	701	105.145	8.33922e-23	7	384	469	603	1	60	90	11	137	F1NKH3_CHICK Uncharacterized protein (Fragment) OS=Gallus gallus GN=HOOK3 PE=4 SV=1
comp8067_c0_seq10	NA	355	231_go_20111224-seqdb_uniprot	718	97.4413	1.72747e-20	120	353	2	79	3	41	61	NA	78	NA
comp8067_c0_seq11	HOOK3_XENLA	300	Q6GQ73	719	107.071	2.19483e-23	1	300	234	333	1	50	73	NA	100	HOOK3_XENLA Protein Hook homolog 3 OS=Xenopus laevis GN=hook3 PE=2 SV=1
comp8067_c0_seq12	NA	272	231_go_20111224-seqdb_uniprot	718	99.7525	3.59123e-21	28	270	237	317	1	44	68	NA	81	NA
comp8067_c0_seq13	NA	208	231_go_20111224-seqdb_uniprot	718	67.3958	1.92369e-11	19	207	165	227	1	28	48	NA	63	NA
comp8547_c0_seq1	F8W7M9_HUMAN	2042	F8W7M9	703	278.87	7.0482e-74	521	2041	1	504	2	172	249	22	529	F8W7M9_HUMAN Uncharacterized protein OS=Homo sapiens GN=FBLN1 PE=4 SV=1
comp8547_c0_seq2	FBLN1_CAEEL	1313	O77469	728	149.443	3.72399e-35	49	825	472	726	1	94	137	10	269	FBLN1_CAEEL Fibulin-1 OS=Caenorhabditis elegans GN=fbl-1 PE=1 SV=3
comp8547_c0_seq3	F1MYN5_BOVIN	965	F1MYN5	706	65.855	3.52035e-10	7	477	542	704	1	40	79	10	167	F1MYN5_BOVIN Uncharacterized protein OS=Bos taurus GN=Bt.61392 PE=4 SV=2
comp8547_c0_seq4	F1S304_PIG	417	F1S304	741	132.88	4.14928e-31	8	415	451	581	2	64	82	1	137	F1S304_PIG Uncharacterized protein OS=Sus scrofa GN=Ssc.26893 PE=4 SV=1
comp9696_c0_seq1	Q98SE8_CHICK	1395	Q98SE8	399	521.161	5.09364e-147	7	1053	50	399	1	256	294	1	350	Q98SE8_CHICK Ubiquitin protein ligase (Fragment) OS=Gallus gallus GN=Gga.10374 PE=2 SV=2
comp9696_c0_seq2	F1RGB9_PIG	1205	F1RGB9	1069	320.472	1.08855e-86	4	1203	303	710	1	174	254	11	411	F1RGB9_PIG Uncharacterized protein OS=Sus scrofa GN=UBE3B PE=4 SV=1
comp9696_c0_seq3	Q98SE8_CHICK	1155	Q98SE8	399	521.161	3.96436e-147	7	1053	50	399	1	256	294	1	350	Q98SE8_CHICK Ubiquitin protein ligase (Fragment) OS=Gallus gallus GN=Gga.10374 PE=2 SV=2
comp9696_c0_seq4	Q98SE8_CHICK	1098	Q98SE8	399	370.548	8.09324e-102	1	756	148	399	1	180	206	NA	252	Q98SE8_CHICK Ubiquitin protein ligase (Fragment) OS=Gallus gallus GN=Gga.10374 PE=2 SV=2
comp9696_c0_seq5	Q98SE8_CHICK	858	Q98SE8	399	370.548	5.58922e-102	1	756	148	399	1	180	206	NA	252	Q98SE8_CHICK Ubiquitin protein ligase (Fragment) OS=Gallus gallus GN=Gga.10374 PE=2 SV=2
comp9696_c0_seq7	E1BCU1_BOVIN	838	E1BCU1	1068	237.269	7.14566e-62	29	835	69	334	2	119	182	1	270	E1BCU1_BOVIN Uncharacterized protein OS=Bos taurus GN=UBE3B PE=4 SV=1
comp9696_c0_seq9	E1BCU1_BOVIN	735	E1BCU1	1068	318.161	2.55534e-86	7	660	719	937	1	157	184	1	219	E1BCU1_BOVIN Uncharacterized protein OS=Bos taurus GN=UBE3B PE=4 SV=1
comp9696_c0_seq10	F1RGB9_PIG	486	F1RGB9	1069	102.834	7.01773e-22	71	484	7	137	2	59	91	1	139	F1RGB9_PIG Uncharacterized protein OS=Sus scrofa GN=UBE3B PE=4 SV=1
comp9696_c0_seq11	E1BCU1_BOVIN	416	E1BCU1	1068	193.356	2.58691e-49	1	414	786	923	1	94	109	NA	138	E1BCU1_BOVIN Uncharacterized protein OS=Bos taurus GN=UBE3B PE=4 SV=1
comp9696_c0_seq12	E1BCU1_BOVIN	371	E1BCU1	1068	165.236	6.88059e-41	1	369	801	923	1	80	94	NA	123	E1BCU1_BOVIN Uncharacterized protein OS=Bos taurus GN=UBE3B PE=4 SV=1
comp9696_c0_seq14	Q9VSS9_DROME	318	Q9VSS9	1078	175.252	6.70454e-44	1	318	705	810	1	83	97	NA	106	Q9VSS9_DROME CG5087 OS=Drosophila melanogaster GN=CG5087 PE=2 SV=1
comp9213_c0_seq1	E1C5M0_CHICK	1305	E1C5M0	497	380.178	1.28491e-104	2	1015	143	493	2	196	250	17	355	E1C5M0_CHICK Uncharacterized protein OS=Gallus gallus GN=SLC37A2 PE=4 SV=1
comp9213_c0_seq2	E1C5M0_CHICK	1280	E1C5M0	497	380.178	1.25228e-104	2	1015	143	493	2	196	250	17	355	E1C5M0_CHICK Uncharacterized protein OS=Gallus gallus GN=SLC37A2 PE=4 SV=1
comp9213_c0_seq3	E1C5M0_CHICK	1268	E1C5M0	497	380.178	1.23596e-104	2	1015	143	493	2	196	250	17	355	E1C5M0_CHICK Uncharacterized protein OS=Gallus gallus GN=SLC37A2 PE=4 SV=1
comp9213_c0_seq4	E1C5M0_CHICK	724	E1C5M0	497	279.256	1.2656e-74	3	704	8	241	3	137	167	4	238	E1C5M0_CHICK Uncharacterized protein OS=Gallus gallus GN=SLC37A2 PE=4 SV=1
comp9213_c0_seq5	D3ZS16_RAT	429	D3ZS16	506	84.3445	1.83252e-16	233	427	16	86	2	36	46	6	71	D3ZS16_RAT Uncharacterized protein OS=Rattus norvegicus GN=Slc37a2 PE=4 SV=1
comp9799_c0_seq1	E1BWC6_CHICK	935	E1BWC6	480	348.977	1.98037e-95	3	935	160	469	-1	174	235	7	318	E1BWC6_CHICK Uncharacterized protein OS=Gallus gallus GN=Gga.22450 PE=4 SV=1
comp9799_c0_seq2	MICU1_DANRE	895	A4IG32	489	220.705	7.61297e-57	6	614	36	257	-3	118	154	19	222	MICU1_DANRE Calcium uptake protein 1, mitochondrial OS=Danio rerio GN=micu1 PE=2 SV=1
comp9799_c0_seq3	MICU1_DROME	529	A2VEI2	525	98.5969	1.66206e-20	281	529	437	519	-1	46	65	NA	83	MICU1_DROME Calcium uptake protein 1 homolog, mitochondrial OS=Drosophila melanogaster GN=CG4495 PE=2 SV=1
comp9799_c0_seq4	MICU1_DANRE	504	A4IG32	489	219.164	7.4654e-57	6	497	90	257	-2	109	136	4	168	MICU1_DANRE Calcium uptake protein 1, mitochondrial OS=Danio rerio GN=micu1 PE=2 SV=1
comp9799_c0_seq5	MICU1_DANRE	461	A4IG32	489	171.785	1.07362e-42	3	395	94	228	-1	88	107	4	135	MICU1_DANRE Calcium uptake protein 1, mitochondrial OS=Danio rerio GN=micu1 PE=2 SV=1
comp9799_c0_seq6	MICU1_DROME	387	A2VEI2	525	98.5969	7.78452e-21	139	387	437	519	-1	46	65	NA	83	MICU1_DROME Calcium uptake protein 1 homolog, mitochondrial OS=Drosophila melanogaster GN=CG4495 PE=2 SV=1
comp9799_c0_seq8	MICU1_DROME	260	A2VEI2	525	98.5969	7.78076e-21	12	260	437	519	-1	46	65	NA	83	MICU1_DROME Calcium uptake protein 1 homolog, mitochondrial OS=Drosophila melanogaster GN=CG4495 PE=2 SV=1
comp8591_c0_seq1	SPAS2_HUMAN	695	Q86XZ4	545	59.6918	1.48089e-08	63	326	1	84	-1	31	53	NA	88	SPAS2_HUMAN Spermatogenesis-associated serine-rich protein 2 OS=Homo sapiens GN=SPATS2 PE=1 SV=1
comp8591_c0_seq7	F1M4L7_RAT	374	F1M4L7	360	49.6766	4.20216e-06	171	344	28	84	-1	23	35	NA	58	F1M4L7_RAT Uncharacterized protein (Fragment) OS=Rattus norvegicus GN=Spats2 PE=4 SV=1
comp8591_c0_seq12	F1M4L7_RAT	311	F1M4L7	360	49.6766	4.1275e-06	108	281	28	84	-1	23	35	NA	58	F1M4L7_RAT Uncharacterized protein (Fragment) OS=Rattus norvegicus GN=Spats2 PE=4 SV=1
comp8591_c0_seq20	A2VD26_DANRE	205	A2VD26	460	61.6178	1.06046e-09	6	203	271	336	-3	29	46	NA	66	A2VD26_DANRE Zgc:154064 OS=Danio rerio GN=zgc:154064 PE=2 SV=1
comp9404_c0_seq1	ANM5_PONAB	938	Q5R698	637	433.335	8.0254e-121	4	936	262	573	-3	211	253	1	312	ANM5_PONAB Protein arginine N-methyltransferase 5 OS=Pongo abelii GN=PRMT5 PE=2 SV=3
comp9404_c0_seq2	ANM5_PONAB	806	Q5R698	637	384.03	4.41168e-106	4	804	262	528	-3	184	220	NA	267	ANM5_PONAB Protein arginine N-methyltransferase 5 OS=Pongo abelii GN=PRMT5 PE=2 SV=3
comp9404_c0_seq3	Q503E3_DANRE	664	Q503E3	631	174.866	2.90115e-43	9	551	6	185	-3	86	119	2	183	Q503E3_DANRE Protein arginine methyltransferase 5 OS=Danio rerio GN=prmt5 PE=2 SV=1
comp9404_c0_seq4	G3V5W5_HUMAN	632	G3V5W5	593	264.233	3.30249e-70	3	545	142	322	-1	119	149	NA	181	G3V5W5_HUMAN Uncharacterized protein OS=Homo sapiens GN=PRMT5 PE=4 SV=1
comp9404_c0_seq5	Q503E3_DANRE	550	Q503E3	631	158.303	1.89231e-38	3	437	6	151	-3	75	101	1	146	Q503E3_DANRE Protein arginine methyltransferase 5 OS=Danio rerio GN=prmt5 PE=2 SV=1
comp9404_c0_seq6	ANM5_PONAB	481	Q5R698	637	205.297	9.88099e-53	63	479	262	400	-3	97	117	NA	139	ANM5_PONAB Protein arginine N-methyltransferase 5 OS=Pongo abelii GN=PRMT5 PE=2 SV=3
comp9404_c0_seq7	ANM5_PONAB	404	Q5R698	637	114.005	1.82852e-25	1	279	14	106	-3	52	71	NA	93	ANM5_PONAB Protein arginine N-methyltransferase 5 OS=Pongo abelii GN=PRMT5 PE=2 SV=3
comp9404_c0_seq9	Q503E3_DANRE	377	Q503E3	631	117.857	1.25316e-26	66	374	157	256	-1	53	74	NA	103	Q503E3_DANRE Protein arginine methyltransferase 5 OS=Danio rerio GN=prmt5 PE=2 SV=1
comp9404_c0_seq11	ANM5_PONAB	343	Q5R698	637	167.162	1.79364e-41	3	341	262	374	-3	77	93	NA	113	ANM5_PONAB Protein arginine N-methyltransferase 5 OS=Pongo abelii GN=PRMT5 PE=2 SV=3
comp9404_c0_seq16	D4A0E8_RAT	290	D4A0E8	637	106.686	2.89505e-23	47	289	557	637	-2	45	56	NA	81	D4A0E8_RAT Protein arginine N-methyltransferase 5 (Predicted), isoform CRA_a OS=Rattus norvegicus GN=Prmt5 PE=4 SV=1
comp9404_c0_seq17	D4A0E8_RAT	258	D4A0E8	637	110.923	1.51864e-24	6	245	548	627	-2	45	57	NA	80	D4A0E8_RAT Protein arginine N-methyltransferase 5 (Predicted), isoform CRA_a OS=Rattus norvegicus GN=Prmt5 PE=4 SV=1
comp9208_c0_seq1	HMCN1_HUMAN	1688	Q96RW7	5635	68.9366	8.82056e-11	539	1357	3168	3430	2	82	126	17	290	HMCN1_HUMAN Hemicentin-1 OS=Homo sapiens GN=HMCN1 PE=1 SV=2
comp9582_c1_seq1	F1LN51_RAT	1178	F1LN51	231	133.265	2.38635e-30	6	689	18	231	3	79	121	3	231	F1LN51_RAT Uncharacterized protein (Fragment) OS=Rattus norvegicus GN=Tspan7 PE=4 SV=1
comp9045_c0_seq1	E1C4U1_CHICK	1038	E1C4U1	676	73.9442	1.44e-12	307	870	443	665	1	58	91	39	227	E1C4U1_CHICK Uncharacterized protein OS=Gallus gallus GN=Gga.32954 PE=4 SV=1
comp8765_c0_seq3	SRP14_HUMAN	656	P37108	136	124.405	4.41414e-28	13	297	1	94	1	62	79	NA	95	SRP14_HUMAN Signal recognition particle 14 kDa protein OS=Homo sapiens GN=SRP14 PE=1 SV=2
comp8765_c0_seq4	SRP14_HUMAN	437	P37108	136	134.42	1.62101e-31	124	429	1	101	1	66	86	NA	102	SRP14_HUMAN Signal recognition particle 14 kDa protein OS=Homo sapiens GN=SRP14 PE=1 SV=2
comp8765_c0_seq6	SRP14_HUMAN	356	P37108	136	134.42	1.27189e-31	43	348	1	101	1	66	86	NA	102	SRP14_HUMAN Signal recognition particle 14 kDa protein OS=Homo sapiens GN=SRP14 PE=1 SV=2
comp9292_c0_seq1	Q5CZS9_DANRE	688	Q5CZS9	174	228.409	2.34655e-59	57	524	6	164	-3	102	120	3	159	Q5CZS9_DANRE Zgc:110759 OS=Danio rerio GN=zgc:110759 PE=2 SV=1
comp9292_c0_seq2	Q5CZS9_DANRE	529	Q5CZS9	174	196.052	7.53679e-50	3	365	6	129	-3	86	98	3	124	Q5CZS9_DANRE Zgc:110759 OS=Danio rerio GN=zgc:110759 PE=2 SV=1
comp8557_c0_seq5	ERR3_RAT	514	P62510	458	73.559	5.22048e-13	3	431	315	455	3	44	76	NA	143	ERR3_RAT Estrogen-related receptor gamma OS=Rattus norvegicus GN=Esrrg PE=2 SV=1
comp8557_c0_seq6	Q6Q6F5_DANRE	504	Q6Q6F5	340	60.077	5.79615e-09	15	332	232	337	3	30	59	NA	106	Q6Q6F5_DANRE Estrogen-related receptor beta (Fragment) OS=Danio rerio GN=esrrb PE=2 SV=1
comp8557_c0_seq7	Q6Q6F6_DANRE	481	Q6Q6F6	436	120.168	4.18037e-27	177	383	98	166	3	49	59	NA	69	Q6Q6F6_DANRE Estrogen-related receptor alpha OS=Danio rerio GN=esrra PE=2 SV=1
comp8557_c0_seq8	Q6Q6F5_DANRE	421	Q6Q6F5	340	73.559	2.97933e-13	3	419	46	182	3	41	64	NA	139	Q6Q6F5_DANRE Estrogen-related receptor beta (Fragment) OS=Danio rerio GN=esrrb PE=2 SV=1
comp8557_c0_seq10	Q6Q6F5_DANRE	391	Q6Q6F5	340	60.077	3.06828e-09	15	332	232	337	3	30	59	NA	106	Q6Q6F5_DANRE Estrogen-related receptor beta (Fragment) OS=Danio rerio GN=esrrb PE=2 SV=1
comp8557_c0_seq11	Q6Q6F6_DANRE	345	Q6Q6F6	436	120.168	2.50802e-27	80	286	98	166	2	49	59	NA	69	Q6Q6F6_DANRE Estrogen-related receptor alpha OS=Danio rerio GN=esrra PE=2 SV=1
comp8557_c0_seq12	B3DIZ0_DANRE	332	B3DIZ0	420	75.8702	5.48003e-14	22	330	198	295	1	45	62	NA	103	B3DIZ0_DANRE Estrogen-related receptor gamma b OS=Danio rerio GN=esrrgb PE=2 SV=1
comp8557_c0_seq15	B3DIZ0_DANRE	206	B3DIZ0	420	63.5438	2.78425e-10	1	204	230	295	1	33	43	NA	68	B3DIZ0_DANRE Estrogen-related receptor gamma b OS=Danio rerio GN=esrrgb PE=2 SV=1
comp8039_c0_seq1	F1LM42_RAT	426	F1LM42	3927	56.6102	3.98422e-08	6	224	3494	3566	-2	29	39	NA	73	F1LM42_RAT Uncharacterized protein (Fragment) OS=Rattus norvegicus GN=Ank2 PE=4 SV=1
comp8039_c0_seq2	F1LM42_RAT	282	F1LM42	3927	55.0694	1.00456e-07	79	282	3505	3572	-1	27	38	NA	68	F1LM42_RAT Uncharacterized protein (Fragment) OS=Rattus norvegicus GN=Ank2 PE=4 SV=1
comp8039_c0_seq5	F1NG08_CHICK	239	F1NG08	3694	55.4546	7.68113e-08	30	239	3348	3417	-1	27	38	NA	70	F1NG08_CHICK Uncharacterized protein OS=Gallus gallus PE=4 SV=1
comp8777_c0_seq1	Q6TEM5_DANRE	1499	Q6TEM5	922	448.358	4.60947e-125	117	1499	1	452	3	234	311	4	465	Q6TEM5_DANRE Methionine-tRNA synthetase OS=Danio rerio GN=mars PE=2 SV=1
comp8777_c0_seq2	E2QZ06_CANFA	1328	E2QZ06	900	574.704	3.64476e-163	4	1236	410	821	1	275	321	1	412	E2QZ06_CANFA Uncharacterized protein OS=Canis familiaris GN=MARS PE=3 SV=1
comp8777_c0_seq3	A6NC17_HUMAN	1184	A6NC17	635	495.738	1.84377e-139	1	1092	221	585	1	240	283	1	365	A6NC17_HUMAN Uncharacterized protein OS=Homo sapiens GN=MARS PE=3 SV=3
comp8777_c0_seq6	F1MDW1_BOVIN	532	F1MDW1	898	101.293	2.6019e-21	1	414	739	867	1	58	78	1	139	F1MDW1_BOVIN Uncharacterized protein OS=Bos taurus GN=MARS PE=3 SV=1
comp8777_c0_seq7	Q6TEM5_DANRE	210	Q6TEM5	922	103.99	1.85033e-22	1	210	421	490	1	45	57	NA	70	Q6TEM5_DANRE Methionine-tRNA synthetase OS=Danio rerio GN=mars PE=2 SV=1
comp9060_c0_seq1	CP2DF_CANFA	803	Q29473	500	99.3673	2.15636e-20	504	773	389	477	3	48	62	NA	90	CP2DF_CANFA Cytochrome P450 2D15 OS=Canis familiaris GN=CYP2D15 PE=1 SV=3
comp9060_c0_seq2	B8A5Q1_DANRE	594	B8A5Q1	533	169.474	9.75559e-42	3	593	291	485	3	86	134	5	202	B8A5Q1_DANRE Cytochrome P450, family 2, subfamily U, polypeptide 1 OS=Danio rerio GN=cyp2u1 PE=3 SV=1
comp9060_c0_seq7	A7U483_DANRE	387	A7U483	495	88.5817	8.05572e-18	22	366	89	202	1	43	68	NA	115	A7U483_DANRE Cytochrome P450 family 17 polypeptide 2 OS=Danio rerio GN=cyp17a2 PE=2 SV=1
comp9060_c0_seq9	Q66GJ1_ARATH	374	Q66GJ1	518	62.003	8.18202e-10	175	372	15	79	1	26	42	NA	66	Q66GJ1_ARATH At4g12320 OS=Arabidopsis thaliana GN=CYP706A6 PE=2 SV=1
comp9060_c0_seq11	CP1A1_RAT	355	P00185	524	69.3218	5.03784e-12	21	347	188	295	3	37	59	NA	109	CP1A1_RAT Cytochrome P450 1A1 OS=Rattus norvegicus GN=Cyp1a1 PE=1 SV=1
comp9060_c0_seq13	CP2DQ_RAT	330	P10634	500	107.457	1.69957e-23	1	300	379	477	1	50	67	NA	100	CP2DQ_RAT Cytochrome P450 2D26 OS=Rattus norvegicus GN=Cyp2d26 PE=2 SV=2
comp9060_c0_seq14	Q5GH26_DANRE	294	Q5GH26	526	86.2705	4.02915e-17	7	267	60	144	1	43	58	NA	87	Q5GH26_DANRE Cytochrome P450, family 1, subfamily B, polypeptide 1 OS=Danio rerio GN=cyp1b1 PE=2 SV=1
comp9060_c0_seq15	A0PGM0_DANRE	291	A0PGM0	502	92.4337	5.63612e-19	10	291	295	386	1	44	68	NA	94	A0PGM0_DANRE Cytochrome P450 CYP2K19 OS=Danio rerio GN=cyp2k19 PE=2 SV=1
comp9060_c0_seq18	Q4VBR9_DANRE	219	Q4VBR9	491	79.7221	3.71956e-15	5	211	291	359	2	35	54	NA	69	Q4VBR9_DANRE Zgc:110692 OS=Danio rerio GN=zgc:110692 PE=2 SV=1
comp9981_c0_seq1	B8A5E1_DANRE	1100	B8A5E1	396	218.009	6.71347e-56	215	838	1	208	2	111	145	2	210	B8A5E1_DANRE Novel protein similar to vertebrate heterogeneous nuclear ribonucleoprotein H1 (H) (HNRPH1, zgc:136953) OS=Danio rerio GN=CH211-1N9.3 PE=4 SV=1
comp9981_c0_seq2	B8A5E1_DANRE	967	B8A5E1	396	199.904	1.56962e-50	215	751	1	177	2	98	128	NA	179	B8A5E1_DANRE Novel protein similar to vertebrate heterogeneous nuclear ribonucleoprotein H1 (H) (HNRPH1, zgc:136953) OS=Danio rerio GN=CH211-1N9.3 PE=4 SV=1
comp9981_c0_seq3	Q6P0V0_DANRE	749	Q6P0V0	403	86.2705	1.68385e-16	257	487	129	208	2	45	56	3	80	Q6P0V0_DANRE Heterogeneous nuclear ribonucleoprotein H1 OS=Danio rerio GN=hnrnph1 PE=2 SV=1
comp9981_c0_seq4	G3V9Q3_RAT	616	G3V9Q3	449	66.6254	9.59586e-11	257	400	133	180	2	31	39	NA	48	G3V9Q3_RAT Heterogeneous nuclear ribonucleoprotein H1, isoform CRA_b OS=Rattus norvegicus GN=Hnrph1 PE=4 SV=1
comp9348_c0_seq1	E1B8S1_BOVIN	1521	E1B8S1	2189	534.258	6.50536e-151	2	1519	339	843	2	264	361	5	511	E1B8S1_BOVIN Uncharacterized protein OS=Bos taurus GN=Bt.64674 PE=4 SV=2
comp9348_c0_seq2	E1B8S1_BOVIN	1507	E1B8S1	2189	530.791	7.09935e-150	6	1505	346	843	3	260	356	4	504	E1B8S1_BOVIN Uncharacterized protein OS=Bos taurus GN=Bt.64674 PE=4 SV=2
comp9348_c0_seq3	E1B8S1_BOVIN	1111	E1B8S1	2189	174.096	1.1296e-42	464	940	116	274	2	84	118	NA	159	E1B8S1_BOVIN Uncharacterized protein OS=Bos taurus GN=Bt.64674 PE=4 SV=2
comp9348_c0_seq4	E1B8S1_BOVIN	1020	E1B8S1	2189	174.096	9.98448e-43	464	940	116	274	2	84	118	NA	159	E1B8S1_BOVIN Uncharacterized protein OS=Bos taurus GN=Bt.64674 PE=4 SV=2
comp9348_c0_seq5	F1RIV4_PIG	1007	F1RIV4	2190	335.88	1.94841e-91	4	1005	513	844	1	165	233	4	338	F1RIV4_PIG Uncharacterized protein OS=Sus scrofa GN=INTS1 PE=4 SV=1
comp9348_c0_seq6	F1RIV4_PIG	944	F1RIV4	2190	317.775	4.96437e-86	1	942	531	844	1	155	219	4	318	F1RIV4_PIG Uncharacterized protein OS=Sus scrofa GN=INTS1 PE=4 SV=1
comp9348_c0_seq7	INT1_MOUSE	551	Q6P4S8	2195	199.904	5.74892e-51	3	449	1161	1310	3	104	119	1	150	INT1_MOUSE Integrator complex subunit 1 OS=Mus musculus GN=Ints1 PE=1 SV=2
comp9348_c0_seq8	INT1_MOUSE	428	Q6P4S8	2195	93.2041	3.94499e-19	4	426	1695	1835	1	57	78	2	143	INT1_MOUSE Integrator complex subunit 1 OS=Mus musculus GN=Ints1 PE=1 SV=2
comp9348_c0_seq10	INT1_HUMAN	383	Q8N201	2190	81.2629	1.29297e-15	1	375	903	1037	1	49	72	10	135	INT1_HUMAN Integrator complex subunit 1 OS=Homo sapiens GN=INTS1 PE=1 SV=2
comp9348_c0_seq11	F1P4X9_CHICK	377	F1P4X9	2028	67.0106	2.53677e-11	1	333	1726	1837	1	36	61	1	112	F1P4X9_CHICK Uncharacterized protein (Fragment) OS=Gallus gallus GN=INTS1 PE=4 SV=1
comp9348_c0_seq14	F1P4X9_CHICK	356	F1P4X9	2028	71.633	1.01246e-12	34	348	840	949	1	41	63	5	110	F1P4X9_CHICK Uncharacterized protein (Fragment) OS=Gallus gallus GN=INTS1 PE=4 SV=1
comp9348_c0_seq15	INT1_MOUSE	327	Q6P4S8	2195	60.077	3.11966e-09	13	324	1763	1867	1	43	55	2	106	INT1_MOUSE Integrator complex subunit 1 OS=Mus musculus GN=Ints1 PE=1 SV=2
comp9348_c0_seq16	F1RIV4_PIG	323	F1RIV4	2190	81.6481	1.00632e-15	25	321	1050	1152	1	48	69	5	104	F1RIV4_PIG Uncharacterized protein OS=Sus scrofa GN=INTS1 PE=4 SV=1
comp9348_c0_seq18	F1P4X9_CHICK	302	F1P4X9	2028	125.946	4.5659e-29	3	302	720	823	3	60	82	4	104	F1P4X9_CHICK Uncharacterized protein (Fragment) OS=Gallus gallus GN=INTS1 PE=4 SV=1
comp9348_c0_seq19	F1RIV4_PIG	273	F1RIV4	2190	50.0618	3.25531e-06	1	255	913	1003	1	31	48	6	91	F1RIV4_PIG Uncharacterized protein OS=Sus scrofa GN=INTS1 PE=4 SV=1
comp9348_c0_seq20	INT1_HUMAN	224	Q8N201	2190	92.4337	5.73723e-19	4	222	1132	1205	1	44	55	1	74	INT1_HUMAN Integrator complex subunit 1 OS=Homo sapiens GN=INTS1 PE=1 SV=2
comp9348_c0_seq21	F1RIV4_PIG	222	F1RIV4	2190	63.1586	3.7274e-10	4	222	1015	1090	1	33	47	3	76	F1RIV4_PIG Uncharacterized protein OS=Sus scrofa GN=INTS1 PE=4 SV=1
comp9042_c0_seq1	Q5XJ51_DANRE	1139	Q5XJ51	184	323.168	1.54884e-87	275	826	1	184	-2	154	169	NA	184	Q5XJ51_DANRE Zgc:103658 OS=Danio rerio GN=zgc:103658 PE=2 SV=1
comp9042_c0_seq2	Q5XJ51_DANRE	1113	Q5XJ51	184	323.168	1.5056e-87	249	800	1	184	-2	154	169	NA	184	Q5XJ51_DANRE Zgc:103658 OS=Danio rerio GN=zgc:103658 PE=2 SV=1
comp9996_c0_seq2	F1PTR7_CANFA	1025	F1PTR7	715	56.6102	2.32714e-07	474	959	142	302	-1	47	84	16	178	F1PTR7_CANFA Uncharacterized protein OS=Canis familiaris GN=Cfa.24645 PE=4 SV=1
comp9996_c0_seq5	Q5MYU0_RAT	436	Q5MYU0	733	50.0618	4.02056e-06	115	333	277	353	-2	25	44	6	79	Q5MYU0_RAT 2'-5' oligoadenylate synthetase 2 OS=Rattus norvegicus GN=Oas2 PE=2 SV=1
comp9327_c0_seq1	VPS16_BOVIN	1480	Q5E9L7	839	425.246	4.10159e-118	3	1388	5	472	-3	224	312	11	473	VPS16_BOVIN Vacuolar protein sorting-associated protein 16 homolog OS=Bos taurus GN=VPS16 PE=2 SV=1
comp9327_c0_seq2	VPS16_HUMAN	951	Q9H269	839	243.817	9.2024e-64	5	859	5	293	-3	130	184	9	294	VPS16_HUMAN Vacuolar protein sorting-associated protein 16 homolog OS=Homo sapiens GN=VPS16 PE=1 SV=2
comp9327_c0_seq4	F1S8A3_PIG	566	F1S8A3	839	190.274	4.86292e-48	3	566	483	671	-1	94	132	1	189	F1S8A3_PIG Uncharacterized protein OS=Sus scrofa GN=VPS16 PE=4 SV=1
comp9327_c0_seq5	F1MQ47_BOVIN	531	F1MQ47	839	180.259	4.34353e-45	3	530	658	835	-2	89	129	2	178	F1MQ47_BOVIN Uncharacterized protein OS=Bos taurus GN=VPS16 PE=4 SV=1
comp9327_c0_seq6	VPS16_BOVIN	437	Q5E9L7	839	157.147	2.33531e-38	3	431	418	562	-1	78	106	2	145	VPS16_BOVIN Vacuolar protein sorting-associated protein 16 homolog OS=Bos taurus GN=VPS16 PE=2 SV=1
comp9327_c0_seq8	A5D6T0_DANRE	353	A5D6T0	835	100.138	2.6651e-21	9	353	568	682	-1	46	80	NA	115	A5D6T0_DANRE MGC162584 protein OS=Danio rerio GN=MGC162584 PE=2 SV=1
comp9327_c0_seq9	F1MQ47_BOVIN	301	F1MQ47	839	103.605	2.4327e-22	3	287	739	835	-3	50	70	2	97	F1MQ47_BOVIN Uncharacterized protein OS=Bos taurus GN=VPS16 PE=4 SV=1
comp9369_c0_seq1	K0100_HUMAN	1260	Q14667	2235	238.039	7.51067e-62	15	1181	641	1038	-2	139	221	13	402	K0100_HUMAN UPF0378 protein KIAA0100 OS=Homo sapiens GN=KIAA0100 PE=1 SV=3
comp9369_c0_seq4	K0100_HUMAN	720	Q14667	2235	181.03	4.69069e-45	154	720	1851	2044	-1	92	135	5	194	K0100_HUMAN UPF0378 protein KIAA0100 OS=Homo sapiens GN=KIAA0100 PE=1 SV=3
comp9369_c0_seq5	K0100_HUMAN	543	Q14667	2235	122.094	1.46168e-27	17	412	2101	2233	-3	66	91	8	140	K0100_HUMAN UPF0378 protein KIAA0100 OS=Homo sapiens GN=KIAA0100 PE=1 SV=3
comp9369_c0_seq7	K0100_HUMAN	428	Q14667	2235	119.783	3.93585e-27	18	428	1232	1364	-1	62	88	NA	137	K0100_HUMAN UPF0378 protein KIAA0100 OS=Homo sapiens GN=KIAA0100 PE=1 SV=3
comp9369_c0_seq8	K0100_HUMAN	384	Q14667	2235	144.436	1.24036e-34	1	381	1135	1261	-1	65	86	NA	127	K0100_HUMAN UPF0378 protein KIAA0100 OS=Homo sapiens GN=KIAA0100 PE=1 SV=3
comp9369_c0_seq16	K0100_HUMAN	298	Q14667	2235	120.553	1.92785e-27	12	296	1076	1170	-3	48	69	NA	95	K0100_HUMAN UPF0378 protein KIAA0100 OS=Homo sapiens GN=KIAA0100 PE=1 SV=3
comp9369_c0_seq19	K0100_HUMAN	281	Q14667	2235	82.8037	4.50985e-16	6	263	1736	1822	-1	42	63	1	87	K0100_HUMAN UPF0378 protein KIAA0100 OS=Homo sapiens GN=KIAA0100 PE=1 SV=3
comp9369_c0_seq21	K0100_HUMAN	275	Q14667	2235	53.9138	2.25438e-07	72	275	1312	1379	-1	24	43	NA	68	K0100_HUMAN UPF0378 protein KIAA0100 OS=Homo sapiens GN=KIAA0100 PE=1 SV=3
comp9369_c0_seq28	K0100_HUMAN	246	Q14667	2235	54.299	1.70307e-07	3	245	1596	1676	-2	29	46	1	82	K0100_HUMAN UPF0378 protein KIAA0100 OS=Homo sapiens GN=KIAA0100 PE=1 SV=3
comp8318_c0_seq1	CSTF2_PONAB	1311	Q5RDA3	577	292.352	3.54595e-78	603	1169	10	198	-2	141	167	NA	189	CSTF2_PONAB Cleavage stimulation factor subunit 2 OS=Pongo abelii GN=CSTF2 PE=2 SV=1
comp8217_c0_seq1	APH1_DROME	789	Q9VQG2	238	132.88	1.70242e-30	290	787	20	174	2	72	101	NA	166	APH1_DROME Gamma-secretase subunit Aph-1 OS=Drosophila melanogaster GN=aph-1 PE=1 SV=1
comp8217_c0_seq2	D4ACK8_RAT	339	D4ACK8	265	68.1662	1.13394e-11	4	291	156	249	1	40	61	1	97	D4ACK8_RAT Anterior pharynx defective 1a homolog (C. elegans), isoform CRA_a OS=Rattus norvegicus GN=Aph1a PE=4 SV=1
comp8217_c0_seq3	E1BB58_BOVIN	338	E1BB58	216	56.6102	3.42294e-08	7	231	115	187	1	30	48	NA	75	E1BB58_BOVIN Uncharacterized protein OS=Bos taurus GN=APH1B PE=4 SV=2
comp8646_c0_seq1	INSI2_HUMAN	1512	Q9Y5U4	225	298.13	7.80598e-80	625	1212	27	222	1	138	165	NA	196	INSI2_HUMAN Insulin-induced gene 2 protein OS=Homo sapiens GN=INSIG2 PE=1 SV=2
comp8646_c0_seq2	INSI2_PIG	973	Q6PQZ3	225	145.591	3.54711e-34	625	915	27	123	1	67	80	NA	97	INSI2_PIG Insulin-induced gene 2 protein OS=Sus scrofa GN=INSIG2 PE=2 SV=2
comp8646_c0_seq3	INSI2_RAT	715	Q80UA9	225	199.519	1.26791e-50	20	415	91	222	2	93	111	NA	132	INSI2_RAT Insulin-induced gene 2 protein OS=Rattus norvegicus GN=Insig2 PE=2 SV=1
comp8503_c0_seq1	ARSB_HUMAN	1239	P15848	533	265.388	4.33195e-70	1	804	249	532	1	140	178	21	289	ARSB_HUMAN Arylsulfatase B OS=Homo sapiens GN=ARSB PE=1 SV=1
comp8503_c0_seq2	ARSB_HUMAN	1229	P15848	533	265.388	4.27321e-70	1	804	249	532	1	140	178	21	289	ARSB_HUMAN Arylsulfatase B OS=Homo sapiens GN=ARSB PE=1 SV=1
comp8503_c0_seq3	ARSI_HUMAN	1101	Q5FYB1	569	222.246	3.57408e-57	1	666	292	523	1	113	153	15	237	ARSI_HUMAN Arylsulfatase I OS=Homo sapiens GN=ARSI PE=1 SV=1
comp8503_c0_seq4	ARSI_HUMAN	1091	Q5FYB1	569	222.246	3.5169e-57	1	666	292	523	1	113	153	15	237	ARSI_HUMAN Arylsulfatase I OS=Homo sapiens GN=ARSI PE=1 SV=1
comp8503_c0_seq5	Q32KH6_CANFA	711	Q32KH6	598	261.151	3.52021e-69	112	711	69	265	1	119	149	1	201	Q32KH6_CANFA Arylsulfatase J OS=Canis familiaris GN=arsj PE=2 SV=1
comp8503_c0_seq6	Q32KH6_CANFA	655	Q32KH6	598	261.151	3.02165e-69	56	655	69	265	2	119	149	1	201	Q32KH6_CANFA Arylsulfatase J OS=Canis familiaris GN=arsj PE=2 SV=1
comp8503_c0_seq9	Q32KH6_CANFA	588	Q32KH6	598	259.996	5.42532e-69	4	588	74	265	1	118	147	1	196	Q32KH6_CANFA Arylsulfatase J OS=Canis familiaris GN=arsj PE=2 SV=1
comp9274_c0_seq2	Q4V8A6_RAT	480	Q4V8A6	172	58.9214	1.1406e-08	1	126	126	167	1	27	33	NA	42	Q4V8A6_RAT Pallidin OS=Rattus norvegicus GN=Pldn PE=2 SV=1
comp9274_c0_seq3	PLDN_HUMAN	463	Q9UL45	172	129.798	4.7782e-30	4	441	24	169	1	64	95	NA	146	PLDN_HUMAN Pallidin OS=Homo sapiens GN=PLDN PE=1 SV=1
comp9274_c0_seq9	PLDN_HUMAN	309	Q9UL45	172	108.612	7.50602e-24	6	287	76	169	3	52	71	NA	94	PLDN_HUMAN Pallidin OS=Homo sapiens GN=PLDN PE=1 SV=1
comp9274_c0_seq11	PLDN_HUMAN	303	Q9UL45	172	53.1434	3.75187e-07	46	303	24	109	1	25	48	NA	86	PLDN_HUMAN Pallidin OS=Homo sapiens GN=PLDN PE=1 SV=1
comp9601_c0_seq1	B5WY16_DANRE	908	B5WY16	285	51.2174	8.20805e-06	469	843	71	193	-3	29	67	3	128	B5WY16_DANRE FinTRIM family protein (Fragment) OS=Danio rerio GN=ftr51 PE=2 SV=1
comp9601_c0_seq2	B5WY16_DANRE	656	B5WY16	285	51.2174	4.74903e-06	217	591	71	193	-3	29	67	3	128	B5WY16_DANRE FinTRIM family protein (Fragment) OS=Danio rerio GN=ftr51 PE=2 SV=1
comp9601_c0_seq5	F1NEW3_CHICK	544	F1NEW3	755	89.7373	8.03912e-18	3	401	21	173	-3	43	80	20	153	F1NEW3_CHICK Uncharacterized protein (Fragment) OS=Gallus gallus GN=Gga.9655 PE=4 SV=1
comp9601_c0_seq9	Q9U3Y7_DROME	406	Q9U3Y7	1133	60.077	3.12505e-09	17	370	175	287	-1	35	53	1	119	Q9U3Y7_DROME Bonus OS=Drosophila melanogaster GN=bon PE=2 SV=1
comp9663_c0_seq2	AASD1_DANRE	523	Q6DEJ5	412	200.675	2.96856e-51	3	440	1	146	-3	88	117	NA	146	AASD1_DANRE Alanyl-tRNA editing protein Aarsd1 OS=Danio rerio GN=aarsd1 PE=2 SV=1
comp9663_c0_seq4	AASD1_DANRE	461	Q6DEJ5	412	141.739	1.18978e-33	3	458	248	399	-1	75	96	NA	152	AASD1_DANRE Alanyl-tRNA editing protein Aarsd1 OS=Danio rerio GN=aarsd1 PE=2 SV=1
comp9663_c0_seq6	AASD1_DANRE	362	Q6DEJ5	412	138.658	6.95084e-33	3	332	179	288	-1	65	82	NA	110	AASD1_DANRE Alanyl-tRNA editing protein Aarsd1 OS=Danio rerio GN=aarsd1 PE=2 SV=1
comp9954_c0_seq1	RN185_RAT	1751	Q568Y3	192	216.468	3.56562e-55	26	619	5	192	2	109	127	NA	198	RN185_RAT E3 ubiquitin-protein ligase RNF185 OS=Rattus norvegicus GN=Rnf185 PE=2 SV=1
comp9954_c0_seq2	RN185_RAT	1732	Q568Y3	192	216.853	2.69457e-55	7	600	5	192	1	109	127	NA	198	RN185_RAT E3 ubiquitin-protein ligase RNF185 OS=Rattus norvegicus GN=Rnf185 PE=2 SV=1
comp8297_c0_seq4	D4A7R7_RAT	376	D4A7R7	598	73.559	2.71745e-13	15	365	89	204	-3	37	65	NA	117	D4A7R7_RAT Uncharacterized protein OS=Rattus norvegicus GN=Enox2 PE=4 SV=1
comp8297_c0_seq5	D4A7R7_RAT	375	D4A7R7	598	73.559	2.71745e-13	15	365	89	204	-2	37	65	NA	117	D4A7R7_RAT Uncharacterized protein OS=Rattus norvegicus GN=Enox2 PE=4 SV=1
comp8297_c0_seq6	D4A7R7_RAT	359	D4A7R7	598	56.6102	3.48279e-08	45	359	101	204	-1	29	57	NA	105	D4A7R7_RAT Uncharacterized protein OS=Rattus norvegicus GN=Enox2 PE=4 SV=1
comp8297_c0_seq7	Q9VU18_DROME	255	Q9VU18	804	64.3142	1.63399e-10	6	242	349	427	-2	30	44	NA	79	Q9VU18_DROME CG10948, isoform C OS=Drosophila melanogaster GN=CG10948 PE=2 SV=2
comp8297_c0_seq8	Q9VU18_DROME	228	Q9VU18	804	62.003	8.28434e-10	6	206	361	427	-2	27	40	NA	67	Q9VU18_DROME CG10948, isoform C OS=Drosophila melanogaster GN=CG10948 PE=2 SV=2
comp8335_c0_seq1	F1P3A6_CHICK	1624	F1P3A6	357	209.534	3.98234e-53	488	1111	121	326	-1	105	141	NA	208	F1P3A6_CHICK Uncharacterized protein (Fragment) OS=Gallus gallus GN=Gga.16317 PE=4 SV=1
comp8335_c0_seq2	F1P3A6_CHICK	1607	F1P3A6	357	209.534	3.92545e-53	471	1094	121	326	-1	105	141	NA	208	F1P3A6_CHICK Uncharacterized protein (Fragment) OS=Gallus gallus GN=Gga.16317 PE=4 SV=1
comp8335_c0_seq3	F1P3A6_CHICK	1376	F1P3A6	357	209.534	3.23257e-53	488	1111	121	326	-2	105	141	NA	208	F1P3A6_CHICK Uncharacterized protein (Fragment) OS=Gallus gallus GN=Gga.16317 PE=4 SV=1
comp8335_c0_seq4	F1P3A6_CHICK	1359	F1P3A6	357	209.534	3.17535e-53	471	1094	121	326	-2	105	141	NA	208	F1P3A6_CHICK Uncharacterized protein (Fragment) OS=Gallus gallus GN=Gga.16317 PE=4 SV=1
comp8384_c0_seq1	Q1L876_DANRE	839	Q1L876	320	154.451	6.0914e-37	126	803	101	315	-1	89	127	NA	226	Q1L876_DANRE Novel protein OS=Danio rerio GN=si:dkey-236e20.6 PE=4 SV=1
comp8384_c0_seq2	Q1L876_DANRE	761	Q1L876	320	154.451	5.18285e-37	48	725	101	315	-1	89	127	NA	226	Q1L876_DANRE Novel protein OS=Danio rerio GN=si:dkey-236e20.6 PE=4 SV=1
comp8115_c0_seq1	Q9W122_DROME	1390	Q9W122	584	189.504	3.49268e-47	415	1377	14	341	1	125	166	17	338	Q9W122_DROME Matrix metalloproteinase 1, isoform C OS=Drosophila melanogaster GN=Mmp1 PE=2 SV=3
comp8115_c0_seq2	Q5BIL2_DROME	817	Q5BIL2	758	176.792	1.09056e-43	201	812	53	270	3	98	133	19	223	Q5BIL2_DROME SD03462p OS=Drosophila melanogaster GN=Mmp2 PE=2 SV=1
comp8115_c0_seq3	Q9W122_DROME	725	Q9W122	584	122.865	1.5279e-27	3	383	379	502	3	55	87	4	131	Q9W122_DROME Matrix metalloproteinase 1, isoform C OS=Drosophila melanogaster GN=Mmp1 PE=2 SV=3
comp8115_c0_seq4	Q9W122_DROME	681	Q9W122	584	109.383	1.57495e-23	1	339	393	502	1	48	78	4	117	Q9W122_DROME Matrix metalloproteinase 1, isoform C OS=Drosophila melanogaster GN=Mmp1 PE=2 SV=3
comp8006_c0_seq1	F1NPT0_CHICK	744	F1NPT0	696	417.157	4.10323e-116	3	743	172	418	-2	203	231	NA	247	F1NPT0_CHICK Uncharacterized protein OS=Gallus gallus GN=Gga.22618 PE=3 SV=1
comp8006_c0_seq5	DNM1L_DANRE	371	Q7SXN5	691	221.476	8.09018e-58	1	369	333	458	-3	107	117	3	126	DNM1L_DANRE Dynamin-1-like protein OS=Danio rerio GN=dnm1l PE=2 SV=1
comp8006_c0_seq7	F1NPT0_CHICK	323	F1NPT0	696	158.303	8.45991e-39	3	293	90	186	-1	73	90	NA	97	F1NPT0_CHICK Uncharacterized protein OS=Gallus gallus GN=Gga.22618 PE=3 SV=1
comp8006_c0_seq8	E2QXL2_CANFA	317	E2QXL2	751	137.502	1.55314e-32	15	257	1	81	-1	66	74	NA	81	E2QXL2_CANFA Uncharacterized protein OS=Canis familiaris GN=DNM1L PE=3 SV=1
comp8006_c0_seq9	DNM1L_DANRE	310	Q7SXN5	691	103.99	1.84418e-22	31	309	436	532	-2	59	66	4	97	DNM1L_DANRE Dynamin-1-like protein OS=Danio rerio GN=dnm1l PE=2 SV=1
comp8006_c0_seq10	DNM1L_RAT	308	O35303	755	113.235	3.04741e-25	78	308	679	755	-1	55	65	NA	77	DNM1L_RAT Dynamin-1-like protein OS=Rattus norvegicus GN=Dnm1l PE=1 SV=1
comp8006_c0_seq11	E2QXL2_CANFA	306	E2QXL2	751	137.887	1.15533e-32	4	246	1	81	-1	66	75	NA	81	E2QXL2_CANFA Uncharacterized protein OS=Canis familiaris GN=DNM1L PE=3 SV=1
comp8006_c0_seq12	F1NPT0_CHICK	302	F1NPT0	696	90.8929	1.62772e-18	1	300	551	637	-3	55	66	NA	100	F1NPT0_CHICK Uncharacterized protein OS=Gallus gallus GN=Gga.22618 PE=3 SV=1
comp8006_c0_seq14	DNM1L_DANRE	271	Q7SXN5	691	161.384	9.70382e-40	3	269	333	421	-3	76	84	NA	89	DNM1L_DANRE Dynamin-1-like protein OS=Danio rerio GN=dnm1l PE=2 SV=1
comp8006_c0_seq16	Q8WQC9_CAEEL	261	Q8WQC9	712	48.521	9.21163e-06	1	138	586	631	-1	23	31	NA	46	Q8WQC9_CAEEL Protein DRP-1, isoform b OS=Caenorhabditis elegans GN=drp-1 PE=2 SV=1
comp8006_c0_seq18	DNM1L_DANRE	230	Q7SXN5	691	105.531	6.51837e-23	9	224	578	647	-1	56	65	NA	72	DNM1L_DANRE Dynamin-1-like protein OS=Danio rerio GN=dnm1l PE=2 SV=1
comp8369_c0_seq1	E2R5Z5_CANFA	214	E2R5Z5	495	49.6766	4.13163e-06	2	127	34	68	-1	25	31	NA	42	E2R5Z5_CANFA Uncharacterized protein OS=Canis familiaris GN=TM9SF2 PE=4 SV=1
comp8851_c0_seq1	E1C1F2_CHICK	942	E1C1F2	1980	141.354	6.33578e-33	170	889	12	257	2	89	128	16	256	E1C1F2_CHICK Uncharacterized protein OS=Gallus gallus GN=Gga.24143 PE=4 SV=1
comp8851_c0_seq2	F5H4J1_HUMAN	752	F5H4J1	852	53.9138	9.32912e-07	55	681	467	727	1	62	97	54	263	F5H4J1_HUMAN Uncharacterized protein OS=Homo sapiens GN=NUMA1 PE=4 SV=1
comp8851_c0_seq3	Q21000_CAEEL	702	Q21000	1974	50.447	9.21072e-06	178	702	859	1025	1	41	78	3	178	Q21000_CAEEL Protein MYO-5 OS=Caenorhabditis elegans GN=myo-5 PE=2 SV=1
comp8851_c0_seq6	E1C1F2_CHICK	405	E1C1F2	1980	108.612	7.66164e-24	4	393	1585	1714	1	57	88	NA	130	E1C1F2_CHICK Uncharacterized protein OS=Gallus gallus GN=Gga.24143 PE=4 SV=1
comp8851_c0_seq7	E1C1F2_CHICK	387	E1C1F2	1980	56.225	4.44239e-08	44	190	205	259	2	29	37	6	55	E1C1F2_CHICK Uncharacterized protein OS=Gallus gallus GN=Gga.24143 PE=4 SV=1
comp8851_c0_seq10	E1C1F2_CHICK	349	E1C1F2	1980	80.1073	2.86142e-15	5	337	1604	1714	2	43	70	NA	111	E1C1F2_CHICK Uncharacterized protein OS=Gallus gallus GN=Gga.24143 PE=4 SV=1
comp8851_c0_seq11	USO1_YEAST	321	P25386	1790	50.8322	1.90224e-06	1	309	1553	1648	1	29	59	NA	103	USO1_YEAST Intracellular protein transport protein USO1 OS=Saccharomyces cerevisiae (strain ATCC 204508 / S288c) GN=USO1 PE=1 SV=2
comp8851_c0_seq14	E1C1F2_CHICK	309	E1C1F2	1980	50.447	2.41977e-06	1	252	742	825	1	28	50	NA	84	E1C1F2_CHICK Uncharacterized protein OS=Gallus gallus GN=Gga.24143 PE=4 SV=1
comp8851_c0_seq17	F5H1Z0_HUMAN	291	F5H1Z0	1715	82.0333	7.61745e-16	4	291	849	950	1	44	70	6	102	F5H1Z0_HUMAN Uncharacterized protein OS=Homo sapiens GN=TRIP11 PE=4 SV=1
comp8851_c0_seq19	F5H1Z0_HUMAN	287	F5H1Z0	1715	95.1301	8.73821e-20	3	284	834	927	3	48	71	NA	94	F5H1Z0_HUMAN Uncharacterized protein OS=Homo sapiens GN=TRIP11 PE=4 SV=1
comp8851_c0_seq20	E1C1F2_CHICK	283	E1C1F2	1980	56.225	4.50928e-08	44	190	205	259	2	29	37	6	55	E1C1F2_CHICK Uncharacterized protein OS=Gallus gallus GN=Gga.24143 PE=4 SV=1
comp8851_c0_seq21	Q9VXU2_DROME	281	Q9VXU2	1398	59.6918	4.08846e-09	3	257	1190	1275	3	29	49	1	86	Q9VXU2_DROME Golgi microtubule-associated protein, isoform A OS=Drosophila melanogaster GN=Gmap PE=2 SV=2
comp8851_c0_seq26	F1SD86_PIG	267	F1SD86	1975	73.1738	3.47544e-13	1	267	1119	1213	1	38	65	6	95	F1SD86_PIG Uncharacterized protein OS=Sus scrofa GN=TRIP11 PE=4 SV=1
comp8851_c0_seq32	F5H1Z0_HUMAN	239	F5H1Z0	1715	59.3066	5.31935e-09	2	238	1475	1553	2	30	50	NA	79	F5H1Z0_HUMAN Uncharacterized protein OS=Homo sapiens GN=TRIP11 PE=4 SV=1
comp8851_c0_seq33	F5H1Z0_HUMAN	239	F5H1Z0	1715	63.5438	2.82056e-10	2	238	1467	1545	2	33	53	NA	79	F5H1Z0_HUMAN Uncharacterized protein OS=Homo sapiens GN=TRIP11 PE=4 SV=1
comp9646_c0_seq1	WIPI4_DANRE	1373	Q7ZUX3	358	197.593	1.26742e-49	132	503	211	343	-1	96	112	9	133	WIPI4_DANRE WD repeat domain phosphoinositide-interacting protein 4 OS=Danio rerio GN=wdr45 PE=2 SV=1
comp9646_c0_seq2	WIPI4_HUMAN	956	Q9Y484	360	251.136	5.82165e-66	2	607	6	213	-2	125	160	6	208	WIPI4_HUMAN WD repeat domain phosphoinositide-interacting protein 4 OS=Homo sapiens GN=WDR45 PE=2 SV=1
comp9646_c0_seq3	WIPI4_DANRE	867	Q7ZUX3	358	197.593	6.56034e-50	132	503	211	343	-2	96	112	9	133	WIPI4_DANRE WD repeat domain phosphoinositide-interacting protein 4 OS=Danio rerio GN=wdr45 PE=2 SV=1
comp9646_c0_seq4	WIPI4_DANRE	602	Q7ZUX3	358	239.965	6.08015e-63	132	602	178	343	-1	118	138	9	166	WIPI4_DANRE WD repeat domain phosphoinositide-interacting protein 4 OS=Danio rerio GN=wdr45 PE=2 SV=1
comp9790_c0_seq1	G3X6T7_BOVIN	1177	G3X6T7	1500	414.461	5.36287e-115	22	1176	988	1366	1	222	286	4	389	G3X6T7_BOVIN Uncharacterized protein OS=Bos taurus GN=Bt.92318 PE=3 SV=1
comp9790_c0_seq2	F1PK99_CANFA	971	F1PK99	1500	373.629	7.97e-103	21	971	563	902	3	186	248	27	344	F1PK99_CANFA Uncharacterized protein OS=Canis familiaris GN=Cfa.4545 PE=3 SV=1
comp9790_c0_seq3	F1PK99_CANFA	935	F1PK99	1500	366.311	1.19867e-100	6	935	570	902	3	183	242	27	337	F1PK99_CANFA Uncharacterized protein OS=Canis familiaris GN=Cfa.4545 PE=3 SV=1
comp9790_c0_seq4	F1MKI1_BOVIN	923	F1MKI1	1505	178.718	3.4999e-44	43	921	112	466	1	116	175	62	355	F1MKI1_BOVIN Uncharacterized protein OS=Bos taurus GN=ATP7B PE=4 SV=2
comp9790_c0_seq5	F1MKI1_BOVIN	878	F1MKI1	1505	179.104	2.47042e-44	4	876	114	466	1	117	173	62	353	F1MKI1_BOVIN Uncharacterized protein OS=Bos taurus GN=ATP7B PE=4 SV=2
comp9790_c0_seq6	G3X6T7_BOVIN	851	G3X6T7	1500	286.189	1.36196e-76	2	850	1088	1366	2	155	206	4	287	G3X6T7_BOVIN Uncharacterized protein OS=Bos taurus GN=Bt.92318 PE=3 SV=1
comp9790_c0_seq7	F1RPH4_PIG	692	F1RPH4	1455	286.574	7.3859e-77	1	687	780	1005	1	146	180	1	230	F1RPH4_PIG Uncharacterized protein (Fragment) OS=Sus scrofa GN=ATP7A PE=3 SV=1
comp9790_c0_seq8	F1RPH4_PIG	657	F1RPH4	1455	279.641	8.20966e-75	2	652	792	1005	2	142	174	1	218	F1RPH4_PIG Uncharacterized protein (Fragment) OS=Sus scrofa GN=ATP7A PE=3 SV=1
comp9790_c0_seq9	Q9VYT4_DROME	410	Q9VYT4	1254	97.8265	1.39467e-20	1	408	20	159	1	54	77	4	140	Q9VYT4_DROME ATP7 OS=Drosophila melanogaster GN=ATP7 PE=2 SV=3
comp9790_c0_seq11	F1LQK4_RAT	320	F1LQK4	1491	72.0182	7.99365e-13	60	266	7	75	3	34	48	NA	69	F1LQK4_RAT Uncharacterized protein OS=Rattus norvegicus PE=3 SV=1
comp9790_c0_seq12	F1PJE7_CANFA	304	F1PJE7	1511	67.3958	1.92244e-11	17	241	109	183	2	32	48	NA	75	F1PJE7_CANFA Uncharacterized protein (Fragment) OS=Canis familiaris GN=Cfa.4544 PE=3 SV=1
comp9790_c0_seq13	F1PJE7_CANFA	280	F1PJE7	1511	77.0258	2.47464e-14	10	276	514	602	1	38	56	NA	89	F1PJE7_CANFA Uncharacterized protein (Fragment) OS=Canis familiaris GN=Cfa.4544 PE=3 SV=1
comp9790_c0_seq14	F1PJE7_CANFA	239	F1PJE7	1511	72.0182	7.93031e-13	2	202	536	602	2	34	49	NA	67	F1PJE7_CANFA Uncharacterized protein (Fragment) OS=Canis familiaris GN=Cfa.4544 PE=3 SV=1
comp9790_c0_seq15	F1PJE7_CANFA	214	F1PJE7	1511	72.0182	7.77387e-13	2	202	536	602	2	34	49	NA	67	F1PJE7_CANFA Uncharacterized protein (Fragment) OS=Canis familiaris GN=Cfa.4544 PE=3 SV=1
comp8959_c0_seq2	Q7ZVX4_DANRE	862	Q7ZVX4	215	379.022	1.58066e-104	110	724	1	205	2	185	196	NA	205	Q7ZVX4_DANRE RAB14, member RAS oncogene family OS=Danio rerio GN=rab14 PE=2 SV=1
comp8357_c0_seq1	F1S845_PIG	1143	F1S845	800	356.295	1.65729e-97	3	1028	93	497	-2	193	248	63	405	F1S845_PIG Uncharacterized protein OS=Sus scrofa GN=TAF5 PE=4 SV=1
comp8357_c0_seq2	F1S845_PIG	1074	F1S845	800	323.168	1.42823e-87	6	959	93	473	-2	179	227	63	381	F1S845_PIG Uncharacterized protein OS=Sus scrofa GN=TAF5 PE=4 SV=1
comp8357_c0_seq3	E1C4U3_CHICK	1071	E1C4U3	780	398.667	2.67486e-110	184	1071	481	778	-1	182	231	2	298	E1C4U3_CHICK Uncharacterized protein OS=Gallus gallus GN=TAF5 PE=4 SV=1
comp8357_c0_seq4	D3ZH66_RAT	377	D3ZH66	798	178.333	7.81296e-45	3	377	469	593	-1	80	105	NA	125	D3ZH66_RAT TAF5 RNA polymerase II, TATA box binding protein (TBP)-associated factor (Predicted) OS=Rattus norvegicus GN=Taf5 PE=4 SV=1
comp9418_c0_seq1	E2QZ89_CANFA	3049	E2QZ89	4377	1065.45	0	72	3044	1	927	3	564	699	5	996	E2QZ89_CANFA Uncharacterized protein OS=Canis familiaris GN=HUWE1 PE=4 SV=1
comp9418_c0_seq2	F1MAP9_RAT	756	F1MAP9	4179	129.413	1.7727e-29	13	642	2143	2343	1	85	116	2	212	F1MAP9_RAT Uncharacterized protein OS=Rattus norvegicus PE=4 SV=1
comp9418_c0_seq3	E9PD66_HUMAN	495	E9PD66	4360	150.599	3.09782e-36	2	451	1527	1682	2	77	102	6	156	E9PD66_HUMAN Uncharacterized protein OS=Homo sapiens GN=HUWE1 PE=4 SV=1
comp9418_c0_seq4	F1MAP9_RAT	461	F1MAP9	4179	79.7221	5.55243e-15	48	455	1309	1447	3	49	76	4	140	F1MAP9_RAT Uncharacterized protein OS=Rattus norvegicus PE=4 SV=1
comp9418_c0_seq5	F1MAP9_RAT	417	F1MAP9	4179	157.918	1.2012e-38	28	417	1045	1174	1	76	93	NA	130	F1MAP9_RAT Uncharacterized protein OS=Rattus norvegicus PE=4 SV=1
comp9418_c0_seq6	F1RUH0_PIG	416	F1RUH0	4375	64.6994	1.3877e-10	1	390	1841	1973	1	41	70	9	139	F1RUH0_PIG Uncharacterized protein OS=Sus scrofa GN=HUWE1 PE=4 SV=1
comp9418_c0_seq7	E1BNY9_BOVIN	377	E1BNY9	4375	64.6994	1.25899e-10	4	333	933	1054	1	46	67	13	123	E1BNY9_BOVIN Uncharacterized protein OS=Bos taurus GN=HUWE1 PE=4 SV=2
comp9418_c0_seq8	F1RUH0_PIG	350	F1RUH0	4375	73.1738	3.49785e-13	70	324	1515	1602	1	37	55	3	88	F1RUH0_PIG Uncharacterized protein OS=Sus scrofa GN=HUWE1 PE=4 SV=1
comp9418_c0_seq9	F1MAP9_RAT	350	F1MAP9	4179	115.546	6.14571e-26	34	342	1189	1293	1	58	74	2	105	F1MAP9_RAT Uncharacterized protein OS=Rattus norvegicus PE=4 SV=1
comp9418_c0_seq10	F1MAP9_RAT	345	F1MAP9	4179	145.591	5.56001e-35	1	345	1060	1174	1	68	83	NA	115	F1MAP9_RAT Uncharacterized protein OS=Rattus norvegicus PE=4 SV=1
comp9418_c0_seq11	Q5H962_HUMAN	337	Q5H962	1672	101.679	9.27843e-22	2	331	1527	1642	2	51	71	6	116	Q5H962_HUMAN HECT, UBA and WWE domain containing 1 OS=Homo sapiens GN=HUWE1 PE=2 SV=1
comp9418_c0_seq13	F1RUH0_PIG	316	F1RUH0	4375	94.3597	1.45757e-19	3	266	1807	1894	3	43	59	NA	88	F1RUH0_PIG Uncharacterized protein OS=Sus scrofa GN=HUWE1 PE=4 SV=1
comp9418_c0_seq14	F1MAP9_RAT	316	F1MAP9	4179	60.077	3.15132e-09	8	316	1641	1755	2	39	57	12	115	F1MAP9_RAT Uncharacterized protein OS=Rattus norvegicus PE=4 SV=1
comp9418_c0_seq15	F1MAP9_RAT	312	F1MAP9	4179	70.0922	2.94372e-12	52	249	2060	2125	1	33	45	NA	66	F1MAP9_RAT Uncharacterized protein OS=Rattus norvegicus PE=4 SV=1
comp9418_c0_seq16	F1MAP9_RAT	296	F1MAP9	4179	52.7582	4.93674e-07	139	294	2060	2111	1	25	35	NA	52	F1MAP9_RAT Uncharacterized protein OS=Rattus norvegicus PE=4 SV=1
comp9418_c0_seq17	F1MAP9_RAT	292	F1MAP9	4179	87.0409	2.36795e-17	2	292	1170	1271	2	48	63	5	102	F1MAP9_RAT Uncharacterized protein OS=Rattus norvegicus PE=4 SV=1
comp9418_c0_seq20	F1MAP9_RAT	285	F1MAP9	4179	51.9878	8.4833e-07	19	282	1369	1458	1	31	44	2	90	F1MAP9_RAT Uncharacterized protein OS=Rattus norvegicus PE=4 SV=1
comp9418_c0_seq22	F1RUH0_PIG	275	F1RUH0	4375	103.219	3.24025e-22	34	273	1744	1823	1	45	64	NA	80	F1RUH0_PIG Uncharacterized protein OS=Sus scrofa GN=HUWE1 PE=4 SV=1
comp9418_c0_seq23	E1BNY9_BOVIN	272	E1BNY9	4375	110.923	1.55776e-24	4	267	867	954	1	53	68	NA	88	E1BNY9_BOVIN Uncharacterized protein OS=Bos taurus GN=HUWE1 PE=4 SV=2
comp9418_c0_seq25	F1MAP9_RAT	230	F1MAP9	4179	50.0618	3.25007e-06	1	219	1646	1718	1	29	35	NA	73	F1MAP9_RAT Uncharacterized protein OS=Rattus norvegicus PE=4 SV=1
comp9901_c0_seq2	CS079_PIG	455	A1XQS1	76	54.299	2.45167e-07	300	425	4	45	-1	23	33	NA	42	CS079_PIG Uncharacterized protein C19orf79 homolog OS=Sus scrofa PE=4 SV=1
comp9901_c0_seq3	CS079_PIG	422	A1XQS1	76	54.299	1.92391e-07	82	207	4	45	-3	23	33	NA	42	CS079_PIG Uncharacterized protein C19orf79 homolog OS=Sus scrofa PE=4 SV=1
comp9901_c0_seq4	CS079_BOVIN	359	E1BHC3	76	55.8398	5.94074e-08	3	143	4	50	-1	24	36	NA	47	CS079_BOVIN Uncharacterized protein C19orf79 homolog OS=Bos taurus PE=4 SV=1
comp8539_c0_seq1	A6H7I4_BOVIN	768	A6H7I4	212	211.075	4.76598e-54	85	669	1	203	1	107	144	9	204	A6H7I4_BOVIN MED20 protein OS=Bos taurus GN=MED20 PE=2 SV=1
comp8623_c0_seq1	Q567Y3_DANRE	1111	Q567Y3	256	242.662	2.57587e-63	342	1037	1	238	3	118	167	6	238	Q567Y3_DANRE Stx6 protein OS=Danio rerio GN=stx6 PE=2 SV=1
comp8623_c0_seq2	Q567Y3_DANRE	967	Q567Y3	256	242.662	2.10133e-63	198	893	1	238	3	118	167	6	238	Q567Y3_DANRE Stx6 protein OS=Danio rerio GN=stx6 PE=2 SV=1
comp9654_c0_seq1	SMRC2_HUMAN	5855	Q8TAQ2	1214	855.514	0	59	2368	1	744	2	440	539	6	776	SMRC2_HUMAN SWI/SNF complex subunit SMARCC2 OS=Homo sapiens GN=SMARCC2 PE=1 SV=1
comp9654_c0_seq2	SMRC2_HUMAN	5822	Q8TAQ2	1214	847.425	0	59	2335	1	744	2	433	531	6	765	SMRC2_HUMAN SWI/SNF complex subunit SMARCC2 OS=Homo sapiens GN=SMARCC2 PE=1 SV=1
comp9385_c0_seq1	F1RUH0_PIG	3443	F1RUH0	4375	331.643	1.65873e-89	4	2352	2918	3736	1	276	384	70	853	F1RUH0_PIG Uncharacterized protein OS=Sus scrofa GN=HUWE1 PE=4 SV=1
comp9385_c0_seq2	F1RUH0_PIG	3401	F1RUH0	4375	330.487	3.64455e-89	85	2310	2963	3736	1	267	367	66	808	F1RUH0_PIG Uncharacterized protein OS=Sus scrofa GN=HUWE1 PE=4 SV=1
comp9385_c0_seq3	F1RUH0_PIG	2448	F1RUH0	4375	331.643	1.13509e-89	4	2352	2918	3736	1	276	384	70	853	F1RUH0_PIG Uncharacterized protein OS=Sus scrofa GN=HUWE1 PE=4 SV=1
comp9385_c0_seq4	F1RUH0_PIG	2406	F1RUH0	4375	330.487	2.47755e-89	85	2310	2963	3736	1	267	367	66	808	F1RUH0_PIG Uncharacterized protein OS=Sus scrofa GN=HUWE1 PE=4 SV=1
comp9385_c0_seq5	F1RUH0_PIG	1874	F1RUH0	4375	246.899	2.68266e-64	1267	1872	3858	4059	1	125	152	1	203	F1RUH0_PIG Uncharacterized protein OS=Sus scrofa GN=HUWE1 PE=4 SV=1
comp9385_c0_seq6	F1MAP9_RAT	879	F1MAP9	4179	124.405	7.26205e-28	4	783	3455	3734	1	90	139	21	281	F1MAP9_RAT Uncharacterized protein OS=Rattus norvegicus PE=4 SV=1
comp9385_c0_seq7	HUWE1_RAT	819	P51593	322	156.762	1.18274e-37	1	261	236	322	1	74	82	NA	87	HUWE1_RAT E3 ubiquitin-protein ligase HUWE1 (Fragment) OS=Rattus norvegicus GN=Huwe1 PE=1 SV=2
comp9385_c0_seq9	HUWE1_RAT	644	P51593	322	365.155	1.43024e-100	1	642	105	318	1	175	198	NA	214	HUWE1_RAT E3 ubiquitin-protein ligase HUWE1 (Fragment) OS=Rattus norvegicus GN=Huwe1 PE=1 SV=2
comp9385_c0_seq10	HUWE1_RAT	569	P51593	322	325.479	9.80809e-89	1	567	11	199	1	153	174	NA	189	HUWE1_RAT E3 ubiquitin-protein ligase HUWE1 (Fragment) OS=Rattus norvegicus GN=Huwe1 PE=1 SV=2
comp9385_c0_seq12	E9PSZ5_RAT	503	E9PSZ5	4179	55.4546	1.42764e-07	22	429	2553	2687	1	41	64	7	143	E9PSZ5_RAT Uncharacterized protein OS=Rattus norvegicus PE=4 SV=1
comp9385_c0_seq13	F1MAP9_RAT	481	F1MAP9	4179	203.371	3.75477e-52	57	479	3920	4059	3	97	119	NA	141	F1MAP9_RAT Uncharacterized protein OS=Rattus norvegicus PE=4 SV=1
comp9385_c0_seq16	E1BNY9_BOVIN	361	E1BNY9	4375	48.521	9.48455e-06	3	353	3393	3510	3	39	57	3	120	E1BNY9_BOVIN Uncharacterized protein OS=Bos taurus GN=HUWE1 PE=4 SV=2
comp9385_c0_seq17	F1MAP9_RAT	336	F1MAP9	4179	208.764	5.3893e-54	1	336	4038	4149	1	93	106	NA	112	F1MAP9_RAT Uncharacterized protein OS=Rattus norvegicus PE=4 SV=1
comp9385_c0_seq19	HUWE1_RAT	314	P51593	322	194.126	1.35165e-49	1	312	215	318	1	90	99	NA	104	HUWE1_RAT E3 ubiquitin-protein ligase HUWE1 (Fragment) OS=Rattus norvegicus GN=Huwe1 PE=1 SV=2
comp9803_c0_seq1	UBCD2_DROME	1719	P52485	232	271.166	1.19675e-71	543	995	81	231	3	127	136	NA	151	UBCD2_DROME Ubiquitin-conjugating enzyme E2-24 kDa OS=Drosophila melanogaster GN=UbcD2 PE=2 SV=1
comp9785_c0_seq1	F5H3Y6_HUMAN	2615	F5H3Y6	998	529.635	3.05288e-149	72	1901	181	818	-1	286	409	32	642	F5H3Y6_HUMAN Uncharacterized protein OS=Homo sapiens GN=CEBPZ PE=4 SV=1
comp9785_c0_seq3	F5H3Y6_HUMAN	785	F5H3Y6	998	70.4774	1.03061e-11	550	783	735	818	-3	35	46	6	84	F5H3Y6_HUMAN Uncharacterized protein OS=Homo sapiens GN=CEBPZ PE=4 SV=1
comp9785_c0_seq4	A8E5M2_DANRE	645	A8E5M2	318	137.887	3.71379e-32	78	644	73	262	3	73	108	1	190	A8E5M2_DANRE Dci protein (Fragment) OS=Danio rerio GN=dci PE=2 SV=1
comp9785_c0_seq6	F1Q1B8_CANFA	507	F1Q1B8	312	57.7658	2.92454e-08	299	505	67	135	2	28	42	NA	69	F1Q1B8_CANFA Uncharacterized protein (Fragment) OS=Canis familiaris GN=ECI1 PE=4 SV=1
comp9785_c0_seq7	F1MTT7_BOVIN	462	F1MTT7	303	98.5969	1.17965e-20	7	396	173	302	1	49	78	NA	130	F1MTT7_BOVIN Uncharacterized protein OS=Bos taurus GN=DCI PE=4 SV=1
comp9785_c0_seq8	F1MTT7_BOVIN	456	F1MTT7	303	98.5969	1.13049e-20	7	396	173	302	1	49	78	NA	130	F1MTT7_BOVIN Uncharacterized protein OS=Bos taurus GN=DCI PE=4 SV=1
comp9785_c0_seq9	NA	432	315_go_20111224-seqdb_uniprot	1054	75.0998	1.17026e-13	46	255	972	1041	-1	34	49	NA	70	NA
comp9785_c0_seq10	NA	405	315_go_20111224-seqdb_uniprot	1054	75.0998	9.41282e-14	179	388	972	1041	-3	34	49	NA	70	NA
comp9785_c0_seq11	NA	391	315_go_20111224-seqdb_uniprot	1054	75.0998	9.21693e-14	165	374	972	1041	-3	34	49	NA	70	NA
comp9785_c0_seq14	NA	273	315_go_20111224-seqdb_uniprot	1054	75.0998	9.44957e-14	46	255	972	1041	-1	34	49	NA	70	NA
comp9785_c0_seq15	NA	273	315_go_20111224-seqdb_uniprot	1054	75.0998	9.47256e-14	47	256	972	1041	-3	34	49	NA	70	NA
comp8651_c0_seq1	F1P3D9_CHICK	2022	F1P3D9	675	710.294	0	3	1676	7	570	-2	363	443	6	564	F1P3D9_CHICK Uncharacterized protein (Fragment) OS=Gallus gallus GN=Gga.4188 PE=3 SV=1
comp8651_c0_seq2	F1P3D9_CHICK	1950	F1P3D9	675	675.241	0	3	1604	7	546	-2	344	423	6	540	F1P3D9_CHICK Uncharacterized protein (Fragment) OS=Gallus gallus GN=Gga.4188 PE=3 SV=1
comp8651_c0_seq3	E2RBI2_CANFA	332	E2RBI2	678	122.094	6.66788e-28	95	331	586	664	-2	56	65	NA	79	E2RBI2_CANFA Uncharacterized protein OS=Canis familiaris GN=SLC25A12 PE=3 SV=1
comp8651_c0_seq4	CMC1_PONAB	291	Q5RBC8	678	73.559	2.70929e-13	145	291	616	664	-1	33	39	NA	49	CMC1_PONAB Calcium-binding mitochondrial carrier protein Aralar1 OS=Pongo abelii GN=SLC25A12 PE=2 SV=1
comp8874_c0_seq1	PPARA_RAT	2003	P37230	468	179.874	4.35186e-44	278	1351	98	464	-2	124	176	17	375	PPARA_RAT Peroxisome proliferator-activated receptor alpha OS=Rattus norvegicus GN=Ppara PE=1 SV=1
comp8874_c0_seq2	G1K270_CANFA	1315	G1K270	472	161.384	9.49985e-39	10	720	81	325	-2	99	133	14	251	G1K270_CANFA Uncharacterized protein (Fragment) OS=Canis familiaris GN=Cfa.3519 PE=3 SV=1
comp9406_c0_seq1	ACH1_CAEEL	1183	P48180	498	103.99	1.5617e-21	113	649	26	213	2	64	98	9	188	ACH1_CAEEL Acetylcholine receptor subunit alpha-type acr-16 OS=Caenorhabditis elegans GN=acr-16 PE=2 SV=1
comp9406_c0_seq2	ACHA3_HUMAN	211	P32297	505	56.9954	2.59392e-08	20	208	33	99	2	26	39	4	67	ACHA3_HUMAN Neuronal acetylcholine receptor subunit alpha-3 OS=Homo sapiens GN=CHRNA3 PE=1 SV=4
comp8739_c0_seq1	Q08C29_DANRE	2535	Q08C29	297	71.633	2.19346e-11	3	188	12	72	-2	34	48	NA	62	Q08C29_DANRE Zgc:153726 OS=Danio rerio GN=zgc:153726 PE=2 SV=1
comp8739_c0_seq3	RBM28_HUMAN	1569	Q9NW13	759	216.853	2.38154e-55	15	902	330	620	-2	121	179	1	297	RBM28_HUMAN RNA-binding protein 28 OS=Homo sapiens GN=RBM28 PE=1 SV=3
comp8739_c0_seq4	RBM28_HUMAN	1491	Q9NW13	759	212.231	5.51584e-54	3	824	330	599	-2	115	167	NA	274	RBM28_HUMAN RNA-binding protein 28 OS=Homo sapiens GN=RBM28 PE=1 SV=3
comp8739_c0_seq5	RBM28_HUMAN	1471	Q9NW13	759	216.853	2.19771e-55	15	902	330	620	-3	121	179	1	297	RBM28_HUMAN RNA-binding protein 28 OS=Homo sapiens GN=RBM28 PE=1 SV=3
comp8739_c0_seq6	RBM28_HUMAN	1393	Q9NW13	759	212.231	5.03174e-54	3	824	330	599	-3	115	167	NA	274	RBM28_HUMAN RNA-binding protein 28 OS=Homo sapiens GN=RBM28 PE=1 SV=3
comp8739_c0_seq7	CDK4_BOVIN	1320	Q32KY4	303	162.54	4.27766e-39	939	1316	169	294	-2	78	94	NA	126	CDK4_BOVIN Cyclin-dependent kinase 4 OS=Bos taurus GN=CDK4 PE=2 SV=1
comp8739_c0_seq8	RBM28_HUMAN	1222	Q9NW13	759	157.147	1.62206e-37	3	653	330	542	-3	88	128	NA	217	RBM28_HUMAN RNA-binding protein 28 OS=Homo sapiens GN=RBM28 PE=1 SV=3
comp8739_c0_seq9	RBM28_HUMAN	1152	Q9NW13	759	216.853	1.58724e-55	15	902	330	620	-2	121	179	1	297	RBM28_HUMAN RNA-binding protein 28 OS=Homo sapiens GN=RBM28 PE=1 SV=3
comp8739_c0_seq10	RBM28_HUMAN	1074	Q9NW13	759	212.231	3.55065e-54	3	824	330	599	-2	115	167	NA	274	RBM28_HUMAN RNA-binding protein 28 OS=Homo sapiens GN=RBM28 PE=1 SV=3
comp8739_c0_seq13	RBM28_HUMAN	903	Q9NW13	759	157.147	1.05075e-37	3	653	330	542	-2	88	128	NA	217	RBM28_HUMAN RNA-binding protein 28 OS=Homo sapiens GN=RBM28 PE=1 SV=3
comp8739_c0_seq15	F1LPI0_RAT	698	F1LPI0	186	70.0922	1.10491e-11	431	697	61	111	-2	38	45	NA	89	F1LPI0_RAT Uncharacterized protein (Fragment) OS=Rattus norvegicus GN=Cdk4 PE=4 SV=1
comp8739_c0_seq16	Q08C29_DANRE	674	Q08C29	297	72.4034	2.0779e-12	163	351	12	73	-3	34	49	NA	63	Q08C29_DANRE Zgc:153726 OS=Danio rerio GN=zgc:153726 PE=2 SV=1
comp8739_c0_seq18	Q08C29_DANRE	635	Q08C29	297	72.4034	1.8604e-12	163	351	12	73	-3	34	49	NA	63	Q08C29_DANRE Zgc:153726 OS=Danio rerio GN=zgc:153726 PE=2 SV=1
comp8739_c0_seq19	Q08C29_DANRE	530	Q08C29	297	71.633	2.17576e-12	3	188	12	72	-1	34	48	NA	62	Q08C29_DANRE Zgc:153726 OS=Danio rerio GN=zgc:153726 PE=2 SV=1
comp8739_c0_seq22	D4A618_RAT	383	D4A618	749	67.781	1.47935e-11	15	383	535	659	-1	46	72	7	130	D4A618_RAT Uncharacterized protein OS=Rattus norvegicus GN=Rbm28 PE=4 SV=1
comp8739_c0_seq25	Q08C29_DANRE	300	Q08C29	297	78.1814	1.09453e-14	12	212	12	77	-2	37	53	NA	67	Q08C29_DANRE Zgc:153726 OS=Danio rerio GN=zgc:153726 PE=2 SV=1
comp8815_c0_seq1	F1NAE0_CHICK	1188	F1NAE0	575	507.679	4.70569e-143	2	1138	136	516	2	243	298	2	381	F1NAE0_CHICK Uncharacterized protein (Fragment) OS=Gallus gallus GN=Gga.22328 PE=4 SV=1
comp8815_c0_seq2	Q7ZVI0_DANRE	416	Q7ZVI0	599	127.487	1.74327e-29	97	411	42	153	1	62	79	7	112	Q7ZVI0_DANRE Edem2 protein (Fragment) OS=Danio rerio GN=edem2 PE=2 SV=1
comp8815_c0_seq7	O46091_DROME	249	O46091	995	120.939	1.47457e-27	1	249	87	169	1	56	70	NA	83	O46091_DROME EG:86E4.2 protein OS=Drosophila melanogaster GN=Edem1 PE=2 SV=1
comp8888_c0_seq1	F1RSL6_PIG	1967	F1RSL6	1123	162.925	5.38368e-39	4	1371	291	747	-3	143	209	41	497	F1RSL6_PIG Uncharacterized protein OS=Sus scrofa GN=TEX2 PE=4 SV=1
comp8888_c0_seq2	F1RSL6_PIG	1625	F1RSL6	1123	135.961	5.59569e-31	1	1029	291	628	-3	105	161	23	366	F1RSL6_PIG Uncharacterized protein OS=Sus scrofa GN=TEX2 PE=4 SV=1
comp8888_c0_seq3	E2R6B0_CANFA	1336	E2R6B0	1135	179.104	4.49924e-44	881	1240	992	1111	-1	81	102	NA	120	E2R6B0_CANFA Uncharacterized protein OS=Canis familiaris GN=TEX2 PE=4 SV=1
comp8888_c0_seq4	E2R6B0_CANFA	1188	E2R6B0	1135	179.104	3.84761e-44	733	1092	992	1111	-1	81	102	NA	120	E2R6B0_CANFA Uncharacterized protein OS=Canis familiaris GN=TEX2 PE=4 SV=1
comp8888_c0_seq6	A5D6U2_DANRE	674	A5D6U2	1068	124.79	3.52795e-28	84	632	708	880	-1	65	100	NA	183	A5D6U2_DANRE Zgc:162874 protein OS=Danio rerio GN=tex2 PE=2 SV=1
comp8888_c0_seq7	A5D6U2_DANRE	674	A5D6U2	1068	124.79	3.52795e-28	84	632	708	880	-1	65	100	NA	183	A5D6U2_DANRE Zgc:162874 protein OS=Danio rerio GN=tex2 PE=2 SV=1
comp8888_c0_seq12	A5D6U2_DANRE	424	A5D6U2	1068	120.939	1.72023e-27	32	364	770	880	-1	54	76	NA	111	A5D6U2_DANRE Zgc:162874 protein OS=Danio rerio GN=tex2 PE=2 SV=1
comp8888_c0_seq13	F1NWX9_CHICK	395	F1NWX9	1125	85.8853	5.19373e-17	3	392	469	587	-1	50	72	10	140	F1NWX9_CHICK Uncharacterized protein (Fragment) OS=Gallus gallus GN=Gga.6434 PE=4 SV=1
comp8888_c0_seq17	A5D6U2_DANRE	347	A5D6U2	1068	53.1434	3.75548e-07	159	344	819	880	-1	24	37	NA	62	A5D6U2_DANRE Zgc:162874 protein OS=Danio rerio GN=tex2 PE=2 SV=1
comp8791_c1_seq1	HAUS2_HUMAN	2372	Q9NVX0	235	73.559	5.36213e-12	2001	2318	49	154	-1	37	62	NA	106	HAUS2_HUMAN HAUS augmin-like complex subunit 2 OS=Homo sapiens GN=HAUS2 PE=1 SV=1
comp8791_c1_seq2	Q9SN25_ARATH	2281	Q9SN25	733	58.5362	1.70462e-07	1468	1680	656	726	1	31	49	1	72	Q9SN25_ARATH Putative uncharacterized protein AT4g10200 OS=Arabidopsis thaliana GN=F28M11.120 PE=2 SV=1
comp8791_c1_seq4	Q9SN25_ARATH	983	Q9SN25	733	58.5362	5.78483e-08	170	382	656	726	2	31	49	1	72	Q9SN25_ARATH Putative uncharacterized protein AT4g10200 OS=Arabidopsis thaliana GN=F28M11.120 PE=2 SV=1
comp8791_c1_seq6	HAUS2_HUMAN	508	Q9NVX0	235	73.559	5.23478e-13	146	463	49	154	-1	37	62	NA	106	HAUS2_HUMAN HAUS augmin-like complex subunit 2 OS=Homo sapiens GN=HAUS2 PE=1 SV=1
comp8260_c0_seq1	NA	4917	229_go_20111224-seqdb_uniprot	643	469.929	5.71964e-131	407	2110	74	603	2	247	337	NA	568	NA
comp8260_c0_seq2	Q6PFU8_DANRE	2135	Q6PFU8	620	456.062	3.40057e-127	221	1696	16	491	2	234	314	NA	492	Q6PFU8_DANRE Autocrine motility factor receptor OS=Danio rerio GN=amfr PE=2 SV=1
comp8265_c0_seq1	CCD22_NEMVE	1845	A7RNG8	644	362.073	5.61923e-99	835	1845	301	639	-1	186	253	2	339	CCD22_NEMVE Coiled-coil domain-containing protein 22 homolog OS=Nematostella vectensis GN=v1g180167 PE=3 SV=1
comp8265_c0_seq2	CCD22_NEMVE	1599	A7RNG8	644	362.073	4.70936e-99	589	1599	301	639	-1	186	253	2	339	CCD22_NEMVE Coiled-coil domain-containing protein 22 homolog OS=Nematostella vectensis GN=v1g180167 PE=3 SV=1
comp8265_c0_seq3	CCD22_DANRE	782	Q4V909	639	219.935	1.04462e-56	3	695	1	226	-1	110	163	2	233	CCD22_DANRE Coiled-coil domain-containing protein 22 OS=Danio rerio GN=ccdc22 PE=2 SV=1
comp8265_c0_seq4	CCD22_DANRE	738	Q4V909	639	205.297	2.4323e-52	1	651	1	212	-1	103	153	2	219	CCD22_DANRE Coiled-coil domain-containing protein 22 OS=Danio rerio GN=ccdc22 PE=2 SV=1
comp8265_c0_seq7	CCD22_NEMVE	287	A7RNG8	644	73.1738	3.5559e-13	3	287	242	342	-1	39	64	6	101	CCD22_NEMVE Coiled-coil domain-containing protein 22 homolog OS=Nematostella vectensis GN=v1g180167 PE=3 SV=1
comp8993_c0_seq4	Q9N9Z5_DROME	398	Q9N9Z5	200	207.223	1.59562e-53	3	311	1	103	-1	90	102	NA	103	Q9N9Z5_DROME Ubiquitin conjugating enzyme OS=Drosophila melanogaster GN=crl PE=2 SV=1
comp8993_c0_seq5	Q9N9Z5_DROME	396	Q9N9Z5	200	256.914	1.756e-68	1	396	6	137	-1	117	129	NA	132	Q9N9Z5_DROME Ubiquitin conjugating enzyme OS=Drosophila melanogaster GN=crl PE=2 SV=1
comp8993_c0_seq6	Q9N9Z5_DROME	359	Q9N9Z5	200	207.223	1.59546e-53	3	311	1	103	-1	90	102	NA	103	Q9N9Z5_DROME Ubiquitin conjugating enzyme OS=Drosophila melanogaster GN=crl PE=2 SV=1
comp8993_c0_seq7	Q567F7_DANRE	290	Q567F7	165	60.077	3.10747e-09	185	289	131	165	-2	28	32	NA	35	Q567F7_DANRE Zgc:112077 OS=Danio rerio GN=zgc:112077 PE=2 SV=1
comp8993_c0_seq8	Q9N9Z5_DROME	282	Q9N9Z5	200	189.889	2.61311e-48	4	282	12	104	-1	80	92	NA	93	Q9N9Z5_DROME Ubiquitin conjugating enzyme OS=Drosophila melanogaster GN=crl PE=2 SV=1
comp8681_c0_seq1	E1BQU2_CHICK	570	E1BQU2	545	137.887	2.90043e-32	251	568	4	109	2	65	80	NA	106	E1BQU2_CHICK Uncharacterized protein OS=Gallus gallus GN=Gga.42726 PE=3 SV=1
comp8681_c0_seq2	AGM1_MOUSE	485	Q9CYR6	542	191.045	1.95943e-48	3	467	49	203	3	91	118	NA	155	AGM1_MOUSE Phosphoacetylglucosamine mutase OS=Mus musculus GN=Pgm3 PE=1 SV=1
comp8681_c0_seq3	Q5XFY0_DANRE	396	Q5XFY0	545	133.65	2.24205e-31	55	393	209	321	1	60	85	NA	113	Q5XFY0_DANRE Phosphoglucomutase 3 OS=Danio rerio GN=pgm3 PE=2 SV=1
comp8681_c0_seq4	Q5XFY0_DANRE	315	Q5XFY0	545	119.013	5.71648e-27	1	312	218	321	1	55	76	NA	104	Q5XFY0_DANRE Phosphoglucomutase 3 OS=Danio rerio GN=pgm3 PE=2 SV=1
comp8681_c0_seq5	Q9VTZ4_DROME	258	Q9VTZ4	549	122.865	3.85261e-28	1	258	286	371	1	54	71	NA	86	Q9VTZ4_DROME CG10627 OS=Drosophila melanogaster GN=CG10627 PE=2 SV=1
comp8681_c0_seq6	Q9VTZ4_DROME	228	Q9VTZ4	549	105.531	6.51837e-23	1	225	418	492	1	51	59	NA	75	Q9VTZ4_DROME CG10627 OS=Drosophila melanogaster GN=CG10627 PE=2 SV=1
comp8681_c0_seq8	Q9VTZ4_DROME	210	Q9VTZ4	549	96.2857	3.85816e-20	1	210	425	494	1	47	53	NA	70	Q9VTZ4_DROME CG10627 OS=Drosophila melanogaster GN=CG10627 PE=2 SV=1
comp8436_c0_seq1	F1NIE8_CHICK	699	F1NIE8	579	107.842	4.8215e-23	1	486	422	579	1	61	99	NA	162	F1NIE8_CHICK Uncharacterized protein OS=Gallus gallus GN=Gga.6270 PE=4 SV=1
comp8436_c0_seq2	F1NIE8_CHICK	685	F1NIE8	579	103.219	1.1385e-21	2	472	427	579	2	59	97	NA	157	F1NIE8_CHICK Uncharacterized protein OS=Gallus gallus GN=Gga.6270 PE=4 SV=1
comp8436_c0_seq3	F1NIE8_CHICK	668	F1NIE8	579	107.842	4.38318e-23	1	486	422	579	1	61	99	NA	162	F1NIE8_CHICK Uncharacterized protein OS=Gallus gallus GN=Gga.6270 PE=4 SV=1
comp8436_c0_seq4	F1NIE8_CHICK	654	F1NIE8	579	103.219	1.04324e-21	2	472	427	579	2	59	97	NA	157	F1NIE8_CHICK Uncharacterized protein OS=Gallus gallus GN=Gga.6270 PE=4 SV=1
comp8436_c0_seq5	Q08BV5_DANRE	573	Q08BV5	570	174.481	2.8662e-43	1	519	186	358	1	88	120	NA	173	Q08BV5_DANRE Zgc:154097 OS=Danio rerio GN=zgc:154097 PE=2 SV=1
comp8436_c0_seq7	Q08BV5_DANRE	464	Q08BV5	570	132.494	7.37171e-31	4	423	215	354	1	66	93	NA	140	Q08BV5_DANRE Zgc:154097 OS=Danio rerio GN=zgc:154097 PE=2 SV=1
comp8436_c0_seq8	RAGP1_MOUSE	426	P46061	589	184.882	9.9625e-47	1	423	63	204	1	94	112	1	142	RAGP1_MOUSE Ran GTPase-activating protein 1 OS=Mus musculus GN=Rangap1 PE=1 SV=2
comp8436_c0_seq13	Q7SYN0_DANRE	344	Q7SYN0	577	84.3445	1.52509e-16	16	339	3	108	1	46	63	NA	108	Q7SYN0_DANRE Ran GTPase activating protein 1 OS=Danio rerio GN=rangap1 PE=2 SV=1
comp8436_c0_seq14	Q7SYN0_DANRE	326	Q7SYN0	577	84.7297	1.18572e-16	1	324	6	111	1	47	63	NA	108	Q7SYN0_DANRE Ran GTPase activating protein 1 OS=Danio rerio GN=rangap1 PE=2 SV=1
comp8436_c0_seq17	RAGP1_MOUSE	277	P46061	589	130.183	2.46921e-30	5	274	114	204	2	64	79	1	91	RAGP1_MOUSE Ran GTPase-activating protein 1 OS=Mus musculus GN=Rangap1 PE=1 SV=2
comp9088_c0_seq1	A2VDN9_BOVIN	2483	A2VDN9	647	445.277	7.12541e-124	456	2276	4	637	-1	257	380	34	641	A2VDN9_BOVIN KIAA0020 protein OS=Bos taurus GN=KIAA0020 PE=2 SV=1
comp9247_c0_seq1	DOHH_DANRE	1226	Q7ZUX6	305	300.056	1.56014e-80	3	788	3	265	-1	151	193	1	263	DOHH_DANRE Deoxyhypusine hydroxylase OS=Danio rerio GN=dohh PE=2 SV=1
comp9247_c0_seq2	DOHH_DROME	905	Q9V9U4	302	181.415	5.23084e-45	3	470	2	154	-1	86	117	NA	156	DOHH_DROME Deoxyhypusine hydroxylase OS=Drosophila melanogaster GN=nero PE=2 SV=1
comp9247_c0_seq3	DOHH_DANRE	312	Q7ZUX6	305	137.502	1.50137e-32	1	309	194	296	-1	66	80	NA	103	DOHH_DANRE Deoxyhypusine hydroxylase OS=Danio rerio GN=dohh PE=2 SV=1
comp8849_c0_seq1	F1NFV8_CHICK	1815	F1NFV8	1522	230.335	2.50002e-59	184	1791	671	1165	-1	166	254	12	548	F1NFV8_CHICK Uncharacterized protein (Fragment) OS=Gallus gallus GN=Gga.21096 PE=4 SV=1
comp8849_c0_seq2	Q4V9B5_DANRE	1733	Q4V9B5	1058	212.616	5.08174e-54	109	1221	1	361	-3	138	194	10	381	Q4V9B5_DANRE Baz1a protein (Fragment) OS=Danio rerio GN=baz1a PE=2 SV=1
comp8849_c0_seq3	F1NFV8_CHICK	899	F1NFV8	1522	86.6557	1.73463e-16	560	892	527	637	-2	41	72	NA	111	F1NFV8_CHICK Uncharacterized protein (Fragment) OS=Gallus gallus GN=Gga.21096 PE=4 SV=1
comp8849_c0_seq4	F1NFV8_CHICK	756	F1NFV8	1522	86.6557	1.30824e-16	417	749	527	637	-2	41	72	NA	111	F1NFV8_CHICK Uncharacterized protein (Fragment) OS=Gallus gallus GN=Gga.21096 PE=4 SV=1
comp8849_c0_seq5	F1NFV8_CHICK	635	F1NFV8	1522	129.413	1.28241e-29	3	551	302	447	-1	73	104	NA	183	F1NFV8_CHICK Uncharacterized protein (Fragment) OS=Gallus gallus GN=Gga.21096 PE=4 SV=1
comp8849_c0_seq6	F1NFV8_CHICK	539	F1NFV8	1522	116.701	6.15794e-26	6	455	302	414	-1	64	89	NA	150	F1NFV8_CHICK Uncharacterized protein (Fragment) OS=Gallus gallus GN=Gga.21096 PE=4 SV=1
comp8849_c0_seq7	F1NFV8_CHICK	355	F1NFV8	1522	112.849	3.96296e-25	82	354	351	441	-2	49	70	NA	91	F1NFV8_CHICK Uncharacterized protein (Fragment) OS=Gallus gallus GN=Gga.21096 PE=4 SV=1
comp8849_c0_seq9	F1NFV8_CHICK	290	F1NFV8	1522	83.1889	3.42776e-16	2	289	446	542	-2	42	60	1	97	F1NFV8_CHICK Uncharacterized protein (Fragment) OS=Gallus gallus GN=Gga.21096 PE=4 SV=1
comp8849_c0_seq10	F1NFV8_CHICK	266	F1NFV8	1522	77.411	1.84731e-14	2	265	446	534	-2	39	56	1	89	F1NFV8_CHICK Uncharacterized protein (Fragment) OS=Gallus gallus GN=Gga.21096 PE=4 SV=1
comp8799_c0_seq3	PR38A_HUMAN	1094	Q8NAV1	312	303.908	9.22819e-82	466	1014	1	183	-3	143	163	NA	183	PR38A_HUMAN Pre-mRNA-splicing factor 38A OS=Homo sapiens GN=PRPF38A PE=1 SV=1
comp8799_c0_seq4	PR38A_HUMAN	1023	Q8NAV1	312	303.908	8.33153e-82	395	943	1	183	-3	143	163	NA	183	PR38A_HUMAN Pre-mRNA-splicing factor 38A OS=Homo sapiens GN=PRPF38A PE=1 SV=1
comp9594_c0_seq1	A3KP58_DANRE	1111	A3KP58	281	391.734	3.43328e-108	30	812	15	275	-3	181	223	1	262	A3KP58_DANRE Membrane-associated ring finger (C3HC4) 5 OS=Danio rerio GN=march5 PE=2 SV=1
comp9594_c0_seq3	A3KP58_DANRE	413	A3KP58	281	109.383	4.77241e-24	138	383	194	275	-1	49	67	NA	82	A3KP58_DANRE Membrane-associated ring finger (C3HC4) 5 OS=Danio rerio GN=march5 PE=2 SV=1
comp9594_c0_seq5	A3KP58_DANRE	378	A3KP58	281	109.383	4.44534e-24	103	348	194	275	-1	49	67	NA	82	A3KP58_DANRE Membrane-associated ring finger (C3HC4) 5 OS=Danio rerio GN=march5 PE=2 SV=1
comp9594_c0_seq8	A3KP58_DANRE	329	A3KP58	281	109.383	4.48394e-24	54	299	194	275	-1	49	67	NA	82	A3KP58_DANRE Membrane-associated ring finger (C3HC4) 5 OS=Danio rerio GN=march5 PE=2 SV=1
comp9529_c0_seq1	TMED2_HUMAN	711	Q15363	201	273.863	5.20609e-73	3	581	9	201	-2	124	160	NA	193	TMED2_HUMAN Transmembrane emp24 domain-containing protein 2 OS=Homo sapiens GN=TMED2 PE=1 SV=1
comp9529_c0_seq2	Q7ZW75_DANRE	368	Q7ZW75	201	101.679	9.36713e-22	147	362	116	187	-1	47	59	NA	72	Q7ZW75_DANRE Transmembrane emp24 domain trafficking protein 2 OS=Danio rerio GN=tmed2 PE=2 SV=1
comp9529_c0_seq3	Q7ZW75_DANRE	342	Q7ZW75	201	109.768	3.38968e-24	109	336	116	191	-1	50	63	NA	76	Q7ZW75_DANRE Transmembrane emp24 domain trafficking protein 2 OS=Danio rerio GN=tmed2 PE=2 SV=1
comp8847_c0_seq2	CDO1_DANRE	1325	Q6NWZ9	201	251.136	9.20212e-66	145	741	1	198	1	115	150	NA	199	CDO1_DANRE Cysteine dioxygenase type 1 OS=Danio rerio GN=cdo1 PE=2 SV=1
comp8963_c0_seq1	Q5RGV8_DANRE	578	Q5RGV8	364	105.145	3.48108e-33	184	456	33	125	1	52	67	2	93	Q5RGV8_DANRE Malonyl CoA:ACP acyltransferase (mitochondrial) OS=Danio rerio GN=mcat PE=4 SV=1
comp8963_c0_seq3	Q5RGV8_DANRE	344	Q5RGV8	364	126.716	2.67959e-29	1	342	183	296	1	60	78	NA	114	Q5RGV8_DANRE Malonyl CoA:ACP acyltransferase (mitochondrial) OS=Danio rerio GN=mcat PE=4 SV=1
comp8963_c0_seq5	F1PUF5_CANFA	335	F1PUF5	366	138.658	6.86668e-33	5	334	249	358	2	66	81	NA	110	F1PUF5_CANFA Uncharacterized protein (Fragment) OS=Canis familiaris GN=MCAT PE=4 SV=1
comp9946_c0_seq1	F1PAJ4_CANFA	484	F1PAJ4	141	272.707	5.02582e-73	9	422	4	141	3	137	137	NA	138	F1PAJ4_CANFA Uncharacterized protein (Fragment) OS=Canis familiaris GN=Cfa.39144 PE=3 SV=1
comp9539_c0_seq2	A5PLB0_DANRE	457	A5PLB0	353	138.272	1.28747e-32	23	436	164	309	2	66	98	8	146	A5PLB0_DANRE Zgc:165500 OS=Danio rerio GN=zgc:165500 PE=2 SV=1
comp9539_c0_seq5	A5PLB0_DANRE	381	A5PLB0	353	100.908	1.57689e-21	1	381	23	126	1	54	73	1	128	A5PLB0_DANRE Zgc:165500 OS=Danio rerio GN=zgc:165500 PE=2 SV=1
comp9539_c0_seq8	A5PLB0_DANRE	330	A5PLB0	353	112.464	5.29671e-25	5	322	135	245	2	56	72	5	111	A5PLB0_DANRE Zgc:165500 OS=Danio rerio GN=zgc:165500 PE=2 SV=1
comp9539_c0_seq9	A5PLB0_DANRE	309	A5PLB0	353	109.383	4.40045e-24	2	307	47	146	2	52	71	1	103	A5PLB0_DANRE Zgc:165500 OS=Danio rerio GN=zgc:165500 PE=2 SV=1
comp9539_c0_seq10	A5PLB0_DANRE	303	A5PLB0	353	87.0409	2.34458e-17	1	282	211	309	1	39	67	5	99	A5PLB0_DANRE Zgc:165500 OS=Danio rerio GN=zgc:165500 PE=2 SV=1
comp9539_c0_seq15	A5PLB0_DANRE	263	A5PLB0	353	88.9669	6.15022e-18	1	261	119	209	1	46	57	5	92	A5PLB0_DANRE Zgc:165500 OS=Danio rerio GN=zgc:165500 PE=2 SV=1
comp9539_c0_seq16	A5PLB0_DANRE	243	A5PLB0	353	79.337	4.95547e-15	2	241	39	117	2	38	54	1	81	A5PLB0_DANRE Zgc:165500 OS=Danio rerio GN=zgc:165500 PE=2 SV=1
comp8475_c0_seq1	Q96AW0_HUMAN	1367	Q96AW0	560	447.588	6.99024e-125	232	1344	2	370	1	215	288	5	376	Q96AW0_HUMAN Dystrobrevin, beta OS=Homo sapiens GN=DTNB PE=2 SV=1
comp8475_c0_seq2	Q96AW0_HUMAN	1331	Q96AW0	560	436.032	2.02953e-121	232	1293	2	340	1	207	274	NA	354	Q96AW0_HUMAN Dystrobrevin, beta OS=Homo sapiens GN=DTNB PE=2 SV=1
comp8475_c0_seq3	F1P6C3_CANFA	1078	F1P6C3	692	211.075	7.97594e-54	34	999	376	687	1	149	201	22	344	F1P6C3_CANFA Uncharacterized protein (Fragment) OS=Canis familiaris GN=DTNA PE=4 SV=1
comp8475_c0_seq4	F1P6C3_CANFA	1031	F1P6C3	692	204.527	6.97169e-52	2	952	381	687	2	146	196	22	339	F1P6C3_CANFA Uncharacterized protein (Fragment) OS=Canis familiaris GN=DTNA PE=4 SV=1
comp8475_c0_seq5	F1P6C3_CANFA	927	F1P6C3	692	208.379	4.13464e-53	34	924	376	660	1	144	191	20	317	F1P6C3_CANFA Uncharacterized protein (Fragment) OS=Canis familiaris GN=DTNA PE=4 SV=1
comp8475_c0_seq6	F1P6C3_CANFA	880	F1P6C3	692	201.83	3.57913e-51	2	877	381	660	2	141	186	20	312	F1P6C3_CANFA Uncharacterized protein (Fragment) OS=Canis familiaris GN=DTNA PE=4 SV=1
comp9780_c1_seq1	Q499B6_DANRE	1224	Q499B6	634	55.4546	6.693e-07	682	924	542	626	1	32	50	4	85	Q499B6_DANRE Poly A binding protein, cytoplasmic 1 a OS=Danio rerio GN=pabpc1a PE=2 SV=1
comp9267_c0_seq1	Q5LN85_SILPO	1615	Q5LN85	405	368.237	6.65112e-101	248	1453	8	404	2	187	258	NA	402	Q5LN85_SILPO Creatinase OS=Silicibacter pomeroyi (strain ATCC 700808 / DSM 15171 / DSS-3) GN=SPO3327 PE=4 SV=1
comp9267_c0_seq2	Q5LN85_SILPO	1612	Q5LN85	405	368.237	6.63517e-101	248	1453	8	404	2	187	258	NA	402	Q5LN85_SILPO Creatinase OS=Silicibacter pomeroyi (strain ATCC 700808 / DSM 15171 / DSS-3) GN=SPO3327 PE=4 SV=1
comp9267_c0_seq3	Q5LN85_SILPO	1604	Q5LN85	405	368.237	6.58732e-101	237	1442	8	404	3	187	258	NA	402	Q5LN85_SILPO Creatinase OS=Silicibacter pomeroyi (strain ATCC 700808 / DSM 15171 / DSS-3) GN=SPO3327 PE=4 SV=1
comp9267_c0_seq4	Q5LN85_SILPO	1601	Q5LN85	405	368.237	6.57137e-101	237	1442	8	404	3	187	258	NA	402	Q5LN85_SILPO Creatinase OS=Silicibacter pomeroyi (strain ATCC 700808 / DSM 15171 / DSS-3) GN=SPO3327 PE=4 SV=1
comp8858_c0_seq1	F1SU94_PIG	1394	F1SU94	440	136.732	2.69452e-31	1	603	221	428	1	76	122	12	213	F1SU94_PIG Uncharacterized protein (Fragment) OS=Sus scrofa GN=CHST3 PE=4 SV=1
comp9716_c0_seq1	F1M341_RAT	1539	F1M341	394	297.36	1.35924e-79	360	1451	27	394	3	156	231	8	372	F1M341_RAT Uncharacterized protein (Fragment) OS=Rattus norvegicus GN=Strada PE=4 SV=1
comp8629_c0_seq1	A4QP94_DANRE	1289	A4QP94	694	325.865	2.83014e-88	3	1127	56	419	-1	176	251	6	381	A4QP94_DANRE Zgc:163067 protein OS=Danio rerio GN=zgc:163067 PE=2 SV=1
comp8629_c0_seq2	F1NQ64_CHICK	665	F1NQ64	717	371.703	1.61263e-102	3	665	444	664	-1	169	194	NA	221	F1NQ64_CHICK Uncharacterized protein (Fragment) OS=Gallus gallus GN=Gga.1176 PE=4 SV=1
comp8629_c0_seq3	A4QP94_DANRE	601	A4QP94	694	310.071	4.73103e-84	3	599	331	529	-3	148	174	1	200	A4QP94_DANRE Zgc:163067 protein OS=Danio rerio GN=zgc:163067 PE=2 SV=1
comp8629_c0_seq4	Q5BJY0_RAT	562	Q5BJY0	433	242.276	1.06468e-63	116	562	274	426	-1	115	131	4	153	Q5BJY0_RAT Ring finger and WD repeat domain 2 OS=Rattus norvegicus GN=Rfwd2 PE=2 SV=1
comp8629_c0_seq5	A4QP94_DANRE	419	A4QP94	694	59.3066	5.81451e-09	303	419	645	687	-1	30	35	4	43	A4QP94_DANRE Zgc:163067 protein OS=Danio rerio GN=zgc:163067 PE=2 SV=1
comp8629_c0_seq7	A4QP94_DANRE	301	A4QP94	694	59.3066	5.24835e-09	185	301	645	687	-1	30	35	4	43	A4QP94_DANRE Zgc:163067 protein OS=Danio rerio GN=zgc:163067 PE=2 SV=1
comp8629_c0_seq8	A4QP94_DANRE	233	A4QP94	694	59.3066	5.34455e-09	117	233	645	687	-1	30	35	4	43	A4QP94_DANRE Zgc:163067 protein OS=Danio rerio GN=zgc:163067 PE=2 SV=1
comp8689_c0_seq1	K0907_MOUSE	759	Q3TCX3	612	216.468	1.10265e-55	3	635	101	316	-2	114	151	5	216	K0907_MOUSE UPF0469 protein KIAA0907 OS=Mus musculus GN=Kiaa0907 PE=2 SV=1
comp8689_c0_seq2	K0907_MOUSE	691	Q3TCX3	612	186.422	1.04022e-46	4	567	101	293	-2	100	133	5	193	K0907_MOUSE UPF0469 protein KIAA0907 OS=Mus musculus GN=Kiaa0907 PE=2 SV=1
comp8147_c0_seq1	F1NNI7_CHICK	777	F1NNI7	297	209.534	1.40608e-53	3	680	4	221	-2	106	142	NA	226	F1NNI7_CHICK Uncharacterized protein OS=Gallus gallus GN=Gga.7129 PE=3 SV=1
comp8147_c0_seq2	F1NNI7_CHICK	572	F1NNI7	297	115.546	1.56078e-25	26	475	4	145	-2	61	83	NA	150	F1NNI7_CHICK Uncharacterized protein OS=Gallus gallus GN=Gga.7129 PE=3 SV=1
comp8147_c0_seq3	RM15_CHICK	426	Q5ZKT8	297	167.162	2.09311e-41	39	425	167	295	-2	74	99	NA	129	RM15_CHICK 39S ribosomal protein L15, mitochondrial OS=Gallus gallus GN=MRPL15 PE=2 SV=1
comp8147_c0_seq4	RM15_CHICK	342	Q5ZKT8	297	150.599	1.73729e-36	6	341	167	278	-2	67	88	NA	112	RM15_CHICK 39S ribosomal protein L15, mitochondrial OS=Gallus gallus GN=MRPL15 PE=2 SV=1
comp8147_c0_seq5	RM15_CHICK	270	Q5ZKT8	297	115.931	4.67546e-26	18	269	167	250	-2	51	68	NA	84	RM15_CHICK 39S ribosomal protein L15, mitochondrial OS=Gallus gallus GN=MRPL15 PE=2 SV=1
comp9645_c0_seq1	A8E6R2_DROME	775	A8E6R2	518	204.912	3.43942e-52	12	518	13	181	-3	96	124	NA	169	A8E6R2_DROME CG11241, isoform B OS=Drosophila melanogaster GN=CG11241 PE=2 SV=1
comp9645_c0_seq2	AGT2_HUMAN	498	Q9BYV1	514	227.254	2.69566e-59	1	498	161	326	-1	108	126	NA	166	AGT2_HUMAN Alanine--glyoxylate aminotransferase 2, mitochondrial OS=Homo sapiens GN=AGXT2 PE=1 SV=1
comp9645_c0_seq3	AGT2_HUMAN	382	Q9BYV1	514	213.001	2.84723e-55	1	381	311	438	-2	96	119	1	128	AGT2_HUMAN Alanine--glyoxylate aminotransferase 2, mitochondrial OS=Homo sapiens GN=AGXT2 PE=1 SV=1
comp9645_c0_seq4	AGT2_HUMAN	382	Q9BYV1	514	214.157	1.27806e-55	1	381	311	438	-2	97	119	1	128	AGT2_HUMAN Alanine--glyoxylate aminotransferase 2, mitochondrial OS=Homo sapiens GN=AGXT2 PE=1 SV=1
comp9645_c0_seq7	F1NQJ1_CHICK	290	F1NQJ1	479	144.436	1.25287e-34	2	289	362	457	-2	65	80	NA	96	F1NQJ1_CHICK Uncharacterized protein (Fragment) OS=Gallus gallus GN=Gga.42318 PE=3 SV=1
comp9645_c0_seq10	A8E6R2_DROME	210	A8E6R2	518	89.7373	3.61953e-18	6	209	178	246	-2	42	51	1	69	A8E6R2_DROME CG11241, isoform B OS=Drosophila melanogaster GN=CG11241 PE=2 SV=1
comp9847_c0_seq1	E1C6V2_CHICK	1521	E1C6V2	301	261.536	8.15993e-69	211	1041	18	295	1	123	181	1	278	E1C6V2_CHICK Uncharacterized protein OS=Gallus gallus GN=MGLL PE=4 SV=1
comp9293_c0_seq1	YTDC1_HUMAN	768	Q96MU7	727	130.183	1.06169e-29	6	500	257	435	-2	75	91	14	179	YTDC1_HUMAN YTH domain-containing protein 1 OS=Homo sapiens GN=YTHDC1 PE=1 SV=3
comp9293_c0_seq2	YTDC1_HUMAN	737	Q96MU7	727	130.183	9.8692e-30	6	500	257	435	-1	75	91	14	179	YTDC1_HUMAN YTH domain-containing protein 1 OS=Homo sapiens GN=YTHDC1 PE=1 SV=3
comp9293_c0_seq3	YTDC1_HUMAN	639	Q96MU7	727	72.7886	1.4387e-12	6	371	257	392	-2	47	58	14	136	YTDC1_HUMAN YTH domain-containing protein 1 OS=Homo sapiens GN=YTHDC1 PE=1 SV=3
comp9293_c0_seq4	YTDC1_HUMAN	608	Q96MU7	727	72.7886	1.31412e-12	6	371	257	392	-1	47	58	14	136	YTDC1_HUMAN YTH domain-containing protein 1 OS=Homo sapiens GN=YTHDC1 PE=1 SV=3
comp9293_c0_seq6	Q5U3V6_DANRE	491	Q5U3V6	679	206.068	6.10401e-53	3	431	294	436	-1	95	112	NA	143	Q5U3V6_DANRE Zgc:101592 OS=Danio rerio GN=ythdc1 PE=2 SV=1
comp9293_c0_seq10	Q9VZQ1_DROME	241	Q9VZQ1	721	82.4185	5.85371e-16	68	241	345	402	-1	36	42	NA	58	Q9VZQ1_DROME YT521-B, isoform A OS=Drosophila melanogaster GN=YT521-B PE=2 SV=2
comp8227_c1_seq1	NAKD1_RAT	1956	Q1HCL7	425	310.842	1.58656e-83	2	1117	51	421	2	161	244	4	376	NAKD1_RAT NAD kinase domain-containing protein 1 OS=Rattus norvegicus GN=Nadkd1 PE=2 SV=1
comp8227_c1_seq2	Q9XXI5_CAEEL	684	Q9XXI5	492	73.559	9.66038e-13	367	684	77	177	1	41	59	NA	106	Q9XXI5_CAEEL Protein Y17G7B.10, isoform b OS=Caenorhabditis elegans GN=Y17G7B.10 PE=2 SV=1
comp9037_c0_seq1	Q5RHB2_DANRE	5277	Q5RHB2	1939	864.759	0	147	2498	1083	1868	-2	438	556	6	790	Q5RHB2_DANRE Calcium channel, voltage-dependent, P/Q type, alpha 1A subunit, a (Fragment) OS=Danio rerio GN=cacna1aa PE=3 SV=1
comp9037_c0_seq2	Q5RHB2_DANRE	3585	Q5RHB2	1939	577.4	1.81557e-163	1377	2987	66	623	-2	312	379	32	569	Q5RHB2_DANRE Calcium channel, voltage-dependent, P/Q type, alpha 1A subunit, a (Fragment) OS=Danio rerio GN=cacna1aa PE=3 SV=1
comp9037_c0_seq3	Q5RHB2_DANRE	3524	Q5RHB2	1939	864.759	0	147	2498	1083	1868	-1	438	556	6	790	Q5RHB2_DANRE Calcium channel, voltage-dependent, P/Q type, alpha 1A subunit, a (Fragment) OS=Danio rerio GN=cacna1aa PE=3 SV=1
comp9037_c0_seq4	Q5RHB2_DANRE	2290	Q5RHB2	1939	565.844	3.30214e-160	214	1692	66	579	-2	302	366	32	525	Q5RHB2_DANRE Calcium channel, voltage-dependent, P/Q type, alpha 1A subunit, a (Fragment) OS=Danio rerio GN=cacna1aa PE=3 SV=1
comp9751_c0_seq15	B5DFD6_RAT	254	B5DFD6	1137	60.8474	1.80659e-09	103	252	1068	1117	-3	23	36	NA	50	B5DFD6_RAT Tie1 protein OS=Rattus norvegicus GN=Tie1 PE=2 SV=1
comp8438_c0_seq1	F1SK26_PIG	524	F1SK26	304	105.531	1.31966e-22	27	518	26	188	-1	67	93	3	167	F1SK26_PIG Uncharacterized protein (Fragment) OS=Sus scrofa GN=Ssc.7939 PE=4 SV=1
comp8438_c0_seq3	F1SK26_PIG	314	F1SK26	304	60.077	3.04627e-09	6	308	26	124	-1	38	52	1	102	F1SK26_PIG Uncharacterized protein (Fragment) OS=Sus scrofa GN=Ssc.7939 PE=4 SV=1
comp8438_c0_seq7	O93420_DANRE	224	O93420	285	52.7582	5.03773e-07	90	218	2	46	-1	26	33	2	45	O93420_DANRE Survival motor neuron protein OS=Danio rerio GN=smn1 PE=2 SV=1
comp9501_c0_seq2	NCLN_DANRE	1882	Q6NZ07	572	587.415	8.42354e-167	79	1749	2	572	-2	304	407	17	574	NCLN_DANRE Nicalin-1 OS=Danio rerio GN=ncl1 PE=2 SV=1
comp9501_c0_seq3	NCLN_DANRE	1808	Q6NZ07	572	588.956	2.75181e-167	5	1675	2	572	-2	305	407	17	574	NCLN_DANRE Nicalin-1 OS=Danio rerio GN=ncl1 PE=2 SV=1
comp9700_c0_seq1	Q08BJ7_DANRE	3381	Q08BJ7	260	171.014	3.67358e-41	868	1620	4	255	1	101	140	4	255	Q08BJ7_DANRE Zgc:153522 OS=Danio rerio GN=zgc:153522 PE=2 SV=1
comp9700_c0_seq2	Q08BJ7_DANRE	3301	Q08BJ7	260	171.014	3.57439e-41	788	1540	4	255	2	101	140	4	255	Q08BJ7_DANRE Zgc:153522 OS=Danio rerio GN=zgc:153522 PE=2 SV=1
comp9700_c0_seq4	RTF21_SCHPO	849	Q05654	1333	159.073	2.49609e-38	104	847	512	758	2	84	149	7	255	RTF21_SCHPO Retrotransposable element Tf2 155 kDa protein type 1 OS=Schizosaccharomyces pombe (strain 972 / ATCC 24843) GN=Tf2-1 PE=2 SV=1
comp9700_c0_seq5	Q08BJ7_DANRE	564	Q08BJ7	260	84.3445	3.75811e-16	310	558	1	83	1	44	54	NA	83	Q08BJ7_DANRE Zgc:153522 OS=Danio rerio GN=zgc:153522 PE=2 SV=1
comp9700_c0_seq6	Q08BJ7_DANRE	318	Q08BJ7	260	73.1738	3.58819e-13	1	315	56	158	1	44	62	2	107	Q08BJ7_DANRE Zgc:153522 OS=Danio rerio GN=zgc:153522 PE=2 SV=1
comp8488_c0_seq1	F1NWB4_CHICK	1799	F1NWB4	432	100.523	2.95051e-20	1094	1759	196	403	-2	71	122	3	225	F1NWB4_CHICK Uncharacterized protein (Fragment) OS=Gallus gallus GN=Gga.7485 PE=4 SV=1
comp8488_c0_seq2	Q7K3G2_DROME	705	Q7K3G2	543	88.1965	3.98606e-17	3	371	84	208	-2	48	74	3	126	Q7K3G2_DROME CG5742 OS=Drosophila melanogaster GN=CG5742 PE=2 SV=1
comp8488_c0_seq3	Q7K3G2_DROME	693	Q7K3G2	543	88.1965	3.85537e-17	3	371	84	208	-2	48	74	3	126	Q7K3G2_DROME CG5742 OS=Drosophila melanogaster GN=CG5742 PE=2 SV=1
comp8488_c0_seq4	Q7K3G2_DROME	478	Q7K3G2	543	91.6633	1.56219e-18	6	476	215	362	-3	48	93	1	158	Q7K3G2_DROME CG5742 OS=Drosophila melanogaster GN=CG5742 PE=2 SV=1
comp8488_c0_seq5	Q7K3G2_DROME	425	Q7K3G2	543	123.25	3.46615e-28	30	425	126	257	-1	58	87	NA	132	Q7K3G2_DROME CG5742 OS=Drosophila melanogaster GN=CG5742 PE=2 SV=1
comp8488_c0_seq6	AN13C_DANRE	335	Q7ZUV0	488	102.834	4.17554e-22	3	335	98	208	-1	48	71	NA	111	AN13C_DANRE Ankyrin repeat domain-containing protein 13C OS=Danio rerio GN=ankrd13c PE=2 SV=1
comp9414_c0_seq1	F1P8E2_CANFA	1490	F1P8E2	1723	488.034	5.20795e-137	12	1490	137	635	-1	258	345	16	509	F1P8E2_CANFA Uncharacterized protein (Fragment) OS=Canis familiaris GN=MON2 PE=4 SV=1
comp9414_c0_seq2	F1P566_CHICK	1361	F1P566	1722	442.965	1.71151e-123	3	1361	136	595	-1	237	311	12	465	F1P566_CHICK Uncharacterized protein (Fragment) OS=Gallus gallus GN=Gga.30996 PE=4 SV=1
comp9414_c0_seq3	F1P566_CHICK	1334	F1P566	1722	399.053	2.75785e-110	153	1334	136	526	-1	207	268	1	395	F1P566_CHICK Uncharacterized protein (Fragment) OS=Gallus gallus GN=Gga.30996 PE=4 SV=1
comp9414_c0_seq4	F8W1Z6_HUMAN	1256	F8W1Z6	1675	530.02	9.53028e-150	9	1256	752	1175	-1	266	329	9	425	F8W1Z6_HUMAN Uncharacterized protein OS=Homo sapiens GN=MON2 PE=4 SV=1
comp9414_c0_seq5	F1P566_CHICK	1043	F1P566	1722	349.362	1.78347e-95	81	1043	1405	1721	-1	173	240	1	322	F1P566_CHICK Uncharacterized protein (Fragment) OS=Gallus gallus GN=Gga.30996 PE=4 SV=1
comp9414_c0_seq6	F1P566_CHICK	1037	F1P566	1722	349.362	1.76796e-95	75	1037	1405	1721	-1	173	240	1	322	F1P566_CHICK Uncharacterized protein (Fragment) OS=Gallus gallus GN=Gga.30996 PE=4 SV=1
comp9414_c0_seq7	MON2_DROME	1020	Q9VLT1	1684	421.394	3.58058e-117	1	1020	731	1067	-1	202	270	NA	340	MON2_DROME Protein MON2 homolog OS=Drosophila melanogaster GN=mon2 PE=2 SV=4
comp9414_c0_seq8	F1P8E2_CANFA	626	F1P8E2	1723	168.318	2.41645e-41	12	620	422	635	-1	89	136	11	214	F1P8E2_CANFA Uncharacterized protein (Fragment) OS=Canis familiaris GN=MON2 PE=4 SV=1
comp9414_c0_seq9	F8VWA6_HUMAN	593	F8VWA6	1688	218.009	2.39177e-56	9	590	1272	1465	-1	106	140	NA	194	F8VWA6_HUMAN Uncharacterized protein OS=Homo sapiens GN=MON2 PE=4 SV=1
comp9414_c0_seq10	F1P566_CHICK	534	F1P566	1722	166.392	6.68144e-41	1	483	1235	1397	-1	85	110	2	163	F1P566_CHICK Uncharacterized protein (Fragment) OS=Gallus gallus GN=Gga.30996 PE=4 SV=1
comp9414_c0_seq12	F1P8E2_CANFA	497	F1P8E2	1723	121.709	1.56804e-27	3	491	422	595	-1	67	107	11	174	F1P8E2_CANFA Uncharacterized protein (Fragment) OS=Canis familiaris GN=MON2 PE=4 SV=1
comp9414_c0_seq13	MON2_MOUSE	480	Q80TL7	1715	98.2117	1.70115e-20	6	224	9	81	-2	43	63	NA	73	MON2_MOUSE Protein MON2 homolog OS=Mus musculus GN=Mon2 PE=2 SV=2
comp9414_c0_seq14	F1SKD4_PIG	470	F1SKD4	1721	77.411	2.93153e-14	189	464	418	510	-1	38	59	1	93	F1SKD4_PIG Uncharacterized protein OS=Sus scrofa GN=MON2 PE=4 SV=1
comp9414_c0_seq15	MON2_MOUSE	444	Q80TL7	1715	151.754	1.03021e-36	3	359	9	127	-2	71	98	NA	119	MON2_MOUSE Protein MON2 homolog OS=Mus musculus GN=Mon2 PE=2 SV=2
comp9414_c0_seq17	F1SKD4_PIG	420	F1SKD4	1721	131.724	9.48204e-31	4	420	90	224	-1	70	91	NA	139	F1SKD4_PIG Uncharacterized protein OS=Sus scrofa GN=MON2 PE=4 SV=1
comp9414_c0_seq18	F1P566_CHICK	398	F1P566	1722	60.4622	2.41215e-09	3	398	1165	1285	-1	44	69	4	136	F1P566_CHICK Uncharacterized protein (Fragment) OS=Gallus gallus GN=Gga.30996 PE=4 SV=1
comp9414_c0_seq20	F8VWA6_HUMAN	330	F8VWA6	1688	110.153	2.62206e-24	25	327	1272	1372	-1	54	71	NA	101	F8VWA6_HUMAN Uncharacterized protein OS=Homo sapiens GN=MON2 PE=4 SV=1
comp9414_c0_seq21	MON2_DROME	329	Q9VLT1	1684	164.466	1.17452e-40	3	323	711	817	-1	76	95	NA	107	MON2_DROME Protein MON2 homolog OS=Drosophila melanogaster GN=mon2 PE=2 SV=4
comp9414_c0_seq26	F1P566_CHICK	298	F1P566	1722	121.324	1.12742e-27	2	298	1405	1503	-1	55	74	NA	99	F1P566_CHICK Uncharacterized protein (Fragment) OS=Gallus gallus GN=Gga.30996 PE=4 SV=1
comp9414_c0_seq28	MON2_MOUSE	276	Q80TL7	1715	126.331	3.57422e-29	9	257	1091	1173	-2	61	71	NA	83	MON2_MOUSE Protein MON2 homolog OS=Mus musculus GN=Mon2 PE=2 SV=2
comp9414_c0_seq29	MON2_DROME	266	Q9VLT1	1684	125.946	4.52903e-29	2	244	711	791	-2	60	73	NA	81	MON2_DROME Protein MON2 homolog OS=Drosophila melanogaster GN=mon2 PE=2 SV=4
comp9984_c0_seq1	G3V1M7_HUMAN	1052	G3V1M7	701	533.102	8.82232e-151	69	956	406	701	-1	275	275	NA	296	G3V1M7_HUMAN Acyl-Coenzyme A dehydrogenase, very long chain, isoform CRA_b OS=Homo sapiens GN=ACADVL PE=3 SV=1
comp9984_c0_seq2	G3V1M7_HUMAN	444	G3V1M7	701	172.555	5.77414e-43	94	348	406	490	-1	85	85	NA	85	G3V1M7_HUMAN Acyl-Coenzyme A dehydrogenase, very long chain, isoform CRA_b OS=Homo sapiens GN=ACADVL PE=3 SV=1
comp9984_c0_seq3	G3V1M7_HUMAN	337	G3V1M7	701	58.151	1.50137e-16	100	183	530	557	-2	28	28	NA	28	G3V1M7_HUMAN Acyl-Coenzyme A dehydrogenase, very long chain, isoform CRA_b OS=Homo sapiens GN=ACADVL PE=3 SV=1
comp8418_c0_seq1	CP070_RAT	1636	O08654	422	463.381	1.54468e-129	106	1338	1	409	1	231	293	5	416	CP070_RAT UPF0183 protein C16orf70 homolog OS=Rattus norvegicus PE=2 SV=1
comp8418_c0_seq2	CP070_RAT	1164	O08654	422	393.275	1.26074e-108	106	1089	1	331	1	192	243	5	333	CP070_RAT UPF0183 protein C16orf70 homolog OS=Rattus norvegicus PE=2 SV=1
comp8418_c0_seq3	CP070_RAT	1051	O08654	422	252.292	3.00582e-66	61	753	183	409	1	126	154	1	232	CP070_RAT UPF0183 protein C16orf70 homolog OS=Rattus norvegicus PE=2 SV=1
comp8418_c0_seq5	CP070_RAT	705	O08654	422	78.1814	4.12493e-14	228	407	350	409	3	34	45	NA	60	CP070_RAT UPF0183 protein C16orf70 homolog OS=Rattus norvegicus PE=2 SV=1
comp8418_c0_seq6	CP070_RAT	692	O08654	422	216.468	9.38663e-56	106	648	1	183	1	105	140	4	185	CP070_RAT UPF0183 protein C16orf70 homolog OS=Rattus norvegicus PE=2 SV=1
comp8418_c0_seq8	CP070_RAT	579	O08654	422	182.185	1.38753e-45	61	504	183	331	1	87	104	1	149	CP070_RAT UPF0183 protein C16orf70 homolog OS=Rattus norvegicus PE=2 SV=1
comp8418_c0_seq10	CP070_RAT	204	O08654	422	88.1965	1.05801e-17	8	199	1	64	2	39	51	NA	64	CP070_RAT UPF0183 protein C16orf70 homolog OS=Rattus norvegicus PE=2 SV=1
comp9285_c0_seq1	F1NYM7_CHICK	1413	F1NYM7	502	186.422	3.02569e-46	1	963	189	501	1	123	172	7	328	F1NYM7_CHICK Uncharacterized protein (Fragment) OS=Gallus gallus GN=Gga.34885 PE=4 SV=1
comp9285_c0_seq2	F1NYM7_CHICK	896	F1NYM7	502	147.132	1.0756e-34	237	824	52	246	3	82	125	1	197	F1NYM7_CHICK Uncharacterized protein (Fragment) OS=Gallus gallus GN=Gga.34885 PE=4 SV=1
comp9285_c0_seq4	F1NYM7_CHICK	314	F1NYM7	502	67.0106	2.49201e-11	1	174	189	246	1	31	46	NA	58	F1NYM7_CHICK Uncharacterized protein (Fragment) OS=Gallus gallus GN=Gga.34885 PE=4 SV=1
comp9285_c0_seq5	F1NYM7_CHICK	287	F1NYM7	502	67.0106	2.54833e-11	1	174	189	246	1	31	46	NA	58	F1NYM7_CHICK Uncharacterized protein (Fragment) OS=Gallus gallus GN=Gga.34885 PE=4 SV=1
comp9709_c0_seq1	B0QYP2_HUMAN	1642	B0QYP2	158	93.9745	2.46755e-18	312	515	1	69	3	44	55	1	69	B0QYP2_HUMAN Chromobox homolog 7 OS=Homo sapiens GN=CBX7 PE=4 SV=1
comp8961_c0_seq1	CD109_HUMAN	3566	Q6YHK3	1445	535.798	6.02392e-151	9	3107	15	1010	-1	339	556	25	1058	CD109_HUMAN CD109 antigen OS=Homo sapiens GN=CD109 PE=1 SV=2
comp8961_c0_seq2	Q7YTU0_CAEEL	2494	Q7YTU0	1516	284.263	2.11421e-75	74	2026	26	703	-1	200	357	41	692	Q7YTU0_CAEEL Protein TEP-1, isoform c OS=Caenorhabditis elegans GN=tep-1 PE=2 SV=1
comp8961_c0_seq3	E1BAA2_BOVIN	2099	E1BAA2	1792	316.62	3.15425e-85	630	2099	1141	1648	-1	190	285	28	518	E1BAA2_BOVIN Uncharacterized protein OS=Bos taurus GN=CPAMD8 PE=4 SV=1
comp8961_c0_seq4	E1BAA2_BOVIN	1792	E1BAA2	1792	316.62	2.60859e-85	323	1792	1141	1648	-1	190	285	28	518	E1BAA2_BOVIN Uncharacterized protein OS=Bos taurus GN=CPAMD8 PE=4 SV=1
comp8961_c0_seq5	E1BAA2_BOVIN	1628	E1BAA2	1792	316.62	2.31861e-85	159	1628	1141	1648	-1	190	285	28	518	E1BAA2_BOVIN Uncharacterized protein OS=Bos taurus GN=CPAMD8 PE=4 SV=1
comp8961_c0_seq6	CD109_HUMAN	1412	Q6YHK3	1445	155.606	5.70316e-37	3	953	15	334	-1	103	172	10	327	CD109_HUMAN CD109 antigen OS=Homo sapiens GN=CD109 PE=1 SV=2
comp8961_c0_seq11	Q9NFV7_DROME	333	Q9NFV7	1420	134.035	1.69132e-31	4	333	922	1031	-1	61	81	NA	110	Q9NFV7_DROME GH01829p (Precursor) OS=Drosophila melanogaster GN=TepII PE=2 SV=1
comp9033_c0_seq4	Q7JZE1_DROME	369	Q7JZE1	241	52.373	6.51711e-07	47	355	88	208	2	34	56	18	121	Q7JZE1_DROME CG8315 OS=Drosophila melanogaster GN=CG8315 PE=2 SV=1
comp9033_c0_seq11	YBM9_SCHPO	231	Q10333	238	48.9062	7.22338e-06	4	174	23	79	1	24	36	NA	57	YBM9_SCHPO Uncharacterized protein C582.09 OS=Schizosaccharomyces pombe (strain 972 / ATCC 24843) GN=SPBC582.09 PE=2 SV=2
comp8727_c0_seq1	SPOPL_HUMAN	2655	Q6IQ16	392	81.2629	2.92231e-14	336	686	212	325	-2	41	75	1	118	SPOPL_HUMAN Speckle-type POZ protein-like OS=Homo sapiens GN=SPOPL PE=2 SV=1
comp8727_c0_seq2	SPOPL_HUMAN	2626	Q6IQ16	392	81.2629	2.88766e-14	307	657	212	325	-2	41	75	1	118	SPOPL_HUMAN Speckle-type POZ protein-like OS=Homo sapiens GN=SPOPL PE=2 SV=1
comp8191_c0_seq1	CDYL2_HUMAN	632	Q8N8U2	506	69.707	1.19382e-11	24	188	1	56	-1	29	41	1	56	CDYL2_HUMAN Chromodomain Y-like protein 2 OS=Homo sapiens GN=CDYL2 PE=2 SV=2
comp8191_c0_seq3	Q54RN0_DICDI	457	Q54RN0	225	71.633	1.4799e-12	92	439	19	152	-1	41	66	18	134	Q54RN0_DICDI Chromo domain-containing protein OS=Dictyostelium discoideum GN=hcpA PE=4 SV=1
comp8191_c0_seq4	CDYL2_HUMAN	286	Q8N8U2	506	69.707	3.93151e-12	113	277	1	56	-1	29	41	1	56	CDYL2_HUMAN Chromodomain Y-like protein 2 OS=Homo sapiens GN=CDYL2 PE=2 SV=2
comp8191_c0_seq6	CDYL2_HUMAN	221	Q8N8U2	506	69.707	3.9917e-12	48	212	1	56	-1	29	41	1	56	CDYL2_HUMAN Chromodomain Y-like protein 2 OS=Homo sapiens GN=CDYL2 PE=2 SV=2
comp8759_c0_seq1	CMIP_HUMAN	3053	Q8IY22	773	340.502	3.12827e-92	2008	2955	456	771	1	169	226	NA	316	CMIP_HUMAN C-Maf-inducing protein OS=Homo sapiens GN=CMIP PE=1 SV=3
comp9959_c0_seq1	GPI8_PONAB	335	Q5R6L8	395	138.272	8.96816e-33	18	242	31	105	-1	61	69	NA	75	GPI8_PONAB GPI-anchor transamidase OS=Pongo abelii GN=PIGK PE=2 SV=1
comp9959_c0_seq2	F1M688_RAT	314	F1M688	362	140.584	1.77351e-33	3	314	164	267	-1	64	83	NA	104	F1M688_RAT Uncharacterized protein (Fragment) OS=Rattus norvegicus GN=Pigk PE=4 SV=1
comp9959_c0_seq6	Q5XIP2_RAT	267	Q5XIP2	395	107.071	2.17184e-23	1	174	31	88	-1	48	52	NA	58	Q5XIP2_RAT Phosphatidylinositol glycan, class K OS=Rattus norvegicus GN=Pigk PE=2 SV=1
comp9959_c0_seq8	Q5XIP2_RAT	248	Q5XIP2	395	95.5153	6.65027e-20	6	155	31	80	-1	42	45	NA	50	Q5XIP2_RAT Phosphatidylinositol glycan, class K OS=Rattus norvegicus GN=Pigk PE=2 SV=1
comp9959_c0_seq9	Q6IQM5_DANRE	243	Q6IQM5	389	50.0618	3.2195e-06	6	242	286	366	-2	32	45	4	83	Q6IQM5_DANRE Phosphatidylinositol glycan, class K OS=Danio rerio GN=pigk PE=2 SV=1
comp9959_c0_seq11	GPI8_DROME	218	Q8T4E1	355	105.145	8.26712e-23	3	218	198	269	-1	47	62	NA	72	GPI8_DROME Putative GPI-anchor transamidase OS=Drosophila melanogaster GN=CG4406 PE=2 SV=1
comp8746_c0_seq1	Q9V3W0_DROME	578	Q9V3W0	138	68.9366	1.69133e-11	416	577	77	130	-2	33	42	NA	54	Q9V3W0_DROME GM01181p OS=Drosophila melanogaster GN=UK114 PE=2 SV=1
comp8746_c0_seq2	E1C7E1_CHICK	468	E1C7E1	132	57.3806	3.07656e-08	146	328	14	76	-3	27	43	3	64	E1C7E1_CHICK Uncharacterized protein OS=Gallus gallus GN=Gga.4700 PE=4 SV=1
comp8746_c0_seq3	UK114_BOVIN	422	Q3T114	137	100.908	1.79239e-21	1	285	16	109	-3	48	67	NA	95	UK114_BOVIN Ribonuclease UK114 OS=Bos taurus GN=HRSP12 PE=2 SV=3
comp8746_c0_seq5	UK114_HUMAN	367	P52758	137	51.9878	4.3161e-12	1	102	76	109	-2	21	28	NA	34	UK114_HUMAN Ribonuclease UK114 OS=Homo sapiens GN=HRSP12 PE=1 SV=1
comp9254_c0_seq1	F1NQ85_CHICK	963	F1NQ85	593	357.451	5.825e-98	200	955	83	334	-3	174	204	NA	252	F1NQ85_CHICK Uncharacterized protein (Fragment) OS=Gallus gallus GN=Gga.29741 PE=4 SV=1
comp9254_c0_seq2	F1NQ85_CHICK	898	F1NQ85	593	357.451	5.24e-98	135	890	83	334	-3	174	204	NA	252	F1NQ85_CHICK Uncharacterized protein (Fragment) OS=Gallus gallus GN=Gga.29741 PE=4 SV=1
comp9254_c0_seq4	Q802Z8_DANRE	587	Q802Z8	661	62.7734	1.25643e-09	9	584	441	620	-1	55	88	5	197	Q802Z8_DANRE BRF1 homolog, subunit of RNA polymerase III transcription initiation factor IIIB OS=Danio rerio GN=brf1 PE=2 SV=1
comp9254_c0_seq7	Q6P9Z3_DANRE	532	Q6P9Z3	693	150.599	3.73975e-36	1	357	5	124	-2	74	90	1	120	Q6P9Z3_DANRE Zgc:63497 OS=Danio rerio GN=zgc:63497 PE=2 SV=1
comp9254_c0_seq9	Q802Z8_DANRE	449	Q802Z8	661	77.0258	3.37843e-14	37	447	403	533	-3	52	71	NA	137	Q802Z8_DANRE BRF1 homolog, subunit of RNA polymerase III transcription initiation factor IIIB OS=Danio rerio GN=brf1 PE=2 SV=1
comp9254_c0_seq26	Q6P9Z3_DANRE	251	Q6P9Z3	693	87.0409	2.35965e-17	9	179	5	61	-1	39	47	NA	57	Q6P9Z3_DANRE Zgc:63497 OS=Danio rerio GN=zgc:63497 PE=2 SV=1
comp9254_c0_seq27	Q802Z8_DANRE	246	Q802Z8	661	79.337	4.9437e-15	11	244	403	475	-3	39	59	NA	78	Q802Z8_DANRE BRF1 homolog, subunit of RNA polymerase III transcription initiation factor IIIB OS=Danio rerio GN=brf1 PE=2 SV=1
comp9878_c0_seq1	Q961V7_DROME	822	Q961V7	888	103.219	1.56165e-21	448	810	449	568	1	54	74	NA	121	Q961V7_DROME GH03753p OS=Drosophila melanogaster GN=CHKov1 PE=2 SV=1
comp9878_c0_seq2	Q961V7_DROME	702	Q961V7	888	73.9442	7.77928e-13	448	684	449	526	1	38	52	NA	79	Q961V7_DROME GH03753p OS=Drosophila melanogaster GN=CHKov1 PE=2 SV=1
comp9878_c0_seq3	Q961V7_DROME	368	Q961V7	888	33.4982	3.25826e-09	1	111	532	568	1	16	19	NA	37	Q961V7_DROME GH03753p OS=Drosophila melanogaster GN=CHKov1 PE=2 SV=1
comp9878_c0_seq8	Q961V7_DROME	252	Q961V7	888	70.4774	2.28551e-12	2	217	475	546	2	33	46	NA	72	Q961V7_DROME GH03753p OS=Drosophila melanogaster GN=CHKov1 PE=2 SV=1
comp9878_c0_seq10	Q961V7_DROME	216	Q961V7	888	59.3066	5.20227e-09	1	204	501	568	1	29	41	NA	68	Q961V7_DROME GH03753p OS=Drosophila melanogaster GN=CHKov1 PE=2 SV=1
comp9905_c0_seq1	E1C771_CHICK	783	E1C771	519	338.191	2.63193e-92	3	767	39	289	-2	154	194	NA	255	E1C771_CHICK Uncharacterized protein OS=Gallus gallus GN=Gga.11829 PE=4 SV=1
comp9905_c0_seq4	F1LSP9_RAT	488	F1LSP9	552	209.534	5.42226e-54	3	488	256	414	-1	100	125	3	165	F1LSP9_RAT Uncharacterized protein OS=Rattus norvegicus GN=Fggy PE=4 SV=1
comp9905_c0_seq7	F1LSP9_RAT	391	F1LSP9	552	95.1301	8.58386e-20	152	391	471	550	-1	47	58	NA	80	F1LSP9_RAT Uncharacterized protein OS=Rattus norvegicus GN=Fggy PE=4 SV=1
comp9905_c0_seq8	F1LSP9_RAT	372	F1LSP9	552	181.415	9.25351e-46	1	369	386	508	-1	83	106	NA	123	F1LSP9_RAT Uncharacterized protein OS=Rattus norvegicus GN=Fggy PE=4 SV=1
comp9905_c0_seq9	F1LSP9_RAT	365	F1LSP9	552	164.466	1.17981e-40	12	365	256	376	-1	77	95	3	121	F1LSP9_RAT Uncharacterized protein OS=Rattus norvegicus GN=Fggy PE=4 SV=1
comp9905_c0_seq10	F1LSP9_RAT	338	F1LSP9	552	122.094	6.63396e-28	3	329	356	461	-1	63	81	3	112	F1LSP9_RAT Uncharacterized protein OS=Rattus norvegicus GN=Fggy PE=4 SV=1
comp9905_c0_seq18	E1C771_CHICK	231	E1C771	519	108.997	5.89562e-24	3	230	43	118	-2	46	56	NA	76	E1C771_CHICK Uncharacterized protein OS=Gallus gallus GN=Gga.11829 PE=4 SV=1
comp8413_c0_seq7	AMPL_BOVIN	210	P00727	519	52.373	6.4039e-07	18	203	166	226	-2	27	39	NA	62	AMPL_BOVIN Cytosol aminopeptidase OS=Bos taurus GN=LAP3 PE=1 SV=3
comp8413_c0_seq8	F1P483_CHICK	204	F1P483	490	90.8929	1.63227e-18	3	203	266	332	-2	45	48	NA	67	F1P483_CHICK Uncharacterized protein (Fragment) OS=Gallus gallus GN=Gga.2324 PE=3 SV=1
comp8220_c0_seq1	CTNB1_RAT	686	Q9WU82	781	335.109	1.7801e-91	3	683	288	514	-1	169	183	NA	227	CTNB1_RAT Catenin beta-1 OS=Rattus norvegicus GN=Ctnnb1 PE=1 SV=1
comp8220_c0_seq2	ARM_AEDAE	665	Q17GS9	832	171.785	2.44919e-42	1	447	7	145	-3	92	110	1	150	ARM_AEDAE Armadillo segment polarity protein OS=Aedes aegypti GN=arm PE=3 SV=1
comp8220_c0_seq3	ARM_ANOGA	638	Q7QHW5	830	355.525	1.11124e-97	3	638	140	351	-1	185	197	NA	212	ARM_ANOGA Armadillo segment polarity protein OS=Anopheles gambiae GN=arm PE=3 SV=4
comp8220_c0_seq7	CTNB1_RAT	444	Q9WU82	781	231.876	7.83336e-61	3	443	422	566	-2	114	127	NA	147	CTNB1_RAT Catenin beta-1 OS=Rattus norvegicus GN=Ctnnb1 PE=1 SV=1
comp8220_c0_seq8	Q8JID2_DANRE	417	Q8JID2	778	198.749	6.14065e-51	1	417	516	652	-1	103	115	NA	139	Q8JID2_DANRE Beta-catenin 2 OS=Danio rerio GN=ctnnb2 PE=2 SV=1
comp8220_c0_seq12	Q8JID2_DANRE	365	Q8JID2	778	165.622	5.29592e-41	3	365	516	634	-1	86	97	NA	121	Q8JID2_DANRE Beta-catenin 2 OS=Danio rerio GN=ctnnb2 PE=2 SV=1
comp8220_c0_seq16	Q90424_DANRE	302	Q90424	780	149.828	2.95268e-36	3	299	287	385	-1	77	78	NA	99	Q90424_DANRE B-catenin OS=Danio rerio GN=ctnnb1 PE=1 SV=1
comp8182_c0_seq1	Q5RHY0_DANRE	2376	Q5RHY0	335	429.483	3.85537e-119	1317	2309	4	335	-2	198	250	1	332	Q5RHY0_DANRE Novel protein similar to vertebrate phytanoyl-CoA hydroxylase (Refsum disease) (PHYH) OS=Danio rerio GN=phyh PE=2 SV=1
comp9858_c0_seq1	F1P5B8_CHICK	498	F1P5B8	380	206.838	3.70631e-53	3	497	203	367	-2	102	131	NA	165	F1P5B8_CHICK Uncharacterized protein (Fragment) OS=Gallus gallus GN=Gga.35171 PE=4 SV=1
comp9858_c0_seq3	VPS36_XENLA	451	Q6DDF4	388	110.923	2.11121e-24	6	383	1	126	-3	54	79	NA	126	VPS36_XENLA Vacuolar protein-sorting-associated protein 36 OS=Xenopus laevis GN=vps36 PE=2 SV=1
comp9858_c0_seq9	VPS36_RAT	211	P0C0A2	386	67.0106	2.51242e-11	3	209	100	174	-3	38	52	6	75	VPS36_RAT Vacuolar protein-sorting-associated protein 36 OS=Rattus norvegicus GN=Vps36 PE=1 SV=1
comp8054_c0_seq1	Q08BL2_DANRE	870	Q08BL2	277	100.908	8.4534e-21	106	744	24	227	1	57	105	2	215	Q08BL2_DANRE Zgc:153358 OS=Danio rerio GN=zgc:153358 PE=2 SV=1
comp8393_c1_seq1	TF2H3_HUMAN	1273	Q13889	308	317.39	9.90358e-86	328	1167	2	287	-2	161	196	7	287	TF2H3_HUMAN General transcription factor IIH subunit 3 OS=Homo sapiens GN=GTF2H3 PE=1 SV=2
comp8396_c0_seq1	Q54SU8_DICDI	2813	Q54SU8	698	281.182	2.05006e-74	975	2774	98	690	3	190	331	50	650	Q54SU8_DICDI Type A von Willebrand factor domain-containing protein OS=Dictyostelium discoideum GN=DDB_0205268 PE=4 SV=1
comp8396_c0_seq2	Q54SU8_DICDI	2763	Q54SU8	698	281.182	2.01794e-74	925	2724	98	690	1	190	331	50	650	Q54SU8_DICDI Type A von Willebrand factor domain-containing protein OS=Dictyostelium discoideum GN=DDB_0205268 PE=4 SV=1
comp9092_c0_seq1	Q1LUN4_DANRE	948	Q1LUN4	842	121.709	5.24777e-27	3	491	30	189	-2	62	100	NA	163	Q1LUN4_DANRE Novel protein (Zgc:63624) OS=Danio rerio GN=tbc1d5 PE=4 SV=2
comp9092_c0_seq2	C9JP52_HUMAN	860	C9JP52	817	83.9593	1.04492e-15	318	563	619	703	-1	40	56	3	85	C9JP52_HUMAN Uncharacterized protein OS=Homo sapiens GN=TBC1D5 PE=4 SV=1
comp9092_c0_seq3	C9JP52_HUMAN	839	C9JP52	817	85.8853	2.6607e-16	219	542	619	730	-1	46	64	4	112	C9JP52_HUMAN Uncharacterized protein OS=Homo sapiens GN=TBC1D5 PE=4 SV=1
comp9092_c0_seq4	Q148K2_BOVIN	772	Q148K2	335	62.3882	2.757e-09	7	318	34	137	-2	30	56	NA	104	Q148K2_BOVIN TBC1 domain family, member 5 OS=Bos taurus GN=TBC1D5 PE=2 SV=1
comp9092_c0_seq5	C9JP52_HUMAN	714	C9JP52	817	83.9593	7.76386e-16	172	417	619	703	-1	40	56	3	85	C9JP52_HUMAN Uncharacterized protein OS=Homo sapiens GN=TBC1D5 PE=4 SV=1
comp9092_c0_seq6	C9JP52_HUMAN	675	C9JP52	817	83.9593	6.90121e-16	318	563	619	703	-2	40	56	3	85	C9JP52_HUMAN Uncharacterized protein OS=Homo sapiens GN=TBC1D5 PE=4 SV=1
comp9092_c0_seq7	C9JP52_HUMAN	654	C9JP52	817	85.8853	1.72358e-16	219	542	619	730	-2	46	64	4	112	C9JP52_HUMAN Uncharacterized protein OS=Homo sapiens GN=TBC1D5 PE=4 SV=1
comp9092_c0_seq9	Q1LUN4_DANRE	586	Q1LUN4	842	214.542	2.58362e-55	4	570	232	418	-2	103	140	NA	189	Q1LUN4_DANRE Novel protein (Zgc:63624) OS=Danio rerio GN=tbc1d5 PE=4 SV=2
comp9092_c0_seq10	C9JP52_HUMAN	529	C9JP52	817	83.9593	4.23642e-16	172	417	619	703	-2	40	56	3	85	C9JP52_HUMAN Uncharacterized protein OS=Homo sapiens GN=TBC1D5 PE=4 SV=1
comp9092_c0_seq11	Q1LUN4_DANRE	493	Q1LUN4	842	145.976	7.6302e-35	104	493	314	443	-1	71	98	3	133	Q1LUN4_DANRE Novel protein (Zgc:63624) OS=Danio rerio GN=tbc1d5 PE=4 SV=2
comp9092_c0_seq13	Q1LUN4_DANRE	382	Q1LUN4	842	145.206	7.29103e-35	68	382	314	418	-1	66	85	NA	105	Q1LUN4_DANRE Novel protein (Zgc:63624) OS=Danio rerio GN=tbc1d5 PE=4 SV=2
comp9092_c0_seq14	Q1LUN4_DANRE	377	Q1LUN4	842	109.768	3.41268e-24	63	374	161	257	-1	54	69	NA	104	Q1LUN4_DANRE Novel protein (Zgc:63624) OS=Danio rerio GN=tbc1d5 PE=4 SV=2
comp9092_c0_seq15	Q1LUN4_DANRE	356	Q1LUN4	842	114.775	1.04289e-25	63	353	161	257	-1	53	69	NA	97	Q1LUN4_DANRE Novel protein (Zgc:63624) OS=Danio rerio GN=tbc1d5 PE=4 SV=2
comp8341_c0_seq1	O18358_DROME	884	O18358	468	246.128	1.66417e-64	147	863	1	223	3	117	157	NA	239	O18358_DROME Putative ARF1 GTPase activating protein OS=Drosophila melanogaster GN=Gap69C PE=2 SV=1
comp8341_c0_seq4	ARFG1_HUMAN	665	Q8N6T3	406	115.161	2.72049e-25	217	573	178	295	1	55	76	NA	119	ARFG1_HUMAN ADP-ribosylation factor GTPase-activating protein 1 OS=Homo sapiens GN=ARFGAP1 PE=1 SV=2
comp8341_c0_seq6	F1LU38_RAT	630	F1LU38	400	82.8037	1.34898e-15	2	349	199	312	2	45	64	1	117	F1LU38_RAT Uncharacterized protein (Fragment) OS=Rattus norvegicus GN=Arfgap1 PE=4 SV=1
comp8341_c0_seq7	Q3S4A4_RAT	611	Q3S4A4	425	56.225	1.28666e-07	7	267	252	336	1	30	47	1	88	Q3S4A4_RAT ADP-ribosylation factor GTPase activating protein 1 heart isoform OS=Rattus norvegicus GN=Arfgap1 PE=2 SV=1
comp8341_c0_seq9	Q3S4A4_RAT	551	Q3S4A4	425	57.7658	3.52843e-08	7	270	252	337	1	31	48	1	89	Q3S4A4_RAT ADP-ribosylation factor GTPase activating protein 1 heart isoform OS=Rattus norvegicus GN=Arfgap1 PE=2 SV=1
comp9049_c0_seq1	F1N9Q2_CHICK	1005	F1N9Q2	190	221.861	4.08183e-57	218	730	15	184	2	102	128	NA	171	F1N9Q2_CHICK Uncharacterized protein (Fragment) OS=Gallus gallus GN=Gga.7851 PE=4 SV=1
comp9741_c0_seq1	TMM53_DANRE	1323	Q6DHN0	281	60.077	2.99933e-08	242	937	26	265	-3	54	110	17	249	TMM53_DANRE Transmembrane protein 53 OS=Danio rerio GN=tmem53 PE=2 SV=1
comp9741_c0_seq3	Q9LHE8_ARATH	781	Q9LHE8	434	64.6994	5.57821e-10	9	404	159	296	-3	47	73	11	143	Q9LHE8_ARATH AT3g19970/MZE19_2 OS=Arabidopsis thaliana GN=At3g19970 PE=2 SV=1
comp8665_c0_seq1	F1SNZ9_PIG	480	F1SNZ9	47	90.1225	4.63268e-18	272	412	1	47	-3	42	46	NA	47	F1SNZ9_PIG Thymosin beta-10 (Fragment) OS=Sus scrofa GN=TMSB10 PE=4 SV=1
comp9875_c0_seq4	Q9NJ08_DROME	683	Q9NJ08	989	92.4337	1.99232e-18	135	521	352	482	-1	46	75	2	131	Q9NJ08_DROME RAW OS=Drosophila melanogaster GN=raw PE=2 SV=1
comp9875_c0_seq11	Q9NJ08_DROME	416	Q9NJ08	989	97.8265	1.47919e-20	3	281	322	415	-1	47	64	1	94	Q9NJ08_DROME RAW OS=Drosophila melanogaster GN=raw PE=2 SV=1
comp9875_c0_seq12	Q564X8_CAEEL	400	Q564X8	561	71.2478	1.36287e-12	5	262	76	162	-1	34	50	1	87	Q564X8_CAEEL Protein OLRN-1, isoform a OS=Caenorhabditis elegans GN=olrn-1 PE=2 SV=1
comp9875_c0_seq18	Q9NJ08_DROME	325	Q9NJ08	989	58.5362	9.09986e-09	23	310	889	980	-1	35	60	3	99	Q9NJ08_DROME RAW OS=Drosophila melanogaster GN=raw PE=2 SV=1
comp9110_c0_seq1	B0S5V5_DANRE	1057	B0S5V5	265	297.745	6.29207e-80	142	948	5	261	1	156	183	NA	269	B0S5V5_DANRE CTD (carboxy-terminal domain, RNA polymerase II, polypeptide A) small phosphatase 1 OS=Danio rerio GN=ctdsp1 PE=4 SV=1
comp9323_c0_seq1	A2RV45_DANRE	907	A2RV45	465	395.971	1.35123e-109	3	905	108	410	-3	193	236	2	303	A2RV45_DANRE Zgc:173439 protein (Fragment) OS=Danio rerio GN=fars2 PE=2 SV=1
comp9323_c0_seq2	E1BW09_CHICK	822	E1BW09	200	206.068	1.69997e-52	2	454	32	182	-3	97	116	NA	151	E1BW09_CHICK Uncharacterized protein OS=Gallus gallus GN=Gga.6746 PE=4 SV=1
comp9323_c0_seq3	E1BW09_CHICK	511	E1BW09	200	174.481	2.17902e-43	3	398	32	163	-3	83	100	NA	132	E1BW09_CHICK Uncharacterized protein OS=Gallus gallus GN=Gga.6746 PE=4 SV=1
comp9323_c0_seq6	SYFM_RAT	259	Q6AYQ3	472	103.219	3.15895e-22	14	229	384	455	-1	44	56	NA	72	SYFM_RAT Phenylalanine--tRNA ligase, mitochondrial OS=Rattus norvegicus GN=Fars2 PE=2 SV=1
comp9323_c0_seq7	SYFM_RAT	227	Q6AYQ3	472	97.8265	1.36236e-20	3	197	384	448	-1	42	52	NA	65	SYFM_RAT Phenylalanine--tRNA ligase, mitochondrial OS=Rattus norvegicus GN=Fars2 PE=2 SV=1
comp8289_c0_seq1	ARSB_MOUSE	2408	P50429	534	535.413	5.07104e-151	160	1659	42	533	1	267	341	6	506	ARSB_MOUSE Arylsulfatase B OS=Mus musculus GN=Arsb PE=2 SV=3
comp8289_c0_seq2	ARSB_MOUSE	2400	P50429	534	535.413	5.0486e-151	152	1651	42	533	2	267	341	6	506	ARSB_MOUSE Arylsulfatase B OS=Mus musculus GN=Arsb PE=2 SV=3
comp8936_c0_seq1	E2RPL9_CANFA	368	E2RPL9	1254	134.806	9.98474e-32	3	368	518	639	-1	63	88	NA	122	E2RPL9_CANFA Uncharacterized protein OS=Canis familiaris GN=REV1 PE=4 SV=1
comp8446_c0_seq2	D4ACC0_RAT	896	D4ACC0	425	199.134	2.38509e-50	10	894	1	314	1	112	163	19	314	D4ACC0_RAT Limb and neural patterns (Predicted), isoform CRA_b OS=Rattus norvegicus GN=Lnp PE=4 SV=1
comp8446_c0_seq5	D4ACC0_RAT	581	D4ACC0	425	127.487	4.05588e-29	346	579	237	314	1	55	66	NA	78	D4ACC0_RAT Limb and neural patterns (Predicted), isoform CRA_b OS=Rattus norvegicus GN=Lnp PE=4 SV=1
comp8446_c0_seq9	F1P4S3_CHICK	383	F1P4S3	333	78.1814	1.09457e-14	103	378	1	92	1	36	56	NA	92	F1P4S3_CHICK Uncharacterized protein (Fragment) OS=Gallus gallus GN=Gga.12019 PE=4 SV=1
comp8446_c0_seq10	D4ACC0_RAT	371	D4ACC0	425	121.324	1.13941e-27	76	300	237	311	1	52	63	NA	75	D4ACC0_RAT Limb and neural patterns (Predicted), isoform CRA_b OS=Rattus norvegicus GN=Lnp PE=4 SV=1
comp8446_c0_seq14	D4ACC0_RAT	306	D4ACC0	425	100.138	2.66966e-21	1	171	255	311	1	42	50	NA	57	D4ACC0_RAT Limb and neural patterns (Predicted), isoform CRA_b OS=Rattus norvegicus GN=Lnp PE=4 SV=1
comp9744_c0_seq1	CCD47_BOVIN	2412	Q3ZC50	483	377.096	2.31159e-103	878	2005	98	474	-3	179	260	1	377	CCD47_BOVIN Coiled-coil domain-containing protein 47 OS=Bos taurus GN=CCDC47 PE=2 SV=1
comp9351_c0_seq1	F1NUQ9_CHICK	1052	F1NUQ9	364	115.161	5.73486e-25	113	943	33	311	-2	84	139	6	283	F1NUQ9_CHICK Uncharacterized protein OS=Gallus gallus GN=Gga.38976 PE=3 SV=1
comp9351_c0_seq3	OPN4_BRABE	367	Q4R1I4	706	67.0106	2.56353e-11	21	365	119	232	-3	39	64	4	119	OPN4_BRABE Melanopsin OS=Branchiostoma belcheri GN=OPN4 PE=1 SV=1
comp9351_c0_seq9	ADA1A_RAT	251	P43140	466	51.9878	8.41203e-07	39	230	112	177	-1	27	42	2	66	ADA1A_RAT Alpha-1A adrenergic receptor OS=Rattus norvegicus GN=Adra1a PE=2 SV=1
comp9089_c0_seq1	TIM9_RAT	980	Q9WV97	89	99.3673	2.94324e-20	647	886	1	80	-2	45	58	NA	80	TIM9_RAT Mitochondrial import inner membrane translocase subunit Tim9 OS=Rattus norvegicus GN=Timm9 PE=1 SV=3
comp9644_c0_seq1	CATB_MOUSE	2153	P10605	339	385.571	5.70195e-106	991	1971	5	331	-3	185	231	3	330	CATB_MOUSE Cathepsin B OS=Mus musculus GN=Ctsb PE=1 SV=2
comp9740_c0_seq1	D3ZIU8_RAT	739	D3ZIU8	269	55.8398	2.36543e-07	78	635	84	267	3	47	82	3	189	D3ZIU8_RAT Uncharacterized protein OS=Rattus norvegicus GN=RGD1310788 PE=4 SV=1
comp8983_c0_seq1	A4IG31_DANRE	2501	A4IG31	820	569.696	2.52648e-161	482	2233	50	632	-2	294	369	6	590	A4IG31_DANRE HHIP-like 1 (Fragment) OS=Danio rerio GN=hhipl1 PE=2 SV=1
comp8983_c0_seq2	A4IG31_DANRE	2024	A4IG31	820	569.696	1.97752e-161	5	1756	50	632	-2	294	369	6	590	A4IG31_DANRE HHIP-like 1 (Fragment) OS=Danio rerio GN=hhipl1 PE=2 SV=1
comp8983_c0_seq3	F1MI35_BOVIN	1894	F1MI35	786	532.717	2.48177e-150	4	1629	28	568	-2	275	344	9	551	F1MI35_BOVIN Uncharacterized protein OS=Bos taurus GN=Bt.102560 PE=4 SV=2
comp8983_c0_seq4	HIPL2_MOUSE	1221	Q9D2G9	717	273.092	2.02825e-72	3	968	36	359	-2	141	192	5	327	HIPL2_MOUSE HHIP-like protein 2 OS=Mus musculus GN=Hhipl2 PE=2 SV=2
comp8585_c0_seq1	TBL2_HUMAN	938	Q9Y4P3	447	204.527	6.06322e-52	3	593	58	250	-1	103	142	1	198	TBL2_HUMAN Transducin beta-like protein 2 OS=Homo sapiens GN=TBL2 PE=1 SV=1
comp8585_c0_seq3	TBL2_HUMAN	828	Q9Y4P3	447	146.747	1.24704e-34	1	483	58	214	-1	78	109	1	162	TBL2_HUMAN Transducin beta-like protein 2 OS=Homo sapiens GN=TBL2 PE=1 SV=1
comp8585_c0_seq4	TBL2_HUMAN	809	Q9Y4P3	447	143.28	1.31919e-33	72	464	58	186	-1	70	96	1	132	TBL2_HUMAN Transducin beta-like protein 2 OS=Homo sapiens GN=TBL2 PE=1 SV=1
comp8585_c0_seq6	TBL2_HUMAN	553	Q9Y4P3	447	176.022	9.01004e-44	14	553	260	442	-1	87	126	3	183	TBL2_HUMAN Transducin beta-like protein 2 OS=Homo sapiens GN=TBL2 PE=1 SV=1
comp8585_c0_seq8	TBL2_HUMAN	469	Q9Y4P3	447	66.2402	6.75829e-11	259	459	376	442	-2	29	48	NA	67	TBL2_HUMAN Transducin beta-like protein 2 OS=Homo sapiens GN=TBL2 PE=1 SV=1
comp8585_c0_seq11	TBL2_HUMAN	386	Q9Y4P3	447	66.2402	4.29284e-11	176	376	376	442	-2	29	48	NA	67	TBL2_HUMAN Transducin beta-like protein 2 OS=Homo sapiens GN=TBL2 PE=1 SV=1
comp8585_c0_seq18	TBL2_HUMAN	203	Q9Y4P3	447	101.293	1.20771e-21	3	203	215	281	-1	44	57	NA	67	TBL2_HUMAN Transducin beta-like protein 2 OS=Homo sapiens GN=TBL2 PE=1 SV=1
comp9322_c0_seq1	Q961V7_DROME	716	Q961V7	888	42.743	1.06229e-06	422	574	474	524	2	18	30	NA	51	Q961V7_DROME GH03753p OS=Drosophila melanogaster GN=CHKov1 PE=2 SV=1
comp9322_c0_seq4	Q961V7_DROME	514	Q961V7	888	42.743	5.49062e-07	220	372	474	524	1	18	30	NA	51	Q961V7_DROME GH03753p OS=Drosophila melanogaster GN=CHKov1 PE=2 SV=1
comp9322_c0_seq8	Q961V7_DROME	359	Q961V7	888	41.2022	7.46851e-10	250	351	631	664	1	19	23	NA	34	Q961V7_DROME GH03753p OS=Drosophila melanogaster GN=CHKov1 PE=2 SV=1
comp8701_c0_seq1	IGHA1_HUMAN	645	P01876	353	422.165	9.95458e-118	34	645	126	329	1	204	204	NA	204	IGHA1_HUMAN Ig alpha-1 chain C region OS=Homo sapiens GN=IGHA1 PE=1 SV=2
comp8701_c0_seq2	IGHA1_HUMAN	631	P01876	353	439.113	7.49089e-123	2	631	120	329	2	210	210	NA	210	IGHA1_HUMAN Ig alpha-1 chain C region OS=Homo sapiens GN=IGHA1 PE=1 SV=2
comp8701_c0_seq3	IGHG1_HUMAN	618	P01857	330	348.591	1.26425e-95	71	616	1	182	2	167	167	NA	182	IGHG1_HUMAN Ig gamma-1 chain C region OS=Homo sapiens GN=IGHG1 PE=1 SV=1
comp8701_c0_seq4	IGHG2_HUMAN	546	P01859	326	288.886	9.15602e-78	3	416	189	326	3	135	136	NA	138	IGHG2_HUMAN Ig gamma-2 chain C region OS=Homo sapiens GN=IGHG2 PE=1 SV=2
comp8701_c0_seq5	IGHG1_HUMAN	399	P01857	330	188.348	7.67017e-48	3	269	242	330	3	88	88	NA	89	IGHG1_HUMAN Ig gamma-1 chain C region OS=Homo sapiens GN=IGHG1 PE=1 SV=1
comp8701_c0_seq6	IGHA1_HUMAN	368	P01876	353	200.675	1.48168e-51	2	286	2	96	2	95	95	NA	95	IGHA1_HUMAN Ig alpha-1 chain C region OS=Homo sapiens GN=IGHA1 PE=1 SV=2
comp8701_c0_seq7	IGHA1_HUMAN	302	P01876	353	161.384	9.80657e-40	71	301	1	77	2	77	77	NA	77	IGHA1_HUMAN Ig alpha-1 chain C region OS=Homo sapiens GN=IGHA1 PE=1 SV=2
comp8881_c1_seq2	Q5XJ93_DANRE	510	Q5XJ93	126	209.92	4.68007e-54	32	400	4	126	-3	91	105	NA	123	Q5XJ93_DANRE DNA-directed RNA polymerase subunit OS=Danio rerio GN=polr2i PE=2 SV=1
comp9396_c0_seq1	F1P9H2_CANFA	1995	F1P9H2	478	296.204	4.14354e-79	402	1583	23	409	-2	158	234	5	399	F1P9H2_CANFA Uncharacterized protein (Fragment) OS=Canis familiaris GN=ENPP5 PE=4 SV=1
comp9375_c0_seq4	A1Z7S4_DROME	577	A1Z7S4	360	146.747	6.40005e-35	3	347	16	132	-3	73	89	2	117	A1Z7S4_DROME CG8026, isoform A OS=Drosophila melanogaster GN=CG8026 PE=3 SV=1
comp9375_c0_seq5	A1Z7S4_DROME	439	A1Z7S4	360	92.8189	5.4088e-19	3	209	16	85	-3	46	54	1	70	A1Z7S4_DROME CG8026, isoform A OS=Drosophila melanogaster GN=CG8026 PE=3 SV=1
comp9375_c0_seq6	Q5CZP1_DANRE	345	Q5CZP1	313	169.859	2.7601e-42	6	344	190	302	-2	79	93	NA	113	Q5CZP1_DANRE Solute carrier family 25, member 32b OS=Danio rerio GN=slc25a32b PE=2 SV=1
comp9375_c0_seq7	G3X7X2_BOVIN	341	G3X7X2	317	112.849	4.0144e-25	105	341	243	317	-1	52	62	NA	79	G3X7X2_BOVIN Uncharacterized protein OS=Bos taurus GN=SLC25A32 PE=3 SV=1
comp9375_c0_seq8	Q5CZP1_DANRE	339	Q5CZP1	313	136.346	3.39052e-32	1	339	136	242	-1	67	84	NA	113	Q5CZP1_DANRE Solute carrier family 25, member 32b OS=Danio rerio GN=slc25a32b PE=2 SV=1
comp9375_c0_seq10	F1S1D3_PIG	309	F1S1D3	316	125.561	5.91877e-29	1	306	95	192	-1	58	75	NA	102	F1S1D3_PIG Uncharacterized protein OS=Sus scrofa GN=SLC25A32 PE=3 SV=1
comp9375_c0_seq15	F1S1D3_PIG	271	F1S1D3	316	100.908	1.61203e-21	2	268	95	179	-1	47	63	NA	89	F1S1D3_PIG Uncharacterized protein OS=Sus scrofa GN=SLC25A32 PE=3 SV=1
comp9375_c0_seq16	B2GV53_RAT	232	B2GV53	316	87.8113	1.4032e-17	47	232	242	303	-1	38	46	NA	62	B2GV53_RAT Slc25a32 protein OS=Rattus norvegicus GN=Slc25a32 PE=2 SV=1
comp9360_c0_seq1	D3ZIF4_RAT	8102	D3ZIF4	1315	373.244	1.22531e-101	4668	6347	672	1259	-1	244	328	66	626	D3ZIF4_RAT Uncharacterized protein OS=Rattus norvegicus GN=Sall1 PE=4 SV=1
comp9360_c0_seq2	D3ZIF4_RAT	8089	D3ZIF4	1315	373.244	1.2234e-101	4655	6334	672	1259	-1	244	328	66	626	D3ZIF4_RAT Uncharacterized protein OS=Rattus norvegicus GN=Sall1 PE=4 SV=1
comp9360_c0_seq3	D3ZIF4_RAT	7931	D3ZIF4	1315	373.244	1.2021e-101	4497	6176	672	1259	-1	244	328	66	626	D3ZIF4_RAT Uncharacterized protein OS=Rattus norvegicus GN=Sall1 PE=4 SV=1
comp9360_c0_seq4	D3ZIF4_RAT	7918	D3ZIF4	1315	373.244	1.20019e-101	4484	6163	672	1259	-1	244	328	66	626	D3ZIF4_RAT Uncharacterized protein OS=Rattus norvegicus GN=Sall1 PE=4 SV=1
comp9703_c0_seq1	FA76B_DANRE	1481	Q6PBM7	328	248.054	8.99842e-65	275	706	4	146	2	109	132	1	145	FA76B_DANRE Protein FAM76B OS=Danio rerio GN=fam76b PE=1 SV=1
comp9808_c0_seq1	D3ZEA0_RAT	3723	D3ZEA0	1198	364.77	1.92201e-99	1853	3721	116	715	2	227	320	11	634	D3ZEA0_RAT Uncharacterized protein OS=Rattus norvegicus GN=Fndc3a PE=4 SV=1
comp9808_c0_seq2	D3ZEA0_RAT	3070	D3ZEA0	1198	364.77	1.55764e-99	1200	3068	116	715	3	227	320	11	634	D3ZEA0_RAT Uncharacterized protein OS=Rattus norvegicus GN=Fndc3a PE=4 SV=1
comp9808_c0_seq3	D3ZEA0_RAT	1143	D3ZEA0	1198	132.494	3.90709e-30	472	1044	996	1181	1	75	114	2	193	D3ZEA0_RAT Uncharacterized protein OS=Rattus norvegicus GN=Fndc3a PE=4 SV=1
comp9808_c0_seq4	D3ZEA0_RAT	1008	D3ZEA0	1198	301.982	3.11792e-81	3	1004	634	971	3	165	209	10	344	D3ZEA0_RAT Uncharacterized protein OS=Rattus norvegicus GN=Fndc3a PE=4 SV=1
comp9808_c0_seq5	E1B8X1_BOVIN	801	E1B8X1	1198	172.555	2.0043e-42	1	702	954	1181	1	99	146	3	237	E1B8X1_BOVIN Uncharacterized protein OS=Bos taurus GN=FNDC3A PE=4 SV=2
comp9808_c0_seq6	D3ZEA0_RAT	670	D3ZEA0	1198	130.954	4.8789e-30	11	571	1000	1181	2	74	112	2	189	D3ZEA0_RAT Uncharacterized protein OS=Rattus norvegicus GN=Fndc3a PE=4 SV=1
comp9808_c0_seq7	D3ZEA0_RAT	245	D3ZEA0	1198	53.5286	2.905e-07	3	245	805	894	3	32	40	9	90	D3ZEA0_RAT Uncharacterized protein OS=Rattus norvegicus GN=Fndc3a PE=4 SV=1
comp9808_c0_seq8	D3ZEA0_RAT	240	D3ZEA0	1198	72.4034	6.05764e-13	1	237	733	810	1	37	49	1	80	D3ZEA0_RAT Uncharacterized protein OS=Rattus norvegicus GN=Fndc3a PE=4 SV=1
comp8016_c0_seq1	A4IG36_DANRE	1277	A4IG36	404	385.956	2.27475e-106	222	1277	14	364	3	190	251	1	353	A4IG36_DANRE Aldh5a1 protein OS=Danio rerio GN=aldh5a1 PE=2 SV=1
comp8016_c0_seq2	A4IG36_DANRE	1031	A4IG36	404	326.635	1.21643e-88	222	1028	14	280	3	157	206	NA	269	A4IG36_DANRE Aldh5a1 protein OS=Danio rerio GN=aldh5a1 PE=2 SV=1
comp8016_c0_seq8	D3ZWV7_RAT	324	D3ZWV7	495	144.05	1.64689e-34	1	321	328	434	1	67	87	NA	107	D3ZWV7_RAT Uncharacterized protein OS=Rattus norvegicus GN=Aldh5a1 PE=3 SV=1
comp8016_c0_seq9	D3ZWV7_RAT	324	D3ZWV7	495	144.05	1.64689e-34	1	321	328	434	1	67	87	NA	107	D3ZWV7_RAT Uncharacterized protein OS=Rattus norvegicus GN=Aldh5a1 PE=3 SV=1
comp8016_c0_seq12	D3ZWV7_RAT	282	D3ZWV7	495	124.405	1.34829e-28	1	279	328	420	1	57	76	NA	93	D3ZWV7_RAT Uncharacterized protein OS=Rattus norvegicus GN=Aldh5a1 PE=3 SV=1
comp8016_c0_seq17	F1RUE3_PIG	230	F1RUE3	535	90.5077	2.16994e-18	1	174	476	533	1	41	50	NA	58	F1RUE3_PIG Uncharacterized protein OS=Sus scrofa GN=ALDH5A1 PE=3 SV=1
comp9098_c0_seq1	E1BXA4_CHICK	2379	E1BXA4	1120	251.906	1.10337e-65	2	2305	37	800	-3	212	368	56	824	E1BXA4_CHICK Uncharacterized protein OS=Gallus gallus GN=TRPM5 PE=4 SV=1
comp9098_c0_seq2	TRPM2_HUMAN	1998	O94759	1503	224.942	1.1753e-57	137	1969	128	767	-3	168	300	59	670	TRPM2_HUMAN Transient receptor potential cation channel subfamily M member 2 OS=Homo sapiens GN=TRPM2 PE=1 SV=2
comp9098_c0_seq3	E1BXA4_CHICK	1806	E1BXA4	1120	183.341	3.48294e-45	616	1803	718	1109	-1	122	194	11	407	E1BXA4_CHICK Uncharacterized protein OS=Gallus gallus GN=TRPM5 PE=4 SV=1
comp9098_c0_seq4	E1BXA4_CHICK	1600	E1BXA4	1120	138.272	1.10602e-31	616	1575	799	1109	-2	92	150	6	326	E1BXA4_CHICK Uncharacterized protein OS=Gallus gallus GN=TRPM5 PE=4 SV=1
comp9098_c0_seq5	Q9VXI1_DROME	1274	Q9VXI1	315	315.849	2.8815e-85	241	1068	20	295	-3	145	202	NA	276	Q9VXI1_DROME CG9914 OS=Drosophila melanogaster GN=CG9914 PE=2 SV=2
comp9098_c0_seq7	Q9VXI1_DROME	964	Q9VXI1	315	292.738	1.76201e-78	9	758	20	269	-3	135	184	NA	250	Q9VXI1_DROME CG9914 OS=Drosophila melanogaster GN=CG9914 PE=2 SV=2
comp9098_c0_seq11	F1SJC7_PIG	446	F1SJC7	1660	52.373	8.70873e-07	9	338	40	144	-1	35	56	NA	110	F1SJC7_PIG Uncharacterized protein (Fragment) OS=Sus scrofa GN=TRPM3 PE=4 SV=1
comp9098_c0_seq15	CRYL1_RAT	333	Q811X6	319	134.806	9.94075e-32	3	332	48	157	-2	60	84	NA	110	CRYL1_RAT Lambda-crystallin homolog OS=Rattus norvegicus GN=Cryl1 PE=2 SV=3
comp9098_c0_seq21	Q9VXI1_DROME	213	Q9VXI1	315	88.1965	1.04824e-17	4	213	214	283	-1	41	49	NA	70	Q9VXI1_DROME CG9914 OS=Drosophila melanogaster GN=CG9914 PE=2 SV=2
comp8818_c0_seq1	F1PIK6_CANFA	6960	F1PIK6	611	156.762	1.54602e-36	5857	6579	20	237	-1	87	139	NA	241	F1PIK6_CANFA Uncharacterized protein (Fragment) OS=Canis familiaris GN=MYEF2 PE=4 SV=1
comp8063_c0_seq1	RUVB2_XENLA	340	Q9DE27	462	172.555	4.28011e-43	3	308	1	102	-3	90	93	NA	102	RUVB2_XENLA RuvB-like 2 OS=Xenopus laevis GN=ruvbl2 PE=2 SV=1
comp8063_c0_seq2	RUVB2_XENLA	316	Q9DE27	462	158.303	8.21919e-39	3	284	1	94	-3	83	86	NA	94	RUVB2_XENLA RuvB-like 2 OS=Xenopus laevis GN=ruvbl2 PE=2 SV=1
comp8063_c0_seq4	RUVB2_XENLA	282	Q9DE27	462	177.563	1.34534e-44	6	281	246	337	-2	87	91	NA	92	RUVB2_XENLA RuvB-like 2 OS=Xenopus laevis GN=ruvbl2 PE=2 SV=1
comp8063_c0_seq8	RUVB2_XENLA	229	Q9DE27	462	104.375	1.45556e-22	3	197	1	65	-3	54	57	NA	65	RUVB2_XENLA RuvB-like 2 OS=Xenopus laevis GN=ruvbl2 PE=2 SV=1
comp9445_c0_seq1	ZNT7_RAT	996	Q5BJM8	378	261.536	4.58463e-69	6	875	1	296	-2	150	174	6	296	ZNT7_RAT Zinc transporter 7 OS=Rattus norvegicus GN=Slc30a7 PE=2 SV=2
comp9445_c0_seq3	ZNT7_CHICK	457	Q5MNV6	378	128.642	1.02012e-29	227	454	302	377	-1	55	69	NA	76	ZNT7_CHICK Zinc transporter 7 OS=Gallus gallus GN=SLC30A7 PE=2 SV=1
comp9445_c0_seq7	ZNT7_CHICK	233	Q5MNV6	378	119.398	4.35189e-27	3	233	257	333	-1	53	66	NA	77	ZNT7_CHICK Zinc transporter 7 OS=Gallus gallus GN=SLC30A7 PE=2 SV=1
comp8387_c0_seq1	D3ZUL8_RAT	1538	D3ZUL8	695	124.79	1.20744e-27	1065	1538	243	404	-1	61	104	5	163	D3ZUL8_RAT Uncharacterized protein OS=Rattus norvegicus GN=Zcchc8 PE=4 SV=1
comp8387_c0_seq2	ZCHC8_MOUSE	707	Q9CYA6	709	103.605	9.24324e-22	21	482	94	261	-1	57	93	18	172	ZCHC8_MOUSE Zinc finger CCHC domain-containing protein 8 OS=Mus musculus GN=Zcchc8 PE=2 SV=3
comp8387_c0_seq3	E2QXB5_CANFA	208	E2QXB5	712	80.8777	1.68133e-15	11	208	276	340	-1	35	52	NA	66	E2QXB5_CANFA Uncharacterized protein OS=Canis familiaris GN=ZCCHC8 PE=4 SV=1
comp9634_c0_seq1	GRB1L_HUMAN	1359	Q9C091	1923	263.462	1.85852e-69	1	1359	976	1490	-1	173	266	64	517	GRB1L_HUMAN GREB1-like protein OS=Homo sapiens GN=GREB1L PE=2 SV=2
comp9634_c0_seq2	GRB1L_HUMAN	1213	Q9C091	1923	224.942	6.29033e-58	1	1212	1026	1490	-2	153	234	63	467	GRB1L_HUMAN GREB1-like protein OS=Homo sapiens GN=GREB1L PE=2 SV=2
comp9634_c0_seq3	GRB1L_HUMAN	924	Q9C091	1923	175.637	2.96285e-43	81	599	88	258	-2	87	113	NA	173	GRB1L_HUMAN GREB1-like protein OS=Homo sapiens GN=GREB1L PE=2 SV=2
comp9634_c0_seq4	GRB1L_HUMAN	899	Q9C091	1923	100.138	1.51609e-20	6	740	318	572	-1	79	115	11	256	GRB1L_HUMAN GREB1-like protein OS=Homo sapiens GN=GREB1L PE=2 SV=2
comp9634_c0_seq5	GRB1L_HUMAN	823	Q9C091	1923	175.252	3.23367e-43	43	498	88	239	-2	84	105	NA	152	GRB1L_HUMAN GREB1-like protein OS=Homo sapiens GN=GREB1L PE=2 SV=2
comp9634_c0_seq6	GRB1L_HUMAN	821	Q9C091	1923	61.2326	6.76292e-09	3	308	574	675	-1	34	57	NA	102	GRB1L_HUMAN GREB1-like protein OS=Homo sapiens GN=GREB1L PE=2 SV=2
comp9634_c0_seq7	GRB1L_HUMAN	746	Q9C091	1923	57.3806	8.31466e-08	12	233	574	647	-1	31	45	NA	74	GRB1L_HUMAN GREB1-like protein OS=Homo sapiens GN=GREB1L PE=2 SV=2
comp9634_c0_seq8	GREB1_HUMAN	728	Q4ZG55	1949	185.652	1.93439e-46	12	728	1560	1802	-1	94	151	8	247	GREB1_HUMAN Protein GREB1 OS=Homo sapiens GN=GREB1 PE=2 SV=1
comp9634_c0_seq9	GRB1L_HUMAN	712	Q9C091	1923	153.295	1.03377e-36	1	711	714	951	-2	95	137	5	242	GRB1L_HUMAN GREB1-like protein OS=Homo sapiens GN=GREB1L PE=2 SV=2
comp9634_c0_seq10	GREB1_HUMAN	702	Q4ZG55	1949	140.584	6.71226e-33	2	697	1721	1946	-3	90	127	1	233	GREB1_HUMAN Protein GREB1 OS=Homo sapiens GN=GREB1 PE=2 SV=1
comp9634_c0_seq11	GRB1L_HUMAN	692	Q9C091	1923	52.7582	1.79505e-06	54	533	318	485	-1	48	68	9	169	GRB1L_HUMAN GREB1-like protein OS=Homo sapiens GN=GREB1L PE=2 SV=2
comp9634_c0_seq12	GRB1L_HUMAN	665	Q9C091	1923	175.637	1.69612e-43	81	599	88	258	-1	87	113	NA	173	GRB1L_HUMAN GREB1-like protein OS=Homo sapiens GN=GREB1L PE=2 SV=2
comp9634_c0_seq13	GRB1L_HUMAN	632	Q9C091	1923	140.198	7.19243e-33	14	631	714	920	-2	85	123	5	211	GRB1L_HUMAN GREB1-like protein OS=Homo sapiens GN=GREB1L PE=2 SV=2
comp9634_c0_seq14	GREB1_HUMAN	632	Q4ZG55	1949	61.6178	3.25108e-09	240	500	1	84	-1	38	55	5	92	GREB1_HUMAN Protein GREB1 OS=Homo sapiens GN=GREB1 PE=2 SV=1
comp9634_c0_seq15	GRB1L_HUMAN	564	Q9C091	1923	175.252	1.61885e-43	43	498	88	239	-1	84	105	NA	152	GRB1L_HUMAN GREB1-like protein OS=Homo sapiens GN=GREB1L PE=2 SV=2
comp9634_c0_seq16	A1L274_DANRE	504	A1L274	217	160.999	2.4127e-39	138	503	89	210	-2	75	98	NA	122	A1L274_DANRE Zgc:158681 OS=Danio rerio GN=zgc:158681 PE=2 SV=1
comp9634_c0_seq17	GRB1L_HUMAN	473	Q9C091	1923	112.849	6.42222e-25	3	458	635	785	-1	61	97	1	153	GRB1L_HUMAN GREB1-like protein OS=Homo sapiens GN=GREB1L PE=2 SV=2
comp9634_c0_seq18	GRB1L_HUMAN	455	Q9C091	1923	94.7449	1.63687e-19	3	452	1445	1599	-1	47	83	5	155	GRB1L_HUMAN GREB1-like protein OS=Homo sapiens GN=GREB1L PE=2 SV=2
comp9634_c0_seq19	GRB1L_HUMAN	419	Q9C091	1923	88.5817	8.94972e-18	3	419	537	675	-1	49	79	NA	139	GRB1L_HUMAN GREB1-like protein OS=Homo sapiens GN=GREB1L PE=2 SV=2
comp9634_c0_seq20	GREB1_HUMAN	408	Q4ZG55	1949	122.865	3.92578e-28	3	404	1555	1694	-2	55	88	6	140	GREB1_HUMAN Protein GREB1 OS=Homo sapiens GN=GREB1 PE=2 SV=1
comp9634_c0_seq21	A1L274_DANRE	403	A1L274	217	160.999	1.30434e-39	37	402	89	210	-2	75	98	NA	122	A1L274_DANRE Zgc:158681 OS=Danio rerio GN=zgc:158681 PE=2 SV=1
comp9634_c0_seq22	GRB1L_HUMAN	344	Q9C091	1923	84.7297	1.16772e-16	12	344	537	647	-1	46	67	NA	111	GRB1L_HUMAN GREB1-like protein OS=Homo sapiens GN=GREB1L PE=2 SV=2
comp9634_c0_seq23	GRB1L_HUMAN	266	Q9C091	1923	82.8037	4.3969e-16	6	260	884	968	-1	45	60	1	86	GRB1L_HUMAN GREB1-like protein OS=Homo sapiens GN=GREB1L PE=2 SV=2
comp9634_c0_seq25	GRB1L_HUMAN	243	Q9C091	1923	79.337	4.95547e-15	3	242	944	1024	-2	39	55	1	81	GRB1L_HUMAN GREB1-like protein OS=Homo sapiens GN=GREB1L PE=2 SV=2
comp9634_c0_seq27	GRB1L_HUMAN	201	Q9C091	1923	50.0618	3.19296e-06	1	201	814	879	-1	27	43	3	70	GRB1L_HUMAN GREB1-like protein OS=Homo sapiens GN=GREB1L PE=2 SV=2
comp9793_c0_seq2	ASPG_HUMAN	622	P20933	346	253.832	4.28311e-67	9	620	44	246	3	118	146	NA	204	ASPG_HUMAN N(4)-(beta-N-acetylglucosaminyl)-L-asparaginase OS=Homo sapiens GN=AGA PE=1 SV=2
comp9793_c0_seq4	ASPG1_DROSE	513	B4HT15	393	215.698	8.643e-56	1	513	123	296	1	104	129	3	174	ASPG1_DROSE Putative N(4)-(beta-N-acetylglucosaminyl)-L-asparaginase GM21137 OS=Drosophila sechellia GN=GM21137 PE=3 SV=1
comp9793_c0_seq6	F1RT17_PIG	416	F1RT17	346	77.411	2.06884e-14	190	414	9	83	1	35	46	NA	75	F1RT17_PIG Glycosylasparaginase beta chain (Fragment) OS=Sus scrofa GN=AGA PE=4 SV=1
comp9793_c0_seq9	ASPG3_ARATH	324	Q56W64	359	70.0922	3.02229e-12	10	213	290	357	1	32	43	NA	68	ASPG3_ARATH Probable isoaspartyl peptidase/L-asparaginase 3 OS=Arabidopsis thaliana GN=At5g61540 PE=2 SV=1
comp9259_c0_seq1	CHK1_XENLA	2432	Q6DE87	474	244.588	1.80903e-63	6	539	1	180	-1	117	139	2	180	CHK1_XENLA Serine/threonine-protein kinase Chk1 OS=Xenopus laevis GN=chek1 PE=1 SV=2
comp9259_c0_seq2	CHK1_XENLA	2405	Q6DE87	474	244.588	1.78529e-63	6	539	1	180	-1	117	139	2	180	CHK1_XENLA Serine/threonine-protein kinase Chk1 OS=Xenopus laevis GN=chek1 PE=1 SV=2
comp9259_c0_seq3	CHK1_XENLA	2342	Q6DE87	474	200.29	3.74142e-50	3	449	1	151	-1	96	115	2	151	CHK1_XENLA Serine/threonine-protein kinase Chk1 OS=Xenopus laevis GN=chek1 PE=1 SV=2
comp9259_c0_seq4	CHK1_XENLA	2315	Q6DE87	474	200.29	3.69009e-50	3	449	1	151	-1	96	115	2	151	CHK1_XENLA Serine/threonine-protein kinase Chk1 OS=Xenopus laevis GN=chek1 PE=1 SV=2
comp9259_c0_seq6	CHK1_XENLA	1815	Q6DE87	474	244.588	1.27834e-63	6	539	1	180	-2	117	139	2	180	CHK1_XENLA Serine/threonine-protein kinase Chk1 OS=Xenopus laevis GN=chek1 PE=1 SV=2
comp9259_c0_seq8	CHK1_XENLA	1788	Q6DE87	474	244.588	1.25448e-63	6	539	1	180	-2	117	139	2	180	CHK1_XENLA Serine/threonine-protein kinase Chk1 OS=Xenopus laevis GN=chek1 PE=1 SV=2
comp9259_c0_seq9	CHK1_XENLA	1725	Q6DE87	474	200.29	2.60583e-50	3	449	1	151	-2	96	115	2	151	CHK1_XENLA Serine/threonine-protein kinase Chk1 OS=Xenopus laevis GN=chek1 PE=1 SV=2
comp9259_c0_seq10	CHK1_XENLA	1698	Q6DE87	474	200.29	2.55406e-50	3	449	1	151	-2	96	115	2	151	CHK1_XENLA Serine/threonine-protein kinase Chk1 OS=Xenopus laevis GN=chek1 PE=1 SV=2
comp9259_c0_seq11	E7EPP6_HUMAN	778	E7EPP6	492	162.155	2.56725e-39	179	778	278	482	-1	97	127	8	208	E7EPP6_HUMAN Uncharacterized protein OS=Homo sapiens GN=CHEK1 PE=4 SV=1
comp9259_c0_seq12	E7EPP6_HUMAN	763	E7EPP6	492	162.155	2.50338e-39	164	763	278	482	-1	97	127	8	208	E7EPP6_HUMAN Uncharacterized protein OS=Homo sapiens GN=CHEK1 PE=4 SV=1
comp9259_c0_seq14	RBM42_RAT	389	Q6AXT7	474	97.8265	1.32784e-20	10	387	314	426	1	53	68	NA	126	RBM42_RAT RNA-binding protein 42 OS=Rattus norvegicus GN=Rbm42 PE=1 SV=1
comp9259_c0_seq15	E7EPP6_HUMAN	386	E7EPP6	492	140.584	1.79108e-33	3	383	188	320	-1	71	88	8	135	E7EPP6_HUMAN Uncharacterized protein OS=Homo sapiens GN=CHEK1 PE=4 SV=1
comp9259_c0_seq16	RBM42_RAT	376	Q6AXT7	474	152.14	6.01188e-37	54	371	354	459	3	67	82	NA	106	RBM42_RAT RNA-binding protein 42 OS=Rattus norvegicus GN=Rbm42 PE=1 SV=1
comp9259_c0_seq17	Q1LWT4_DANRE	338	Q1LWT4	459	166.777	2.34857e-41	6	338	138	248	-1	71	89	NA	111	Q1LWT4_DANRE CHK1 checkpoint homolog (S. pombe) OS=Danio rerio GN=chek1 PE=2 SV=1
comp9538_c0_seq1	Q1RM81_DANRE	883	Q1RM81	238	276.559	1.14338e-73	168	866	1	237	-3	136	174	4	237	Q1RM81_DANRE Zgc:136360 OS=Danio rerio GN=zgc:136360 PE=2 SV=1
comp8528_c0_seq1	Q4V902_DANRE	647	Q4V902	538	199.134	1.3706e-50	3	647	274	487	-1	102	135	2	217	Q4V902_DANRE Zgc:114066 OS=Danio rerio GN=gnsa PE=2 SV=1
comp8528_c0_seq5	Q4V902_DANRE	344	Q4V902	538	132.494	4.88335e-31	51	341	64	161	-1	59	66	1	98	Q4V902_DANRE Zgc:114066 OS=Danio rerio GN=gnsa PE=2 SV=1
comp8528_c0_seq6	F1NI04_CHICK	338	F1NI04	546	143.665	2.12913e-34	3	326	245	352	-1	67	81	NA	108	F1NI04_CHICK Uncharacterized protein (Fragment) OS=Gallus gallus GN=Gga.24203 PE=4 SV=1
comp8528_c0_seq7	Q4V902_DANRE	324	Q4V902	538	51.2174	1.45282e-06	1	93	32	62	-1	23	27	NA	31	Q4V902_DANRE Zgc:114066 OS=Danio rerio GN=gnsa PE=2 SV=1
comp8528_c0_seq8	Q4V902_DANRE	308	Q4V902	538	144.436	1.23437e-34	3	308	38	140	-1	67	77	1	103	Q4V902_DANRE Zgc:114066 OS=Danio rerio GN=gnsa PE=2 SV=1
comp8528_c0_seq9	Q4V902_DANRE	305	Q4V902	538	99.7525	3.49539e-21	53	304	422	505	-2	41	61	NA	84	Q4V902_DANRE Zgc:114066 OS=Danio rerio GN=gnsa PE=2 SV=1
comp9620_c0_seq1	Q5U3U1_DANRE	1775	Q5U3U1	372	105.145	1.1778e-21	1	381	257	370	1	58	75	NA	127	Q5U3U1_DANRE NSFL1 (P97) cofactor (P47) OS=Danio rerio GN=nsfl1c PE=2 SV=1
comp9620_c0_seq2	Q1XG44_XENLA	1554	Q1XG44	2932	472.626	2.38398e-132	64	1518	1363	1825	-1	254	343	7	492	Q1XG44_XENLA Scc2-1B OS=Xenopus laevis GN=nipbl PE=2 SV=1
comp9620_c0_seq3	NSF1C_RAT	602	O35987	370	90.5077	5.95779e-18	70	585	3	150	1	67	88	6	178	NSF1C_RAT NSFL1 cofactor p47 OS=Rattus norvegicus GN=Nsfl1c PE=1 SV=1
comp9620_c0_seq4	NSF1C_HUMAN	512	Q9UNZ2	370	119.783	6.35208e-27	121	510	92	218	1	61	83	NA	130	NSF1C_HUMAN NSFL1 cofactor p47 OS=Homo sapiens GN=NSFL1C PE=1 SV=2
comp9620_c0_seq5	Q5U3U1_DANRE	326	Q5U3U1	372	65.855	5.69979e-11	178	324	295	343	1	30	38	NA	49	Q5U3U1_DANRE NSFL1 (P97) cofactor (P47) OS=Danio rerio GN=nsfl1c PE=2 SV=1
comp9041_c0_seq1	CASP8_HUMAN	313	Q14790	479	72.0182	7.74664e-13	5	310	297	399	-1	42	58	4	106	CASP8_HUMAN Caspase-8 OS=Homo sapiens GN=CASP8 PE=1 SV=1
comp9041_c0_seq4	B3DJZ5_DANRE	241	B3DJZ5	347	63.929	2.15452e-10	7	240	151	228	-2	29	44	NA	78	B3DJZ5_DANRE Caspase OS=Danio rerio GN=zgc:194469 PE=2 SV=1
comp9806_c0_seq1	Q9VYD8_DROME	967	Q9VYD8	158	93.2041	2.06909e-18	287	541	1	82	2	40	60	NA	85	Q9VYD8_DROME RE47308p OS=Drosophila melanogaster GN=Rbp1-like PE=2 SV=2
comp9806_c0_seq2	Q9VYD8_DROME	924	Q9VYD8	158	93.2041	1.93387e-18	287	541	1	82	2	40	60	NA	85	Q9VYD8_DROME RE47308p OS=Drosophila melanogaster GN=Rbp1-like PE=2 SV=2
comp9806_c0_seq3	Q9VYD8_DROME	696	Q9VYD8	158	93.2041	1.20864e-18	287	541	1	82	2	40	60	NA	85	Q9VYD8_DROME RE47308p OS=Drosophila melanogaster GN=Rbp1-like PE=2 SV=2
comp8458_c0_seq1	LERL1_BOVIN	670	Q32PD8	131	138.658	2.33986e-32	115	513	1	131	-2	68	89	1	134	LERL1_BOVIN Leptin receptor overlapping transcript-like 1 OS=Bos taurus GN=LEPROTL1 PE=2 SV=1
comp8917_c0_seq1	F1NHE7_CHICK	3522	F1NHE7	1040	373.244	5.09791e-102	1880	3055	2	395	-3	209	258	8	400	F1NHE7_CHICK Uncharacterized protein (Fragment) OS=Gallus gallus GN=Gga.28814 PE=4 SV=1
comp9958_c0_seq3	DEFI8_RAT	375	Q4V8I4	451	167.162	1.80118e-41	1	366	234	355	1	77	94	NA	122	DEFI8_RAT Differentially expressed in FDCP 8 homolog OS=Rattus norvegicus GN=Def8 PE=2 SV=1
comp9958_c0_seq9	F1MUK5_BOVIN	297	F1MUK5	446	137.887	1.16399e-32	1	297	189	287	1	60	74	NA	99	F1MUK5_BOVIN Uncharacterized protein OS=Bos taurus GN=DEF8 PE=4 SV=2
comp9958_c0_seq12	DEFI8_HUMAN	288	Q6ZN54	512	85.1149	9.02042e-17	1	282	189	282	1	35	55	NA	94	DEFI8_HUMAN Differentially expressed in FDCP 8 homolog OS=Homo sapiens GN=DEF8 PE=2 SV=2
comp9958_c0_seq13	F1MUK5_BOVIN	278	F1MUK5	446	127.872	1.22545e-29	3	275	209	299	3	57	67	NA	91	F1MUK5_BOVIN Uncharacterized protein OS=Bos taurus GN=DEF8 PE=4 SV=2
comp9958_c0_seq16	F1P7G0_CANFA	249	F1P7G0	463	87.8113	1.38336e-17	1	249	304	386	1	43	58	NA	83	F1P7G0_CANFA Uncharacterized protein (Fragment) OS=Canis familiaris GN=DEF8 PE=4 SV=1
comp9958_c0_seq19	F1P7G0_CANFA	213	F1P7G0	463	91.2781	1.23824e-18	16	213	376	441	1	33	51	NA	66	F1P7G0_CANFA Uncharacterized protein (Fragment) OS=Canis familiaris GN=DEF8 PE=4 SV=1
comp8406_c0_seq1	LIN37_HUMAN	1332	Q96GY3	246	105.916	4.81089e-22	357	1079	14	246	-2	72	119	3	244	LIN37_HUMAN Protein lin-37 homolog OS=Homo sapiens GN=LIN37 PE=1 SV=1
comp8406_c0_seq2	LIN37_HUMAN	1244	Q96GY3	246	105.916	4.40754e-22	269	991	14	246	-2	72	119	3	244	LIN37_HUMAN Protein lin-37 homolog OS=Homo sapiens GN=LIN37 PE=1 SV=1
comp8406_c0_seq3	Q567Z3_DANRE	756	Q567Z3	236	66.2402	1.82973e-10	30	497	13	160	-2	44	71	NA	156	Q567Z3_DANRE Lin-37 homolog (C. elegans) OS=Danio rerio GN=lin37 PE=2 SV=1
comp8240_c0_seq1	Q7ZW07_DANRE	4840	Q7ZW07	1391	1202.58	0	480	4616	9	1390	-3	626	915	21	1400	Q7ZW07_DANRE Nucleoporin 155 OS=Danio rerio GN=nup155 PE=2 SV=1
comp8772_c0_seq2	Q6DC11_DANRE	451	Q6DC11	205	67.781	2.04962e-11	294	449	154	205	-3	31	42	NA	52	Q6DC11_DANRE Zgc:101132 OS=Danio rerio GN=zgc:101132 PE=2 SV=1
comp8772_c0_seq3	COMD5_RAT	438	Q9ERR2	224	125.561	7.71812e-29	55	435	98	224	-1	63	89	NA	127	COMD5_RAT COMM domain-containing protein 5 OS=Rattus norvegicus GN=Commd5 PE=2 SV=1
comp8772_c0_seq4	E9PJE4_HUMAN	425	E9PJE4	171	67.0106	2.94791e-11	9	299	21	116	-1	38	55	NA	97	E9PJE4_HUMAN Uncharacterized protein OS=Homo sapiens GN=COMMD5 PE=4 SV=1
comp9642_c0_seq4	Q9GP66_DROME	1132	Q9GP66	1335	154.451	9.45518e-37	436	1077	598	820	1	93	120	14	228	Q9GP66_DROME Nahoda protein OS=Drosophila melanogaster GN=nahoda PE=2 SV=1
comp9642_c0_seq5	Q9GP66_DROME	1120	Q9GP66	1335	154.451	9.37197e-37	424	1065	598	820	1	93	120	14	228	Q9GP66_DROME Nahoda protein OS=Drosophila melanogaster GN=nahoda PE=2 SV=1
comp9642_c0_seq6	Q9GP66_DROME	774	Q9GP66	1335	154.451	5.33093e-37	78	719	598	820	3	93	120	14	228	Q9GP66_DROME Nahoda protein OS=Drosophila melanogaster GN=nahoda PE=2 SV=1
comp9642_c0_seq7	Q9GP66_DROME	615	Q9GP66	1335	98.9821	1.74954e-20	14	427	174	306	2	45	72	NA	138	Q9GP66_DROME Nahoda protein OS=Drosophila melanogaster GN=nahoda PE=2 SV=1
comp9642_c0_seq9	Q9GP66_DROME	596	Q9GP66	1335	98.5969	2.13913e-20	64	408	193	306	1	39	65	NA	115	Q9GP66_DROME Nahoda protein OS=Drosophila melanogaster GN=nahoda PE=2 SV=1
comp9642_c0_seq10	Q9GP66_DROME	585	Q9GP66	1335	98.2117	2.66679e-20	53	397	193	306	2	39	65	NA	115	Q9GP66_DROME Nahoda protein OS=Drosophila melanogaster GN=nahoda PE=2 SV=1
comp9642_c0_seq12	Q9GP66_DROME	420	Q9GP66	1335	88.9669	7.04835e-18	223	420	33	97	1	41	49	NA	66	Q9GP66_DROME Nahoda protein OS=Drosophila melanogaster GN=nahoda PE=2 SV=1
comp9642_c0_seq13	Q9GP66_DROME	417	Q9GP66	1335	89.3521	5.26103e-18	197	397	33	98	2	41	50	NA	67	Q9GP66_DROME Nahoda protein OS=Drosophila melanogaster GN=nahoda PE=2 SV=1
comp9642_c0_seq14	Q9GP66_DROME	321	Q9GP66	1335	51.9878	8.56031e-07	197	289	33	63	2	22	24	NA	31	Q9GP66_DROME Nahoda protein OS=Drosophila melanogaster GN=nahoda PE=2 SV=1
comp9566_c0_seq1	F1NCY5_CHICK	987	F1NCY5	789	401.749	2.81212e-111	1	936	2	313	-1	187	260	NA	312	F1NCY5_CHICK Uncharacterized protein OS=Gallus gallus GN=Gga.21094 PE=4 SV=1
comp9566_c0_seq2	F1NCY5_CHICK	939	F1NCY5	789	284.263	6.0519e-76	1	831	459	733	-1	145	207	2	279	F1NCY5_CHICK Uncharacterized protein OS=Gallus gallus GN=Gga.21094 PE=4 SV=1
comp9566_c0_seq3	UFL1_RAT	861	B2GV24	793	357.451	4.92503e-98	4	801	5	270	-1	161	229	NA	266	UFL1_RAT E3 UFM1-protein ligase 1 OS=Rattus norvegicus GN=Ufl1 PE=2 SV=1
comp9566_c0_seq4	F1NCY5_CHICK	779	F1NCY5	789	215.698	1.95658e-55	9	671	459	677	-1	112	164	2	223	F1NCY5_CHICK Uncharacterized protein OS=Gallus gallus GN=Gga.21094 PE=4 SV=1
comp9566_c0_seq5	F1NCY5_CHICK	554	F1NCY5	789	177.948	2.37107e-44	3	554	232	418	-1	83	134	4	188	F1NCY5_CHICK Uncharacterized protein OS=Gallus gallus GN=Gga.21094 PE=4 SV=1
comp9566_c0_seq6	F1NCY5_CHICK	363	F1NCY5	789	150.984	1.34987e-36	4	363	232	351	-1	63	97	NA	120	F1NCY5_CHICK Uncharacterized protein OS=Gallus gallus GN=Gga.21094 PE=4 SV=1
comp9566_c0_seq7	UFL1_DANRE	334	Q6PGY6	793	101.293	1.2149e-21	10	333	676	792	-2	54	74	9	117	UFL1_DANRE E3 UFM1-protein ligase 1 OS=Danio rerio GN=ufl1 PE=2 SV=1
comp9554_c0_seq1	ARHL2_DANRE	525	Q66HT8	370	91.6633	2.00185e-18	13	357	6	116	-1	52	71	NA	115	ARHL2_DANRE Poly(ADP-ribose) glycohydrolase ARH3 OS=Danio rerio GN=adprhl2 PE=2 SV=2
comp9554_c0_seq2	ARHL2_DANRE	392	Q66HT8	370	80.8777	1.67524e-15	174	389	277	349	-1	42	52	1	73	ARHL2_DANRE Poly(ADP-ribose) glycohydrolase ARH3 OS=Danio rerio GN=adprhl2 PE=2 SV=2
comp9554_c0_seq3	F1SV59_PIG	391	F1SV59	367	108.227	9.79845e-24	20	379	245	366	-1	56	80	2	122	F1SV59_PIG Uncharacterized protein (Fragment) OS=Sus scrofa GN=ADPRHL2 PE=4 SV=1
comp9554_c0_seq4	ARHL2_DANRE	356	Q66HT8	370	55.4546	7.50857e-08	3	272	204	304	-1	36	55	11	101	ARHL2_DANRE Poly(ADP-ribose) glycohydrolase ARH3 OS=Danio rerio GN=adprhl2 PE=2 SV=2
comp9554_c0_seq5	ARHL2_CHICK	345	Q5ZI51	367	75.0998	9.22865e-14	34	342	126	224	-1	47	60	NA	103	ARHL2_CHICK Poly(ADP-ribose) glycohydrolase ARH3 OS=Gallus gallus GN=ADPRHL2 PE=2 SV=1
comp9554_c0_seq6	ARHL2_CHICK	284	Q5ZI51	367	83.9593	2.01943e-16	50	283	117	193	-2	47	54	NA	78	ARHL2_CHICK Poly(ADP-ribose) glycohydrolase ARH3 OS=Gallus gallus GN=ADPRHL2 PE=2 SV=1
comp8904_c0_seq1	RTL1_MOUSE	312	Q7M732	1744	51.2174	1.41505e-06	94	312	1338	1404	-1	29	39	1	74	RTL1_MOUSE Retrotransposon-like protein 1 OS=Mus musculus GN=Rtl1 PE=2 SV=1
comp9980_c0_seq1	RFT2B_DANRE	1884	Q6GMG6	452	283.108	3.39805e-75	119	1501	1	452	2	186	253	6	467	RFT2B_DANRE Riboflavin transporter 2-B OS=Danio rerio GN=rft2b PE=2 SV=1
comp9980_c0_seq2	RFT2B_DANRE	1861	Q6GMG6	452	283.108	3.34422e-75	96	1478	1	452	3	186	253	6	467	RFT2B_DANRE Riboflavin transporter 2-B OS=Danio rerio GN=rft2b PE=2 SV=1
comp8347_c0_seq1	F1P4G3_CHICK	4258	F1P4G3	1208	647.506	0	421	2997	128	906	1	398	488	24	883	F1P4G3_CHICK Uncharacterized protein (Fragment) OS=Gallus gallus GN=Gga.44809 PE=4 SV=1
comp8705_c0_seq1	Q9VYW4_DROME	579	Q9VYW4	901	225.328	1.41201e-58	3	575	474	662	-2	112	138	NA	191	Q9VYW4_DROME CG1703 OS=Drosophila melanogaster GN=CG1703 PE=2 SV=1
comp8705_c0_seq2	Q9VYW4_DROME	579	Q9VYW4	901	226.483	6.33822e-59	3	575	474	662	-2	113	138	NA	191	Q9VYW4_DROME CG1703 OS=Drosophila melanogaster GN=CG1703 PE=2 SV=1
comp8705_c0_seq3	Q6NV15_DANRE	508	Q6NV15	877	208.379	1.36169e-53	10	504	458	625	-2	107	126	3	168	Q6NV15_DANRE ATP-binding cassette, sub-family F (GCN20), member 1 OS=Danio rerio GN=abcf1 PE=2 SV=1
comp8705_c0_seq4	Q6NV15_DANRE	508	Q6NV15	877	207.223	3.03353e-53	10	504	458	625	-2	106	126	3	168	Q6NV15_DANRE ATP-binding cassette, sub-family F (GCN20), member 1 OS=Danio rerio GN=abcf1 PE=2 SV=1
comp8705_c0_seq5	Q6NV15_DANRE	379	Q6NV15	877	56.6102	3.4195e-08	4	126	314	354	-2	27	35	NA	41	Q6NV15_DANRE ATP-binding cassette, sub-family F (GCN20), member 1 OS=Danio rerio GN=abcf1 PE=2 SV=1
comp8705_c0_seq7	Q6NV15_DANRE	372	Q6NV15	877	56.6102	3.43759e-08	4	126	314	354	-1	27	35	NA	41	Q6NV15_DANRE ATP-binding cassette, sub-family F (GCN20), member 1 OS=Danio rerio GN=abcf1 PE=2 SV=1
comp8705_c0_seq8	ABCF1_RAT	368	Q6MG08	839	174.481	1.13711e-43	3	368	635	756	-1	85	99	NA	122	ABCF1_RAT ATP-binding cassette sub-family F member 1 OS=Rattus norvegicus GN=Abcf1 PE=1 SV=1
comp8705_c0_seq11	ABCF1_RAT	332	Q6MG08	839	137.887	1.17426e-32	3	329	592	700	-1	68	82	NA	109	ABCF1_RAT ATP-binding cassette sub-family F member 1 OS=Rattus norvegicus GN=Abcf1 PE=1 SV=1
comp8705_c0_seq14	Q6NV15_DANRE	305	Q6NV15	877	161.384	9.78218e-40	3	305	750	850	-1	79	89	NA	101	Q6NV15_DANRE ATP-binding cassette, sub-family F (GCN20), member 1 OS=Danio rerio GN=abcf1 PE=2 SV=1
comp9485_c0_seq1	RAB4B_DANRE	1806	Q68EK7	213	363.229	2.45073e-99	2	622	4	211	2	182	196	2	209	RAB4B_DANRE Ras-related protein Rab-4B OS=Danio rerio GN=rab4b PE=2 SV=1
comp9485_c0_seq5	RAB4B_DANRE	1173	Q68EK7	213	363.229	1.4075e-99	2	622	4	211	2	182	196	2	209	RAB4B_DANRE Ras-related protein Rab-4B OS=Danio rerio GN=rab4b PE=2 SV=1
comp8718_c0_seq1	LRIG3_MOUSE	4252	Q6P1C6	1117	600.127	3.13911e-170	1075	3630	47	881	-2	339	494	15	867	LRIG3_MOUSE Leucine-rich repeats and immunoglobulin-like domains protein 3 OS=Mus musculus GN=Lrig3 PE=1 SV=1
comp8718_c0_seq2	LRIG3_MOUSE	4194	Q6P1C6	1117	600.127	3.09037e-170	1017	3572	47	881	-2	339	494	15	867	LRIG3_MOUSE Leucine-rich repeats and immunoglobulin-like domains protein 3 OS=Mus musculus GN=Lrig3 PE=1 SV=1
comp8718_c0_seq3	LRIG3_HUMAN	1811	Q6UXM1	1119	153.68	2.96149e-36	1075	1758	649	881	-3	89	130	10	238	LRIG3_HUMAN Leucine-rich repeats and immunoglobulin-like domains protein 3 OS=Homo sapiens GN=LRIG3 PE=2 SV=1
comp8718_c0_seq4	LRIG3_HUMAN	1753	Q6UXM1	1119	153.68	2.83835e-36	1017	1700	649	881	-3	89	130	10	238	LRIG3_HUMAN Leucine-rich repeats and immunoglobulin-like domains protein 3 OS=Homo sapiens GN=LRIG3 PE=2 SV=1
comp8718_c0_seq6	Q9DE37_DANRE	1110	Q9DE37	1515	91.6633	7.34381e-18	60	488	496	640	-2	53	80	2	145	Q9DE37_DANRE Slit3 OS=Danio rerio GN=slit3 PE=2 SV=1
comp8785_c0_seq2	Q3KRC3_RAT	963	Q3KRC3	636	150.214	1.41241e-35	38	499	1	158	2	76	102	4	158	Q3KRC3_RAT Signal recognition particle receptor ('docking protein') OS=Rattus norvegicus GN=Srpr PE=2 SV=1
comp8785_c0_seq5	SRPR_DROME	701	Q9U5L1	614	266.929	6.21005e-71	1	525	438	614	1	133	154	2	177	SRPR_DROME Signal recognition particle receptor subunit alpha homolog OS=Drosophila melanogaster GN=Gtp-bp PE=1 SV=2
comp8785_c0_seq6	SRPR_DROME	665	Q9U5L1	614	266.929	5.59418e-71	1	525	438	614	1	133	154	2	177	SRPR_DROME Signal recognition particle receptor subunit alpha homolog OS=Drosophila melanogaster GN=Gtp-bp PE=1 SV=2
comp8785_c0_seq7	F1NXV4_CHICK	545	F1NXV4	644	131.724	1.87073e-30	97	543	258	414	1	77	99	9	158	F1NXV4_CHICK Uncharacterized protein OS=Gallus gallus GN=Gga.1665 PE=4 SV=1
comp8785_c0_seq8	F1NXV4_CHICK	497	F1NXV4	644	235.343	9.73087e-62	1	495	333	499	1	118	139	2	167	F1NXV4_CHICK Uncharacterized protein OS=Gallus gallus GN=Gga.1665 PE=4 SV=1
comp8785_c0_seq13	F1NXV4_CHICK	249	F1NXV4	644	116.316	3.64067e-26	2	247	333	414	2	56	70	NA	82	F1NXV4_CHICK Uncharacterized protein OS=Gallus gallus GN=Gga.1665 PE=4 SV=1
comp8046_c0_seq1	A3QK39_DANRE	315	A3QK39	202	92.8189	4.38712e-19	73	237	1	55	1	41	51	NA	55	A3QK39_DANRE B-cell CLL/lymphoma 7A OS=Danio rerio GN=bcl7a PE=4 SV=1
comp9363_c0_seq1	F1RH79_PIG	919	F1RH79	822	169.859	1.60883e-41	144	551	11	145	-3	80	109	NA	136	F1RH79_PIG Uncharacterized protein OS=Sus scrofa GN=BRD8 PE=4 SV=1
comp9363_c0_seq3	E1C130_CHICK	737	E1C130	945	206.453	1.0836e-52	30	659	696	911	-1	118	148	9	219	E1C130_CHICK Uncharacterized protein OS=Gallus gallus GN=BRD8 PE=4 SV=1
comp9363_c0_seq4	E1C130_CHICK	635	E1C130	945	197.978	2.93594e-50	3	557	696	886	-1	107	134	6	191	E1C130_CHICK Uncharacterized protein OS=Gallus gallus GN=BRD8 PE=4 SV=1
comp9309_c0_seq1	Q9NHZ1_DROME	1812	Q9NHZ1	476	138.272	1.29026e-31	16	948	65	386	-1	90	154	12	323	Q9NHZ1_DROME Putative uncharacterized protein OS=Drosophila melanogaster GN=Ent1 PE=2 SV=1
comp9309_c0_seq6	F1NMA1_CHICK	337	F1NMA1	461	101.293	1.2118e-21	8	337	352	461	-1	50	74	1	111	F1NMA1_CHICK Uncharacterized protein (Fragment) OS=Gallus gallus GN=Gga.20372 PE=4 SV=1
comp9309_c0_seq9	Q3ZC83_BOVIN	249	Q3ZC83	456	93.9745	1.93493e-19	3	242	364	443	-2	44	57	NA	80	Q3ZC83_BOVIN Solute carrier family 29 (Nucleoside transporters), member 1 OS=Bos taurus GN=SLC29A1 PE=2 SV=1
comp8040_c0_seq1	YNY5_SCHPO	1803	Q9P785	451	53.5286	4.14491e-06	908	1645	118	356	-3	60	106	2	248	YNY5_SCHPO LisH domain-containing protein C1711.05 OS=Schizosaccharomyces pombe (strain 972 / ATCC 24843) GN=SPBC1711.05 PE=2 SV=1
comp8040_c0_seq2	E2RD41_CANFA	1763	E2RD41	1280	297.745	1.22755e-79	441	1520	2	353	-1	150	232	1	361	E2RD41_CANFA Uncharacterized protein OS=Canis familiaris GN=MLH3 PE=4 SV=1
comp8040_c0_seq3	E2RD41_CANFA	1693	E2RD41	1280	297.745	1.1728e-79	371	1450	2	353	-1	150	232	1	361	E2RD41_CANFA Uncharacterized protein OS=Canis familiaris GN=MLH3 PE=4 SV=1
comp8040_c0_seq4	YNY5_SCHPO	1516	Q9P785	451	53.5286	3.34877e-06	621	1358	118	356	-3	60	106	2	248	YNY5_SCHPO LisH domain-containing protein C1711.05 OS=Schizosaccharomyces pombe (strain 972 / ATCC 24843) GN=SPBC1711.05 PE=2 SV=1
comp8040_c0_seq7	D3ZGD6_RAT	681	D3ZGD6	1405	168.318	2.85696e-41	43	681	1183	1376	-1	89	130	NA	213	D3ZGD6_RAT Uncharacterized protein OS=Rattus norvegicus GN=Mlh3 PE=4 SV=1
comp8040_c0_seq9	E2RD40_CANFA	518	E2RD40	1432	79.337	9.82086e-15	15	272	1119	1204	-1	37	55	NA	86	E2RD40_CANFA Uncharacterized protein OS=Canis familiaris GN=MLH3 PE=4 SV=1
comp8040_c0_seq13	Q9Y6S7_HUMAN	429	Q9Y6S7	391	68.1662	1.39479e-11	229	429	305	366	-1	33	47	NA	67	Q9Y6S7_HUMAN Putative uncharacterized protein unknown OS=Homo sapiens GN=unknown PE=2 SV=1
comp8040_c0_seq15	Q9Y6S7_HUMAN	338	Q9Y6S7	391	68.1662	1.13684e-11	138	338	305	366	-1	33	47	NA	67	Q9Y6S7_HUMAN Putative uncharacterized protein unknown OS=Homo sapiens GN=unknown PE=2 SV=1
comp8040_c0_seq18	E2QZK9_CANFA	300	E2QZK9	1456	78.5666	8.3805e-15	3	272	1133	1222	-2	36	54	NA	90	E2QZK9_CANFA Uncharacterized protein OS=Canis familiaris GN=MLH3 PE=4 SV=1
comp8040_c0_seq21	E2QZK9_CANFA	239	E2QZK9	1456	87.8113	1.39659e-17	3	239	1159	1237	-1	41	56	NA	79	E2QZK9_CANFA Uncharacterized protein OS=Canis familiaris GN=MLH3 PE=4 SV=1
comp8015_c0_seq1	F1NDQ6_CHICK	1695	F1NDQ6	1463	168.703	8.2352e-41	229	1323	5	373	-1	125	192	16	381	F1NDQ6_CHICK Uncharacterized protein OS=Gallus gallus GN=Gga.9808 PE=4 SV=1
comp8109_c0_seq1	OAR_DROME	1866	P22270	601	107.071	3.30435e-22	295	1002	126	347	1	72	123	NA	236	OAR_DROME Tyramine/octopamine receptor OS=Drosophila melanogaster GN=Oct-TyrR PE=2 SV=2
comp8109_c0_seq2	OAR_DROME	1762	P22270	601	107.071	3.07305e-22	191	898	126	347	2	72	123	NA	236	OAR_DROME Tyramine/octopamine receptor OS=Drosophila melanogaster GN=Oct-TyrR PE=2 SV=2
comp8109_c0_seq3	SSR1_RAT	1235	P28646	391	68.5514	7.71908e-11	906	1157	269	350	3	30	49	1	85	SSR1_RAT Somatostatin receptor type 1 OS=Rattus norvegicus GN=Sstr1 PE=2 SV=1
comp8109_c0_seq5	SSR1_RAT	771	P28646	391	62.3882	2.757e-09	1	219	280	350	1	27	42	1	74	SSR1_RAT Somatostatin receptor type 1 OS=Rattus norvegicus GN=Sstr1 PE=2 SV=1
comp8109_c0_seq9	DRD2L_DROME	549	Q8IS44	506	78.9518	1.479e-14	199	546	61	176	1	39	67	NA	116	DRD2L_DROME Dopamine D2-like receptor OS=Drosophila melanogaster GN=D2R PE=2 SV=1
comp8109_c0_seq12	DRD2L_DROME	445	Q8IS44	506	77.0258	3.30165e-14	95	442	61	176	2	38	67	NA	116	DRD2L_DROME Dopamine D2-like receptor OS=Drosophila melanogaster GN=D2R PE=2 SV=1
comp9106_c0_seq1	LIPA1_HUMAN	2088	Q13136	1202	535.413	4.29798e-151	271	2088	1	627	1	316	409	28	634	LIPA1_HUMAN Liprin-alpha-1 OS=Homo sapiens GN=PPFIA1 PE=1 SV=1
comp9106_c0_seq2	LIPA1_HUMAN	1957	Q13136	1202	413.69	1.74124e-114	1	789	886	1148	1	196	226	NA	263	LIPA1_HUMAN Liprin-alpha-1 OS=Homo sapiens GN=PPFIA1 PE=1 SV=1
comp9106_c0_seq3	LIPA_CAEEL	730	Q21049	1139	208.764	2.13376e-53	339	728	842	971	3	102	108	NA	130	LIPA_CAEEL Liprin-alpha OS=Caenorhabditis elegans GN=syd-2 PE=2 SV=1
comp9106_c0_seq4	LIPA1_HUMAN	675	Q13136	1202	196.438	9.62611e-50	1	675	404	627	1	112	147	4	229	LIPA1_HUMAN Liprin-alpha-1 OS=Homo sapiens GN=PPFIA1 PE=1 SV=1
comp9106_c0_seq5	A2VD25_DANRE	654	A2VD25	1221	166.007	1.32291e-40	64	654	431	629	1	95	130	11	208	A2VD25_DANRE Zgc:171298 protein (Fragment) OS=Danio rerio GN=zgc:171298 PE=2 SV=1
comp9106_c0_seq7	LIPA1_HUMAN	509	Q13136	1202	209.149	7.98299e-54	28	507	821	982	1	105	120	2	162	LIPA1_HUMAN Liprin-alpha-1 OS=Homo sapiens GN=PPFIA1 PE=1 SV=1
comp9106_c0_seq13	Q9VM93_DROME	216	Q9VM93	1201	67.781	1.46267e-11	4	204	640	703	1	37	46	NA	67	Q9VM93_DROME LD33094p OS=Drosophila melanogaster GN=Liprin-alpha PE=2 SV=2
comp9106_c0_seq14	Q9VM93_DROME	204	Q9VM93	1201	67.781	1.47634e-11	4	204	640	703	1	37	46	NA	67	Q9VM93_DROME LD33094p OS=Drosophila melanogaster GN=Liprin-alpha PE=2 SV=2
comp9122_c0_seq1	HS2ST_CHICK	1370	Q76KB1	356	98.9821	6.11688e-20	565	1065	138	296	1	60	94	3	170	HS2ST_CHICK Heparan sulfate 2-O-sulfotransferase 1 OS=Gallus gallus GN=HS2ST1 PE=1 SV=1
comp9122_c0_seq2	HS2ST_CHICK	1222	Q76KB1	356	98.9821	5.24224e-20	417	917	138	296	3	60	94	3	170	HS2ST_CHICK Heparan sulfate 2-O-sulfotransferase 1 OS=Gallus gallus GN=HS2ST1 PE=1 SV=1
comp9122_c0_seq4	G3V7N0_RAT	880	G3V7N0	356	62.3882	3.38904e-09	565	861	138	229	1	34	58	2	101	G3V7N0_RAT Heparan sulfate 2-O-sulfotransferase 1, isoform CRA_a OS=Rattus norvegicus GN=Hs2st1 PE=4 SV=1
comp9122_c0_seq5	G3V7N0_RAT	732	G3V7N0	356	62.3882	2.48896e-09	417	713	138	229	3	34	58	2	101	G3V7N0_RAT Heparan sulfate 2-O-sulfotransferase 1, isoform CRA_a OS=Rattus norvegicus GN=Hs2st1 PE=4 SV=1
comp9342_c0_seq3	Q6DH77_DANRE	349	Q6DH77	173	83.9593	1.9816e-16	7	258	26	109	-2	38	54	NA	84	Q6DH77_DANRE Zgc:92611 OS=Danio rerio GN=zgc:92611 PE=2 SV=1
comp9342_c0_seq4	Q6DH77_DANRE	303	Q6DH77	173	110.153	2.59268e-24	3	302	36	135	-2	50	69	NA	100	Q6DH77_DANRE Zgc:92611 OS=Danio rerio GN=zgc:92611 PE=2 SV=1
comp9342_c0_seq6	Q6DH77_DANRE	229	Q6DH77	173	53.1434	3.83919e-07	1	138	26	71	-2	24	32	NA	46	Q6DH77_DANRE Zgc:92611 OS=Danio rerio GN=zgc:92611 PE=2 SV=1
comp8673_c0_seq1	CHSTB_DANRE	826	Q7T3S3	352	121.324	5.54145e-27	81	791	68	297	3	85	121	15	252	CHSTB_DANRE Carbohydrate sulfotransferase 11 OS=Danio rerio GN=chst11 PE=2 SV=1
comp8673_c0_seq2	CHSTB_DANRE	765	Q7T3S3	352	120.553	8.35301e-27	20	730	68	297	2	85	121	15	252	CHSTB_DANRE Carbohydrate sulfotransferase 11 OS=Danio rerio GN=chst11 PE=2 SV=1
comp8673_c0_seq3	CHSTE_DANRE	696	Q805E5	367	118.242	3.50844e-26	68	667	128	310	2	71	97	1	201	CHSTE_DANRE Carbohydrate sulfotransferase 14 OS=Danio rerio GN=chst14 PE=2 SV=1
comp8673_c0_seq5	CHSTB_RAT	451	P69478	352	77.0258	3.45521e-14	67	393	234	343	1	41	61	3	112	CHSTB_RAT Carbohydrate sulfotransferase 11 OS=Rattus norvegicus GN=Chst11 PE=1 SV=1
comp8673_c0_seq10	F1M862_RAT	340	F1M862	356	61.2326	1.3897e-09	27	284	213	294	3	32	47	NA	86	F1M862_RAT Uncharacterized protein (Fragment) OS=Rattus norvegicus GN=Chst9 PE=4 SV=1
comp8673_c1_seq1	Q54AS8_DICDI	2959	Q54AS8	1386	220.32	4.5487e-56	762	2375	251	830	-3	166	279	49	587	Q54AS8_DICDI Putative uncharacterized protein (Fragment) OS=Dictyostelium discoideum GN=DDB_0215111 PE=4 SV=1
comp8673_c1_seq2	YI31B_YEAST	2759	Q7LHG5	1498	228.024	2.02223e-58	34	1920	587	1299	-3	186	327	98	727	YI31B_YEAST Transposon Ty3-I Gag-Pol polyprotein OS=Saccharomyces cerevisiae (strain ATCC 204508 / S288c) GN=TY3B-I PE=3 SV=2
comp9156_c0_seq1	LIMK1_HUMAN	2318	P53667	647	523.087	2.48917e-147	110	1972	24	625	-2	288	395	13	634	LIMK1_HUMAN LIM domain kinase 1 OS=Homo sapiens GN=LIMK1 PE=1 SV=3
comp9156_c0_seq2	LIMK1_HUMAN	2260	P53667	647	523.087	2.41619e-147	52	1914	24	625	-2	288	395	13	634	LIMK1_HUMAN LIM domain kinase 1 OS=Homo sapiens GN=LIMK1 PE=1 SV=3
comp9156_c0_seq3	Q6DG29_DANRE	407	Q6DG29	651	111.309	1.18202e-24	90	401	63	171	-1	47	69	5	109	Q6DG29_DANRE LIM domain kinase 2 OS=Danio rerio GN=limk2 PE=2 SV=1
comp9012_c0_seq1	F1NGS0_CHICK	1380	F1NGS0	981	317.005	1.44188e-85	6	1262	392	802	-2	171	243	6	425	F1NGS0_CHICK Uncharacterized protein (Fragment) OS=Gallus gallus GN=ANKRD27 PE=4 SV=1
comp9012_c0_seq2	F1NGS0_CHICK	705	F1NGS0	981	129.798	1.20441e-29	229	702	752	907	-1	66	100	1	159	F1NGS0_CHICK Uncharacterized protein (Fragment) OS=Gallus gallus GN=ANKRD27 PE=4 SV=1
comp9012_c0_seq3	F1NGS0_CHICK	690	F1NGS0	981	129.798	1.15545e-29	214	687	752	907	-1	66	100	1	159	F1NGS0_CHICK Uncharacterized protein (Fragment) OS=Gallus gallus GN=ANKRD27 PE=4 SV=1
comp9012_c0_seq5	F1NGS0_CHICK	569	F1NGS0	981	129.798	7.89861e-30	96	569	752	907	-1	66	100	1	159	F1NGS0_CHICK Uncharacterized protein (Fragment) OS=Gallus gallus GN=ANKRD27 PE=4 SV=1
comp9012_c0_seq6	F1NGS0_CHICK	354	F1NGS0	981	108.227	9.78645e-24	36	350	458	562	-2	48	71	NA	105	F1NGS0_CHICK Uncharacterized protein (Fragment) OS=Gallus gallus GN=ANKRD27 PE=4 SV=1
comp9012_c0_seq9	ANR27_HUMAN	269	Q96NW4	1050	56.225	4.39645e-08	149	268	324	363	-2	23	32	NA	40	ANR27_HUMAN Ankyrin repeat domain-containing protein 27 OS=Homo sapiens GN=ANKRD27 PE=1 SV=2
comp9610_c0_seq1	ATG2B_MOUSE	927	Q80XK6	2075	126.331	2.07211e-28	20	841	590	862	2	91	142	11	285	ATG2B_MOUSE Autophagy-related protein 2 homolog B OS=Mus musculus GN=Atg2b PE=1 SV=3
comp9610_c0_seq2	ATG2B_MOUSE	906	Q80XK6	2075	146.362	1.86477e-34	12	872	112	372	3	97	155	1	288	ATG2B_MOUSE Autophagy-related protein 2 homolog B OS=Mus musculus GN=Atg2b PE=1 SV=3
comp9610_c0_seq3	ATG2B_MOUSE	882	Q80XK6	2075	144.821	5.19228e-34	15	848	121	372	3	94	150	1	279	ATG2B_MOUSE Autophagy-related protein 2 homolog B OS=Mus musculus GN=Atg2b PE=1 SV=3
comp9610_c0_seq4	ATG2A_HUMAN	836	Q2TAZ0	1938	200.675	7.36685e-51	76	780	1371	1601	1	105	151	14	249	ATG2A_HUMAN Autophagy-related protein 2 homolog A OS=Homo sapiens GN=ATG2A PE=1 SV=3
comp9610_c0_seq5	ATG2B_MOUSE	744	Q80XK6	2075	109.383	1.84374e-23	7	630	1169	1350	1	69	101	1	209	ATG2B_MOUSE Autophagy-related protein 2 homolog B OS=Mus musculus GN=Atg2b PE=1 SV=3
comp9610_c0_seq6	ATG2B_MOUSE	619	Q80XK6	2075	160.999	3.77839e-39	2	442	1926	2071	2	77	110	NA	147	ATG2B_MOUSE Autophagy-related protein 2 homolog B OS=Mus musculus GN=Atg2b PE=1 SV=3
comp9610_c0_seq7	ATG2B_MOUSE	614	Q80XK6	2075	177.563	3.87055e-44	219	614	1802	1933	3	81	103	NA	132	ATG2B_MOUSE Autophagy-related protein 2 homolog B OS=Mus musculus GN=Atg2b PE=1 SV=3
comp9610_c0_seq8	ATG2B_MOUSE	611	Q80XK6	2075	68.9366	1.91821e-11	40	354	285	399	1	39	62	10	115	ATG2B_MOUSE Autophagy-related protein 2 homolog B OS=Mus musculus GN=Atg2b PE=1 SV=3
comp9610_c0_seq10	ATG2B_MOUSE	599	Q80XK6	2075	102.449	1.49823e-21	58	597	897	1082	1	65	99	8	188	ATG2B_MOUSE Autophagy-related protein 2 homolog B OS=Mus musculus GN=Atg2b PE=1 SV=3
comp9610_c0_seq11	ATG2B_MOUSE	582	Q80XK6	2075	87.0409	6.14797e-17	1	468	1222	1350	1	53	72	NA	156	ATG2B_MOUSE Autophagy-related protein 2 homolog B OS=Mus musculus GN=Atg2b PE=1 SV=3
comp9610_c0_seq12	ATG2B_MOUSE	565	Q80XK6	2075	177.563	3.26187e-44	170	565	1802	1933	2	81	103	NA	132	ATG2B_MOUSE Autophagy-related protein 2 homolog B OS=Mus musculus GN=Atg2b PE=1 SV=3
comp9610_c0_seq13	ATG2B_MOUSE	540	Q80XK6	2075	96.2857	8.58906e-20	58	375	897	1002	1	49	68	1	107	ATG2B_MOUSE Autophagy-related protein 2 homolog B OS=Mus musculus GN=Atg2b PE=1 SV=3
comp9610_c0_seq14	ATG2B_MOUSE	539	Q80XK6	2075	99.7525	7.78981e-21	1	537	898	1082	1	64	98	8	187	ATG2B_MOUSE Autophagy-related protein 2 homolog B OS=Mus musculus GN=Atg2b PE=1 SV=3
comp9610_c0_seq15	ATG2B_MOUSE	518	Q80XK6	2075	132.494	9.77542e-31	4	378	1948	2071	1	61	92	NA	125	ATG2B_MOUSE Autophagy-related protein 2 homolog B OS=Mus musculus GN=Atg2b PE=1 SV=3
comp9610_c0_seq16	ATG2B_MOUSE	497	Q80XK6	2075	90.5077	3.87118e-18	1	495	911	1082	1	57	88	8	173	ATG2B_MOUSE Autophagy-related protein 2 homolog B OS=Mus musculus GN=Atg2b PE=1 SV=3
comp9610_c0_seq17	ATG2B_MOUSE	480	Q80XK6	2075	93.5893	4.17867e-19	1	315	898	1002	1	48	67	1	106	ATG2B_MOUSE Autophagy-related protein 2 homolog B OS=Mus musculus GN=Atg2b PE=1 SV=3
comp9610_c0_seq18	ATG2B_MOUSE	477	Q80XK6	2075	127.102	3.35524e-29	111	437	1	107	3	58	83	NA	109	ATG2B_MOUSE Autophagy-related protein 2 homolog B OS=Mus musculus GN=Atg2b PE=1 SV=3
comp9610_c0_seq19	ATG2A_HUMAN	470	Q2TAZ0	1938	83.1889	5.34251e-16	4	468	967	1124	1	52	78	4	159	ATG2A_HUMAN Autophagy-related protein 2 homolog A OS=Homo sapiens GN=ATG2A PE=1 SV=3
comp9610_c0_seq20	ATG2B_MOUSE	438	Q80XK6	2075	84.3445	1.97183e-16	1	273	911	1002	1	41	57	1	92	ATG2B_MOUSE Autophagy-related protein 2 homolog B OS=Mus musculus GN=Atg2b PE=1 SV=3
comp9610_c0_seq21	ATG2A_HUMAN	428	Q2TAZ0	1938	58.9214	8.2449e-09	43	426	944	1075	1	40	68	5	133	ATG2A_HUMAN Autophagy-related protein 2 homolog A OS=Homo sapiens GN=ATG2A PE=1 SV=3
comp9610_c0_seq23	ATG2A_HUMAN	368	Q2TAZ0	1938	62.3882	6.29771e-10	73	366	1155	1225	1	35	53	NA	98	ATG2A_HUMAN Autophagy-related protein 2 homolog A OS=Homo sapiens GN=ATG2A PE=1 SV=3
comp9610_c0_seq26	ATG2B_MOUSE	289	Q80XK6	2075	80.8777	1.70537e-15	111	287	1	57	3	36	47	NA	59	ATG2B_MOUSE Autophagy-related protein 2 homolog B OS=Mus musculus GN=Atg2b PE=1 SV=3
comp9610_c0_seq28	ATG2B_MOUSE	237	Q80XK6	2075	101.679	9.34609e-22	1	237	1835	1913	1	47	60	NA	79	ATG2B_MOUSE Autophagy-related protein 2 homolog B OS=Mus musculus GN=Atg2b PE=1 SV=3
comp9610_c0_seq30	ATG2B_MOUSE	215	Q80XK6	2075	51.6026	1.08727e-06	39	173	1326	1368	3	22	36	NA	45	ATG2B_MOUSE Autophagy-related protein 2 homolog B OS=Mus musculus GN=Atg2b PE=1 SV=3
comp9332_c0_seq1	DPOE3_RAT	756	Q642A5	145	149.058	2.16196e-35	166	483	1	106	-1	70	93	NA	106	DPOE3_RAT DNA polymerase epsilon subunit 3 OS=Rattus norvegicus GN=Pole3 PE=2 SV=1
comp8061_c0_seq1	B3DGI9_DANRE	743	B3DGI9	95	115.546	2.55367e-25	287	547	7	93	-2	51	67	NA	87	B3DGI9_DANRE Translocase of inner mitochondrial membrane 8 homolog B (Yeast) OS=Danio rerio GN=timm8b PE=4 SV=1
comp8061_c0_seq2	B3DGI9_DANRE	731	B3DGI9	95	115.546	2.47744e-25	287	547	7	93	-2	51	67	NA	87	B3DGI9_DANRE Translocase of inner mitochondrial membrane 8 homolog B (Yeast) OS=Danio rerio GN=timm8b PE=4 SV=1
comp8061_c0_seq3	B3DGI9_DANRE	640	B3DGI9	95	115.546	1.95463e-25	184	444	7	93	-2	51	67	NA	87	B3DGI9_DANRE Translocase of inner mitochondrial membrane 8 homolog B (Yeast) OS=Danio rerio GN=timm8b PE=4 SV=1
comp8061_c0_seq4	B3DGI9_DANRE	628	B3DGI9	95	115.546	1.87798e-25	184	444	7	93	-2	51	67	NA	87	B3DGI9_DANRE Translocase of inner mitochondrial membrane 8 homolog B (Yeast) OS=Danio rerio GN=timm8b PE=4 SV=1
comp8529_c0_seq1	MCM5_XENTR	2708	Q561P5	735	1107.82	0	124	2319	1	735	1	540	645	5	737	MCM5_XENTR DNA replication licensing factor mcm5 OS=Xenopus tropicalis GN=mcm5 PE=2 SV=1
comp8529_c0_seq2	MCM5_XENTR	990	Q561P5	735	289.271	2.03408e-77	2	601	537	735	2	144	174	NA	200	MCM5_XENTR DNA replication licensing factor mcm5 OS=Xenopus tropicalis GN=mcm5 PE=2 SV=1
comp9558_c0_seq1	CBPD_HUMAN	5676	O75976	1380	871.692	0	1359	4796	58	1275	-2	503	711	92	1238	CBPD_HUMAN Carboxypeptidase D OS=Homo sapiens GN=CPD PE=1 SV=2
comp9558_c0_seq2	CBPD_HUMAN	5522	O75976	1380	871.692	0	1205	4642	58	1275	-2	503	711	92	1238	CBPD_HUMAN Carboxypeptidase D OS=Homo sapiens GN=CPD PE=1 SV=2
comp9558_c0_seq3	CBPD_HUMAN	5470	O75976	1380	871.692	0	1153	4590	58	1275	-2	503	711	92	1238	CBPD_HUMAN Carboxypeptidase D OS=Homo sapiens GN=CPD PE=1 SV=2
comp9558_c0_seq4	CBPD_HUMAN	4700	O75976	1380	871.692	0	383	3820	58	1275	-2	503	711	92	1238	CBPD_HUMAN Carboxypeptidase D OS=Homo sapiens GN=CPD PE=1 SV=2
comp8996_c0_seq1	D4A4Q8_RAT	1120	D4A4Q8	529	216.853	1.53765e-55	260	766	4	181	2	104	131	9	178	D4A4Q8_RAT Uncharacterized protein OS=Rattus norvegicus GN=Agfg1 PE=4 SV=1
comp9219_c0_seq1	GTSF1_BOVIN	1641	Q3SZU0	167	95.9005	6.49356e-19	231	476	3	86	3	45	57	2	84	GTSF1_BOVIN Gametocyte-specific factor 1 OS=Bos taurus GN=GTSF1 PE=2 SV=1
comp9467_c0_seq1	E2RNV7_CANFA	2132	E2RNV7	393	439.113	4.29442e-122	848	2020	1	392	-2	218	286	4	395	E2RNV7_CANFA Uncharacterized protein OS=Canis familiaris GN=KIN PE=4 SV=1
comp9467_c0_seq2	E2RNV7_CANFA	1784	E2RNV7	393	439.113	3.46295e-122	500	1672	1	392	-2	218	286	4	395	E2RNV7_CANFA Uncharacterized protein OS=Canis familiaris GN=KIN PE=4 SV=1
comp8509_c0_seq1	Q503T8_DANRE	1469	Q503T8	357	294.278	1.08315e-78	307	1416	1	345	-3	186	219	14	384	Q503T8_DANRE Zgc:110158 OS=Danio rerio GN=zgc:110158 PE=2 SV=1
comp8509_c0_seq2	Q503T8_DANRE	1433	Q503T8	357	287.73	9.80829e-77	307	1380	1	345	-3	181	211	13	371	Q503T8_DANRE Zgc:110158 OS=Danio rerio GN=zgc:110158 PE=2 SV=1
comp8509_c0_seq3	Q8MZ49_DROME	626	Q8MZ49	445	64.6994	3.7628e-10	193	585	320	444	-3	58	70	12	143	Q8MZ49_DROME GM14473p OS=Drosophila melanogaster GN=Ssdp PE=2 SV=1
comp9526_c0_seq1	Q7SXG0_DANRE	666	Q7SXG0	387	73.1738	1.18555e-12	3	455	24	163	-2	45	64	2	153	Q7SXG0_DANRE Zinc finger, DHHC domain containing 16 OS=Danio rerio GN=zdhhc16 PE=2 SV=1
comp9526_c0_seq2	Q7SXG0_DANRE	633	Q7SXG0	387	99.7525	1.07726e-20	3	422	24	163	-2	51	70	2	142	Q7SXG0_DANRE Zinc finger, DHHC domain containing 16 OS=Danio rerio GN=zdhhc16 PE=2 SV=1
comp9526_c0_seq3	E2RT04_CANFA	530	E2RT04	377	125.946	9.72136e-29	6	530	186	347	-1	71	94	NA	175	E2RT04_CANFA Uncharacterized protein OS=Canis familiaris GN=ZDHHC16 PE=4 SV=1
comp9526_c0_seq4	E9PCL9_HUMAN	351	E9PCL9	312	100.908	1.56648e-21	56	325	211	300	-3	47	64	NA	90	E9PCL9_HUMAN Uncharacterized protein OS=Homo sapiens GN=ZDHHC16 PE=4 SV=1
comp9526_c0_seq6	Q7SXG0_DANRE	203	Q7SXG0	387	48.9062	7.11318e-06	2	106	108	140	-2	19	24	NA	35	Q7SXG0_DANRE Zinc finger, DHHC domain containing 16 OS=Danio rerio GN=zdhhc16 PE=2 SV=1
comp8575_c0_seq1	F1NKW4_CHICK	475	F1NKW4	269	147.902	1.83681e-35	52	474	97	241	1	69	100	4	145	F1NKW4_CHICK Uncharacterized protein (Fragment) OS=Gallus gallus GN=Gga.12549 PE=4 SV=1
comp8575_c0_seq2	F1NKW4_CHICK	411	F1NKW4	269	95.9005	5.29974e-20	158	409	37	121	2	46	58	1	85	F1NKW4_CHICK Uncharacterized protein (Fragment) OS=Gallus gallus GN=Gga.12549 PE=4 SV=1
comp8575_c0_seq4	F1NKW4_CHICK	280	F1NKW4	269	104.375	1.44741e-22	4	279	146	241	1	49	63	4	96	F1NKW4_CHICK Uncharacterized protein (Fragment) OS=Gallus gallus GN=Gga.12549 PE=4 SV=1
comp8575_c0_seq8	F1NKW4_CHICK	232	F1NKW4	269	59.6918	4.09218e-09	2	184	203	263	2	28	36	NA	61	F1NKW4_CHICK Uncharacterized protein (Fragment) OS=Gallus gallus GN=Gga.12549 PE=4 SV=1
comp8575_c0_seq9	GDL84_ARATH	216	Q6NMR9	241	48.9062	7.03108e-06	25	114	4	33	1	22	25	NA	30	GDL84_ARATH GDSL esterase/lipase At5g45920 OS=Arabidopsis thaliana GN=At5g45920 PE=2 SV=1
comp9888_c0_seq1	F1NZU0_CHICK	1949	F1NZU0	937	457.218	1.3655e-127	102	1934	308	924	-1	256	381	20	631	F1NZU0_CHICK Uncharacterized protein OS=Gallus gallus GN=Gga.6071 PE=4 SV=1
comp9888_c0_seq2	F1NZU0_CHICK	1184	F1NZU0	937	278.485	4.62642e-74	3	1169	308	703	-1	161	239	13	402	F1NZU0_CHICK Uncharacterized protein OS=Gallus gallus GN=Gga.6071 PE=4 SV=1
comp9888_c0_seq3	Q5PNP1_DANRE	604	Q5PNP1	936	116.701	7.84935e-26	1	441	55	200	-2	61	91	1	148	Q5PNP1_DANRE Novel protein similar to vertebrate sorting nexin 14 (SNX14) OS=Danio rerio GN=snx14 PE=2 SV=2
comp9888_c0_seq4	F1NZU1_CHICK	545	F1NZU1	947	158.303	1.86639e-38	3	539	219	396	-1	79	115	NA	179	F1NZU1_CHICK Uncharacterized protein (Fragment) OS=Gallus gallus GN=Gga.6071 PE=4 SV=1
comp9888_c0_seq7	F1NQ34_CHICK	404	F1NQ34	246	82.8037	4.51427e-16	5	391	78	206	-2	49	68	NA	129	F1NQ34_CHICK Uncharacterized protein (Fragment) OS=Gallus gallus GN=LOC428049 PE=4 SV=1
comp9888_c0_seq12	F1S0H9_PIG	311	F1S0H9	946	92.0485	7.25201e-19	9	305	218	316	-1	45	63	NA	99	F1S0H9_PIG Uncharacterized protein OS=Sus scrofa GN=SNX14 PE=4 SV=1
comp9888_c0_seq14	F1NZU1_CHICK	301	F1NZU1	947	75.0998	9.24275e-14	113	295	406	466	-1	33	46	NA	61	F1NZU1_CHICK Uncharacterized protein (Fragment) OS=Gallus gallus GN=Gga.6071 PE=4 SV=1
comp9888_c0_seq15	F1NQ34_CHICK	300	F1NQ34	246	79.337	4.90093e-15	4	297	33	130	-1	40	58	NA	98	F1NQ34_CHICK Uncharacterized protein (Fragment) OS=Gallus gallus GN=LOC428049 PE=4 SV=1
comp9888_c0_seq21	F1NQ34_CHICK	220	F1NQ34	246	49.2914	5.5829e-06	32	217	7	72	-1	23	36	4	66	F1NQ34_CHICK Uncharacterized protein (Fragment) OS=Gallus gallus GN=LOC428049 PE=4 SV=1
comp8263_c0_seq6	NXP20_HUMAN	294	Q8IWE2	563	67.781	1.48297e-11	1	210	483	551	1	34	51	NA	70	NXP20_HUMAN Protein NOXP20 OS=Homo sapiens GN=FAM114A1 PE=1 SV=2
comp9201_c0_seq1	G3V2V7_HUMAN	1154	G3V2V7	232	312.768	2.13343e-84	3	503	47	213	3	155	155	NA	167	G3V2V7_HUMAN Uncharacterized protein OS=Homo sapiens GN=FOS PE=3 SV=1
comp9201_c0_seq2	G3V2V7_HUMAN	665	G3V2V7	232	312.768	8.88991e-85	3	503	47	213	3	155	155	NA	167	G3V2V7_HUMAN Uncharacterized protein OS=Homo sapiens GN=FOS PE=3 SV=1
comp8483_c0_seq1	D4A355_RAT	660	D4A355	866	236.884	6.15958e-62	3	512	18	185	-2	109	146	NA	170	D4A355_RAT Uncharacterized protein OS=Rattus norvegicus GN=Mastl PE=4 SV=1
comp8483_c0_seq2	D4A355_RAT	546	D4A355	866	180.644	3.51171e-45	3	398	18	147	-2	83	114	NA	132	D4A355_RAT Uncharacterized protein OS=Rattus norvegicus GN=Mastl PE=4 SV=1
comp8483_c0_seq11	GWL_XENLA	318	Q6NTJ3	887	145.976	4.36681e-35	9	317	753	855	-2	68	83	1	104	GWL_XENLA Serine/threonine-protein kinase greatwall OS=Xenopus laevis GN=mastl PE=1 SV=1
comp8483_c0_seq15	GWL_DANRE	261	Q6DBX4	860	118.242	9.4893e-27	3	260	746	831	-2	51	67	NA	86	GWL_DANRE Serine/threonine-protein kinase greatwall OS=Danio rerio GN=mastl PE=2 SV=1
comp9003_c0_seq1	LRC15_RAT	3082	Q8R5M3	578	166.007	1.06783e-39	185	1297	29	401	2	117	185	4	375	LRC15_RAT Leucine-rich repeat-containing protein 15 OS=Rattus norvegicus GN=Lrrc15 PE=2 SV=1
comp9003_c0_seq2	LRC15_RAT	2820	Q8R5M3	578	156.762	5.85277e-37	4	1029	58	423	1	122	176	26	368	LRC15_RAT Leucine-rich repeat-containing protein 15 OS=Rattus norvegicus GN=Lrrc15 PE=2 SV=1
comp8569_c0_seq1	E1BT57_CHICK	595	E1BT57	195	70.8626	4.72226e-12	75	302	43	119	-3	37	53	1	77	E1BT57_CHICK Uncharacterized protein OS=Gallus gallus GN=Gga.15785 PE=4 SV=1
comp8569_c0_seq2	LYSM2_DANRE	442	Q6DEF4	208	68.1662	1.46234e-11	3	149	62	110	-3	31	39	NA	49	LYSM2_DANRE LysM and putative peptidoglycan-binding domain-containing protein 2 OS=Danio rerio GN=lysmd2 PE=2 SV=1
comp8269_c0_seq3	RFIP4_XENTR	516	A4IIE8	633	91.6633	1.91222e-18	64	474	497	632	1	52	95	4	141	RFIP4_XENTR Rab11 family-interacting protein 4 OS=Xenopus tropicalis GN=rab11fip4 PE=2 SV=1
comp8269_c0_seq5	E1C042_CHICK	467	E1C042	158	70.8626	2.68895e-12	70	429	46	158	1	46	66	NA	120	E1C042_CHICK Uncharacterized protein OS=Gallus gallus GN=RAB11FIP3 PE=4 SV=1
comp8269_c0_seq7	RFIP4_XENTR	430	A4IIE8	633	91.6633	1.17802e-18	1	411	497	632	1	52	95	4	141	RFIP4_XENTR Rab11 family-interacting protein 4 OS=Xenopus tropicalis GN=rab11fip4 PE=2 SV=1
comp8269_c0_seq8	RFIP4_XENTR	384	A4IIE8	633	63.1586	3.63411e-10	1	231	557	632	1	31	56	NA	77	RFIP4_XENTR Rab11 family-interacting protein 4 OS=Xenopus tropicalis GN=rab11fip4 PE=2 SV=1
comp8269_c0_seq9	F1NLI9_CHICK	368	F1NLI9	523	57.7658	1.55118e-08	22	366	170	285	1	42	61	4	119	F1NLI9_CHICK Uncharacterized protein (Fragment) OS=Gallus gallus GN=Gga.27810 PE=4 SV=1
comp8269_c0_seq10	RFP4A_DANRE	366	Q3LGD4	621	54.299	1.71503e-07	1	291	352	448	1	27	56	NA	97	RFP4A_DANRE Rab11 family-interacting protein 4A OS=Danio rerio GN=rab11fip4a PE=2 SV=1
comp8972_c0_seq1	E1B900_BOVIN	350	E1B900	1915	79.7221	3.73713e-15	2	340	1006	1120	-2	40	59	3	116	E1B900_BOVIN Uncharacterized protein OS=Bos taurus GN=ADAMTS20 PE=4 SV=1
comp8320_c0_seq1	DPH2_DANRE	702	A4QN59	498	200.29	7.13824e-51	5	529	307	487	2	102	129	6	181	DPH2_DANRE Diphthamide biosynthesis protein 2 OS=Danio rerio GN=dph2 PE=2 SV=1
comp8320_c0_seq2	DPH2_DANRE	665	A4QN59	498	187.193	5.63323e-47	1	492	318	487	1	96	120	6	170	DPH2_DANRE Diphthamide biosynthesis protein 2 OS=Danio rerio GN=dph2 PE=2 SV=1
comp8320_c0_seq3	DPH2_DANRE	489	A4QN59	498	91.6633	1.64781e-18	5	316	378	487	2	53	67	6	110	DPH2_DANRE Diphthamide biosynthesis protein 2 OS=Danio rerio GN=dph2 PE=2 SV=1
comp8320_c0_seq5	DPH2_DANRE	371	A4QN59	498	154.066	1.58624e-37	1	369	253	375	1	74	91	NA	123	DPH2_DANRE Diphthamide biosynthesis protein 2 OS=Danio rerio GN=dph2 PE=2 SV=1
comp8320_c0_seq6	DPH2_DANRE	340	A4QN59	498	128.257	9.25693e-30	48	338	41	137	3	57	75	NA	97	DPH2_DANRE Diphthamide biosynthesis protein 2 OS=Danio rerio GN=dph2 PE=2 SV=1
comp8320_c0_seq7	DPH2_DANRE	318	A4QN59	498	78.1814	1.11823e-14	2	223	106	179	2	34	51	NA	74	DPH2_DANRE Diphthamide biosynthesis protein 2 OS=Danio rerio GN=dph2 PE=2 SV=1
comp8320_c0_seq8	DPH2_CHICK	294	Q5ZKI2	477	64.6994	1.25851e-10	8	199	115	178	2	29	45	NA	64	DPH2_CHICK Diphthamide biosynthesis protein 2 OS=Gallus gallus GN=DPH2 PE=2 SV=1
comp8320_c0_seq10	DPH2_DANRE	256	A4QN59	498	81.6481	9.8901e-16	3	251	231	313	3	42	52	NA	83	DPH2_DANRE Diphthamide biosynthesis protein 2 OS=Danio rerio GN=dph2 PE=2 SV=1
comp8704_c0_seq1	Q2KHX7_BOVIN	1107	Q2KHX7	595	341.273	5.32142e-93	145	1107	270	592	-1	175	225	6	327	Q2KHX7_BOVIN RNA guanylyltransferase and 5'-phosphatase OS=Bos taurus GN=RNGTT PE=2 SV=1
comp8704_c0_seq2	Q2KHX7_BOVIN	1060	Q2KHX7	595	363.999	7.14914e-100	3	890	6	306	-3	173	227	6	302	Q2KHX7_BOVIN RNA guanylyltransferase and 5'-phosphatase OS=Bos taurus GN=RNGTT PE=2 SV=1
comp8704_c0_seq5	Q5TCW7_HUMAN	401	Q5TCW7	541	98.9821	6.10348e-21	4	231	6	81	-3	43	60	NA	76	Q5TCW7_HUMAN RNA guanylyltransferase and 5'-phosphatase OS=Homo sapiens GN=RNGTT PE=2 SV=1
comp8338_c0_seq2	F1MY07_BOVIN	737	F1MY07	903	73.559	1.09624e-12	16	678	209	432	1	59	106	6	227	F1MY07_BOVIN Uncharacterized protein OS=Bos taurus GN=Bt.63055 PE=4 SV=2
comp8338_c0_seq4	F1MY07_BOVIN	624	F1MY07	903	65.4698	2.18322e-10	38	565	253	432	2	49	86	6	182	F1MY07_BOVIN Uncharacterized protein OS=Bos taurus GN=Bt.63055 PE=4 SV=2
comp9833_c0_seq4	F1NXJ9_CHICK	280	F1NXJ9	579	66.6254	3.34457e-11	1	279	90	179	-2	35	58	NA	93	F1NXJ9_CHICK Uncharacterized protein (Fragment) OS=Gallus gallus GN=Gga.11681 PE=4 SV=1
comp9833_c0_seq7	F1NXJ9_CHICK	237	F1NXJ9	579	71.2478	1.35591e-12	3	236	71	145	-2	33	51	NA	78	F1NXJ9_CHICK Uncharacterized protein (Fragment) OS=Gallus gallus GN=Gga.11681 PE=4 SV=1
comp9833_c0_seq10	ADIP_HUMAN	218	Q9Y2D8	614	62.7734	4.70526e-10	3	218	186	256	-1	30	45	NA	72	ADIP_HUMAN Afadin- and alpha-actinin-binding protein OS=Homo sapiens GN=SSX2IP PE=1 SV=3
comp8408_c0_seq1	Q6DEM7_DANRE	2414	Q6DEM7	238	92.8189	8.72048e-18	266	901	9	214	2	61	109	3	215	Q6DEM7_DANRE Zgc:136279 protein (Fragment) OS=Danio rerio GN=wbscr27 PE=2 SV=1
comp8408_c0_seq2	Q6DEM7_DANRE	1116	Q6DEM7	238	92.8189	3.32265e-18	266	901	9	214	2	61	109	3	215	Q6DEM7_DANRE Zgc:136279 protein (Fragment) OS=Danio rerio GN=wbscr27 PE=2 SV=1
comp8408_c0_seq3	D4AED6_RAT	849	D4AED6	253	81.2629	6.61452e-15	198	608	32	169	-2	43	71	2	139	D4AED6_RAT RCG21708, isoform CRA_a OS=Rattus norvegicus GN=Wbscr27 PE=4 SV=1
comp8408_c0_seq4	D4AED6_RAT	695	D4AED6	253	80.1073	1.05882e-14	44	454	32	169	-2	43	70	2	139	D4AED6_RAT RCG21708, isoform CRA_a OS=Rattus norvegicus GN=Wbscr27 PE=4 SV=1
comp9011_c0_seq1	F1LPJ8_RAT	1145	F1LPJ8	500	131.339	8.70409e-30	639	1100	78	239	-1	66	85	8	162	F1LPJ8_RAT Uncharacterized protein (Fragment) OS=Rattus norvegicus GN=LOC100125368 PE=4 SV=1
comp9011_c3_seq3	ZN709_HUMAN	795	Q8N972	641	105.916	2.2587e-22	339	641	442	552	-2	51	67	10	111	ZN709_HUMAN Zinc finger protein 709 OS=Homo sapiens GN=ZNF709 PE=2 SV=1
comp9011_c3_seq5	ZN727_HUMAN	697	A8MUV8	499	105.531	2.37311e-22	233	604	211	335	-1	56	76	9	133	ZN727_HUMAN Putative zinc finger protein 727 OS=Homo sapiens GN=ZNF727 PE=5 SV=3
comp9011_c3_seq8	ZN596_HUMAN	497	Q8TC21	504	107.457	3.06021e-23	258	488	365	441	-1	44	55	NA	77	ZN596_HUMAN Zinc finger protein 596 OS=Homo sapiens GN=ZNF596 PE=2 SV=2
comp9011_c3_seq10	Q4V9E3_DANRE	372	Q4V9E3	436	88.1965	1.06613e-17	184	372	311	373	-1	40	44	NA	63	Q4V9E3_DANRE Zgc:113443 OS=Danio rerio GN=zgc:113443 PE=2 SV=1
comp9011_c3_seq11	A8KBV5_DANRE	351	A8KBV5	294	100.908	1.56648e-21	6	233	150	225	-2	42	52	NA	76	A8KBV5_DANRE Zgc:173517 OS=Danio rerio GN=zgc:173517 PE=2 SV=1
comp9011_c3_seq14	Q2MGN0_DROME	321	Q2MGN0	400	59.3066	5.36184e-09	3	230	312	392	-2	29	42	5	81	Q2MGN0_DROME CG3065, isoform A OS=Drosophila melanogaster GN=CG3065 PE=2 SV=1
comp9011_c3_seq16	Q8SYQ6_DROME	294	Q8SYQ6	409	51.6026	1.09979e-06	175	282	330	365	-1	20	23	NA	36	Q8SYQ6_DROME RE42228p OS=Drosophila melanogaster GN=CG18764 PE=2 SV=1
comp9011_c3_seq17	Q8SYQ6_DROME	291	Q8SYQ6	409	51.6026	1.10251e-06	172	279	330	365	-1	20	23	NA	36	Q8SYQ6_DROME RE42228p OS=Drosophila melanogaster GN=CG18764 PE=2 SV=1
comp9011_c3_seq18	ZN709_HUMAN	256	Q8N972	641	58.151	1.16819e-08	4	120	140	178	-2	22	30	NA	39	ZN709_HUMAN Zinc finger protein 709 OS=Homo sapiens GN=ZNF709 PE=2 SV=1
comp9011_c3_seq19	Q4V9E3_DANRE	249	Q4V9E3	436	88.1965	1.0592e-17	61	249	311	373	-1	40	44	NA	63	Q4V9E3_DANRE Zgc:113443 OS=Danio rerio GN=zgc:113443 PE=2 SV=1
comp9011_c3_seq20	Q4V9A2_DANRE	236	Q4V9A2	309	90.1225	2.8207e-18	21	230	205	274	-1	38	46	NA	70	Q4V9A2_DANRE Zgc:113886 OS=Danio rerio GN=zgc:113886 PE=2 SV=1
comp8744_c0_seq1	F1NPJ4_CHICK	1439	F1NPJ4	643	826.239	0	43	1431	63	525	1	392	426	NA	463	F1NPJ4_CHICK Uncharacterized protein (Fragment) OS=Gallus gallus GN=Gga.993 PE=4 SV=1
comp8744_c0_seq2	F8WG21_RAT	1355	F8WG21	664	278.87	4.24906e-74	1	621	458	664	1	133	162	NA	207	F8WG21_RAT Uncharacterized protein OS=Rattus norvegicus GN=Sdha PE=4 SV=1
comp8744_c0_seq3	F8WG21_RAT	1282	F8WG21	664	278.87	3.9419e-74	1	621	458	664	1	133	162	NA	207	F8WG21_RAT Uncharacterized protein OS=Rattus norvegicus GN=Sdha PE=4 SV=1
comp8744_c0_seq4	F1NPJ4_CHICK	1196	F1NPJ4	643	692.96	0	1	1188	130	525	1	330	363	NA	396	F1NPJ4_CHICK Uncharacterized protein (Fragment) OS=Gallus gallus GN=Gga.993 PE=4 SV=1
comp8744_c0_seq5	F8WG21_RAT	1068	F8WG21	664	278.87	3.07609e-74	1	621	458	664	1	133	162	NA	207	F8WG21_RAT Uncharacterized protein OS=Rattus norvegicus GN=Sdha PE=4 SV=1
comp8744_c0_seq7	F1Q1X9_CANFA	737	F1Q1X9	679	408.683	1.43761e-113	1	732	319	562	1	197	220	NA	244	F1Q1X9_CANFA Uncharacterized protein OS=Canis familiaris GN=SDHA PE=4 SV=1
comp8744_c0_seq11	F1NPJ4_CHICK	410	F1NPJ4	643	269.626	2.67803e-72	1	408	78	213	1	122	130	NA	136	F1NPJ4_CHICK Uncharacterized protein (Fragment) OS=Gallus gallus GN=Gga.993 PE=4 SV=1
comp8001_c0_seq1	C85CA_DANRE	1614	Q0P485	391	112.079	8.57055e-24	644	1309	13	270	-3	80	128	37	259	C85CA_DANRE Coiled-coil domain-containing protein 85C-A OS=Danio rerio GN=ccdc85ca PE=2 SV=1
comp8001_c0_seq2	C85CA_DANRE	1567	Q0P485	391	112.079	8.24091e-24	597	1262	13	270	-3	80	128	37	259	C85CA_DANRE Coiled-coil domain-containing protein 85C-A OS=Danio rerio GN=ccdc85ca PE=2 SV=1
comp8001_c0_seq3	C85CA_DANRE	1566	Q0P485	391	112.079	8.24091e-24	644	1309	13	270	-3	80	128	37	259	C85CA_DANRE Coiled-coil domain-containing protein 85C-A OS=Danio rerio GN=ccdc85ca PE=2 SV=1
comp8001_c0_seq4	C85CA_DANRE	1519	Q0P485	391	112.079	7.9544e-24	597	1262	13	270	-3	80	128	37	259	C85CA_DANRE Coiled-coil domain-containing protein 85C-A OS=Danio rerio GN=ccdc85ca PE=2 SV=1
comp8001_c0_seq5	C85CA_DANRE	1321	Q0P485	391	139.428	3.87797e-32	48	1016	13	370	-3	112	166	38	361	C85CA_DANRE Coiled-coil domain-containing protein 85C-A OS=Danio rerio GN=ccdc85ca PE=2 SV=1
comp8001_c0_seq6	C85CA_DANRE	1273	Q0P485	391	139.428	3.68407e-32	48	1016	13	370	-3	112	166	38	361	C85CA_DANRE Coiled-coil domain-containing protein 85C-A OS=Danio rerio GN=ccdc85ca PE=2 SV=1
comp8001_c0_seq7	C85CA_DANRE	1248	Q0P485	391	115.546	5.54698e-25	71	943	13	340	-3	95	150	38	329	C85CA_DANRE Coiled-coil domain-containing protein 85C-A OS=Danio rerio GN=ccdc85ca PE=2 SV=1
comp8001_c0_seq8	C85CA_DANRE	1200	Q0P485	391	115.546	5.28075e-25	71	943	13	340	-3	95	150	38	329	C85CA_DANRE Coiled-coil domain-containing protein 85C-A OS=Danio rerio GN=ccdc85ca PE=2 SV=1
comp8769_c0_seq1	NSMA_DROME	1309	Q9VZS6	442	193.356	2.23467e-48	87	953	4	273	3	99	168	3	292	NSMA_DROME Putative neutral sphingomyelinase OS=Drosophila melanogaster GN=CG12034 PE=1 SV=2
comp8769_c0_seq22	NSMA_DROME	236	Q9VZS6	442	56.225	4.51377e-08	87	233	4	52	3	23	36	NA	49	NSMA_DROME Putative neutral sphingomyelinase OS=Drosophila melanogaster GN=CG12034 PE=1 SV=2
comp8576_c0_seq1	F1S012_PIG	1825	F1S012	524	423.705	1.54707e-117	135	1568	1	457	3	247	306	19	497	F1S012_PIG Uncharacterized protein (Fragment) OS=Sus scrofa PE=4 SV=1
comp9282_c0_seq1	D3ZGQ8_RAT	1840	D3ZGQ8	1444	157.918	1.60296e-37	622	1215	895	1059	1	88	113	NA	198	D3ZGQ8_RAT Uncharacterized protein OS=Rattus norvegicus GN=Rsf1 PE=4 SV=1
comp9282_c0_seq2	RSF1_HUMAN	1640	Q96T23	1441	238.81	6.2026e-62	64	1332	21	450	1	153	242	28	451	RSF1_HUMAN Remodeling and spacing factor 1 OS=Homo sapiens GN=RSF1 PE=1 SV=2
comp9282_c0_seq3	D3ZGQ8_RAT	1270	D3ZGQ8	1444	157.918	1.00094e-37	52	645	895	1059	1	88	113	NA	198	D3ZGQ8_RAT Uncharacterized protein OS=Rattus norvegicus GN=Rsf1 PE=4 SV=1
comp9290_c0_seq1	Q95XW8_CAEEL	3024	Q95XW8	679	72.7886	1.20298e-11	113	1624	182	679	2	104	191	26	530	Q95XW8_CAEEL Protein CEC-8 OS=Caenorhabditis elegans GN=cec-8 PE=2 SV=1
comp9290_c0_seq2	Q95XW8_CAEEL	2987	Q95XW8	679	72.7886	1.18659e-11	76	1587	182	679	1	104	191	26	530	Q95XW8_CAEEL Protein CEC-8 OS=Caenorhabditis elegans GN=cec-8 PE=2 SV=1
comp9290_c0_seq3	Q9V4D6_DROME	2928	Q9V4D6	1349	465.307	8.02392e-130	296	1159	165	452	2	216	251	NA	288	Q9V4D6_DROME Asator, isoform D OS=Drosophila melanogaster GN=Asator PE=4 SV=3
comp9290_c0_seq4	E1BUI5_CHICK	2583	E1BUI5	1583	72.0182	1.71685e-11	11	1171	917	1296	2	94	147	18	405	E1BUI5_CHICK Uncharacterized protein OS=Gallus gallus GN=Gga.7023 PE=4 SV=1
comp9290_c0_seq5	Q95XW8_CAEEL	2370	Q95XW8	679	72.7886	9.13267e-12	113	1624	182	679	2	104	191	26	530	Q95XW8_CAEEL Protein CEC-8 OS=Caenorhabditis elegans GN=cec-8 PE=2 SV=1
comp9290_c0_seq6	Q95XW8_CAEEL	2333	Q95XW8	679	72.7886	8.96787e-12	76	1587	182	679	1	104	191	26	530	Q95XW8_CAEEL Protein CEC-8 OS=Caenorhabditis elegans GN=cec-8 PE=2 SV=1
comp9290_c0_seq7	E1BUI5_CHICK	1929	E1BUI5	1583	72.0182	1.2251e-11	11	1171	917	1296	2	94	147	18	405	E1BUI5_CHICK Uncharacterized protein OS=Gallus gallus GN=Gga.7023 PE=4 SV=1
comp8510_c0_seq1	B5DEM7_RAT	1780	B5DEM7	117	181.415	1.29594e-44	1323	1658	3	114	-3	81	97	NA	112	B5DEM7_RAT RCG33054, isoform CRA_c OS=Rattus norvegicus GN=Supt4h1 PE=4 SV=1
comp8100_c0_seq7	TENR_CHICK	224	Q00546	1353	65.4698	7.51045e-11	3	221	1247	1318	-1	33	42	1	74	TENR_CHICK Tenascin-R OS=Gallus gallus GN=TNR PE=1 SV=1
comp8100_c0_seq8	FCN1_PIG	221	Q29042	326	58.5362	9.20239e-09	6	209	218	284	-1	26	35	NA	68	FCN1_PIG Ficolin-1 OS=Sus scrofa GN=FCN1 PE=1 SV=1
comp9563_c0_seq3	YNY5_SCHPO	2196	Q9P785	451	56.6102	6.19239e-07	1084	1890	137	379	-1	60	111	NA	269	YNY5_SCHPO LisH domain-containing protein C1711.05 OS=Schizosaccharomyces pombe (strain 972 / ATCC 24843) GN=SPBC1711.05 PE=2 SV=1
comp9563_c0_seq4	YNY5_SCHPO	2154	Q9P785	451	56.6102	6.07734e-07	1084	1890	137	379	-1	60	111	NA	269	YNY5_SCHPO LisH domain-containing protein C1711.05 OS=Schizosaccharomyces pombe (strain 972 / ATCC 24843) GN=SPBC1711.05 PE=2 SV=1
comp8367_c0_seq1	F1PAV4_CANFA	1402	F1PAV4	2559	86.2705	4.21279e-16	14	808	836	1104	-1	71	121	10	275	F1PAV4_CANFA Uncharacterized protein (Fragment) OS=Canis familiaris GN=ZFYVE26 PE=4 SV=1
comp8367_c0_seq2	ZFY26_MOUSE	1279	Q5DU37	2529	253.447	1.76779e-66	4	1278	1836	2228	-2	148	223	6	431	ZFY26_MOUSE Zinc finger FYVE domain-containing protein 26 OS=Mus musculus GN=Zfyve26 PE=2 SV=2
comp8367_c0_seq3	ZFY26_MOUSE	1251	Q5DU37	2529	241.891	5.14929e-63	3	1250	1836	2219	-2	143	217	6	422	ZFY26_MOUSE Zinc finger FYVE domain-containing protein 26 OS=Mus musculus GN=Zfyve26 PE=2 SV=2
comp8367_c0_seq7	ZFY26_MOUSE	824	Q5DU37	2529	73.9442	1.01458e-12	3	779	1432	1658	-1	64	108	3	262	ZFY26_MOUSE Zinc finger FYVE domain-containing protein 26 OS=Mus musculus GN=Zfyve26 PE=2 SV=2
comp8367_c0_seq8	ZFY26_MOUSE	820	Q5DU37	2529	167.162	8.75108e-41	1	819	1836	2072	-2	96	140	NA	273	ZFY26_MOUSE Zinc finger FYVE domain-containing protein 26 OS=Mus musculus GN=Zfyve26 PE=2 SV=2
comp8367_c0_seq10	F1PAV4_CANFA	675	F1PAV4	2559	56.6102	1.1799e-07	218	667	1107	1252	-3	40	76	5	155	F1PAV4_CANFA Uncharacterized protein (Fragment) OS=Canis familiaris GN=ZFYVE26 PE=4 SV=1
comp8367_c0_seq12	ZFY26_MOUSE	618	Q5DU37	2529	126.716	7.81358e-29	3	617	2221	2388	-2	72	109	NA	205	ZFY26_MOUSE Zinc finger FYVE domain-containing protein 26 OS=Mus musculus GN=Zfyve26 PE=2 SV=2
comp8367_c0_seq13	ZFY26_AILME	587	D2H5P6	2543	53.1434	9.9553e-07	69	566	440	605	-1	51	81	17	183	ZFY26_AILME Zinc finger FYVE domain-containing protein 26 OS=Ailuropoda melanoleuca GN=ZFYVE26 PE=3 SV=1
comp8367_c0_seq14	ZFY26_BOVIN	551	E1BLZ4	2515	85.8853	1.2099e-16	39	509	2	157	-1	56	83	4	161	ZFY26_BOVIN Zinc finger FYVE domain-containing protein 26 OS=Bos taurus GN=ZFYVE26 PE=3 SV=1
comp8367_c0_seq15	ZFY26_AILME	542	D2H5P6	2543	58.9214	1.51963e-08	315	542	1655	1736	-1	37	53	6	82	ZFY26_AILME Zinc finger FYVE domain-containing protein 26 OS=Ailuropoda melanoleuca GN=ZFYVE26 PE=3 SV=1
comp8367_c0_seq16	ZFY26_RAT	482	D4A8G9	2542	62.3882	1.03163e-09	18	362	312	425	-1	38	58	NA	115	ZFY26_RAT Zinc finger FYVE domain-containing protein 26 OS=Rattus norvegicus GN=Zfyve26 PE=3 SV=1
comp8367_c0_seq18	ZFY26_RAT	432	D4A8G9	2542	78.5666	1.05846e-14	1	264	1910	1990	-1	40	57	NA	88	ZFY26_RAT Zinc finger FYVE domain-containing protein 26 OS=Rattus norvegicus GN=Zfyve26 PE=3 SV=1
comp8367_c0_seq20	ZFY26_MOUSE	420	Q5DU37	2529	104.76	1.20679e-22	21	419	2221	2335	-2	54	80	NA	133	ZFY26_MOUSE Zinc finger FYVE domain-containing protein 26 OS=Mus musculus GN=Zfyve26 PE=2 SV=2
comp8367_c0_seq25	ZFY26_RAT	385	D4A8G9	2542	87.8113	1.37776e-17	2	355	2363	2480	-1	45	70	2	120	ZFY26_RAT Zinc finger FYVE domain-containing protein 26 OS=Rattus norvegicus GN=Zfyve26 PE=3 SV=1
comp8367_c0_seq34	ZFY26_RAT	313	D4A8G9	2542	81.2629	1.27689e-15	17	289	1910	1993	-1	41	59	NA	91	ZFY26_RAT Zinc finger FYVE domain-containing protein 26 OS=Rattus norvegicus GN=Zfyve26 PE=3 SV=1
comp8367_c0_seq41	ZFY26_HUMAN	245	Q68DK2	2539	68.1662	1.13971e-11	6	215	2360	2429	-1	30	46	NA	70	ZFY26_HUMAN Zinc finger FYVE domain-containing protein 26 OS=Homo sapiens GN=ZFYVE26 PE=1 SV=3
comp8626_c0_seq1	NEB1_RAT	4896	O35867	1095	272.322	1.7422e-71	1902	3059	433	815	3	170	237	12	398	NEB1_RAT Neurabin-1 OS=Rattus norvegicus GN=Ppp1r9a PE=1 SV=1
comp8626_c0_seq2	NEB1_RAT	4885	O35867	1095	272.322	1.73755e-71	1902	3059	433	815	3	170	237	12	398	NEB1_RAT Neurabin-1 OS=Rattus norvegicus GN=Ppp1r9a PE=1 SV=1
comp8626_c0_seq3	NEB1_RAT	4878	O35867	1095	272.322	1.73523e-71	1902	3059	433	815	3	170	237	12	398	NEB1_RAT Neurabin-1 OS=Rattus norvegicus GN=Ppp1r9a PE=1 SV=1
comp8626_c0_seq4	NEB1_RAT	3377	O35867	1095	272.322	1.1685e-71	1902	3059	433	815	3	170	237	12	398	NEB1_RAT Neurabin-1 OS=Rattus norvegicus GN=Ppp1r9a PE=1 SV=1
comp8099_c0_seq1	MCU_DANRE	1698	Q08BI9	376	350.132	1.99574e-95	615	1481	83	369	-2	167	217	NA	289	MCU_DANRE Calcium uniporter protein, mitochondrial OS=Danio rerio GN=mcu PE=2 SV=1
comp8165_c0_seq1	Q90ZM1_DANRE	1119	Q90ZM1	369	262.692	2.44354e-69	376	1119	92	337	-1	118	172	NA	248	Q90ZM1_DANRE Tram1 OS=Danio rerio GN=tram1 PE=2 SV=1
comp8165_c0_seq2	Q90ZM1_DANRE	929	Q90ZM1	369	262.692	1.84737e-69	186	929	92	337	-1	118	172	NA	248	Q90ZM1_DANRE Tram1 OS=Danio rerio GN=tram1 PE=2 SV=1
comp8165_c0_seq3	Q90ZM1_DANRE	669	Q90ZM1	369	235.343	1.82031e-61	3	563	4	182	-2	105	141	NA	187	Q90ZM1_DANRE Tram1 OS=Danio rerio GN=tram1 PE=2 SV=1
comp8165_c0_seq6	F1MTD5_BOVIN	378	F1MTD5	374	95.5153	6.66025e-20	3	272	4	85	-2	47	63	NA	90	F1MTD5_BOVIN Uncharacterized protein OS=Bos taurus GN=TRAM1 PE=4 SV=1
comp9658_c0_seq1	GRAP1_HUMAN	950	Q4V328	841	123.25	1.8127e-27	267	746	1	161	-1	72	96	1	161	GRAP1_HUMAN GRIP1-associated protein 1 OS=Homo sapiens GN=GRIPAP1 PE=1 SV=1
comp9658_c0_seq2	GRAP1_HUMAN	761	Q4V328	841	123.25	1.27954e-27	78	557	1	161	-1	72	96	1	161	GRAP1_HUMAN GRIP1-associated protein 1 OS=Homo sapiens GN=GRIPAP1 PE=1 SV=1
comp9658_c0_seq3	GRAP1_HUMAN	599	Q4V328	841	111.309	3.22534e-24	69	491	370	532	-1	60	94	22	163	GRAP1_HUMAN GRIP1-associated protein 1 OS=Homo sapiens GN=GRIPAP1 PE=1 SV=1
comp9658_c0_seq4	B0UYE9_DANRE	472	B0UYE9	867	89.3521	7.60395e-18	26	376	217	333	-1	47	75	NA	117	B0UYE9_DANRE GRIP1 associated protein 1 OS=Danio rerio GN=gripap1 PE=4 SV=1
comp9658_c0_seq5	GRAP1_RAT	459	Q9JHZ4	837	97.4413	2.51848e-20	3	458	489	633	-2	58	90	7	159	GRAP1_RAT GRIP1-associated protein 1 OS=Rattus norvegicus GN=Gripap1 PE=1 SV=1
comp9658_c0_seq6	B0UYE9_DANRE	448	B0UYE9	867	87.4261	2.44288e-17	105	440	739	845	-3	49	66	NA	112	B0UYE9_DANRE GRIP1 associated protein 1 OS=Danio rerio GN=gripap1 PE=4 SV=1
comp9658_c0_seq8	GRAP1_RAT	378	Q9JHZ4	837	70.4774	2.28836e-12	148	309	702	755	-1	34	41	NA	54	GRAP1_RAT GRIP1-associated protein 1 OS=Rattus norvegicus GN=Gripap1 PE=1 SV=1
comp9658_c0_seq9	B0UYE9_DANRE	378	B0UYE9	867	80.1073	2.88808e-15	10	282	217	307	-1	40	63	NA	91	B0UYE9_DANRE GRIP1 associated protein 1 OS=Danio rerio GN=gripap1 PE=4 SV=1
comp9658_c0_seq10	B0UYE9_DANRE	365	B0UYE9	867	53.5286	2.93305e-07	51	227	217	275	-1	28	41	NA	59	B0UYE9_DANRE GRIP1 associated protein 1 OS=Danio rerio GN=gripap1 PE=4 SV=1
comp9658_c0_seq11	GRAP1_RAT	340	Q9JHZ4	837	70.4774	2.28481e-12	148	309	702	755	-2	34	41	NA	54	GRAP1_RAT GRIP1-associated protein 1 OS=Rattus norvegicus GN=Gripap1 PE=1 SV=1
comp9658_c0_seq20	GRAP1_RAT	237	Q9JHZ4	837	65.4698	7.44013e-11	3	143	702	748	-2	32	36	NA	47	GRAP1_RAT GRIP1-associated protein 1 OS=Rattus norvegicus GN=Gripap1 PE=1 SV=1
comp9436_c0_seq1	E1BWU3_CHICK	1962	E1BWU3	767	377.096	1.81292e-103	250	1923	103	690	-1	229	325	55	613	E1BWU3_CHICK Uncharacterized protein OS=Gallus gallus GN=DMTF1 PE=4 SV=1
comp9436_c0_seq2	E1BWU3_CHICK	1793	E1BWU3	767	377.096	1.62635e-103	81	1754	103	690	-1	229	325	55	613	E1BWU3_CHICK Uncharacterized protein OS=Gallus gallus GN=DMTF1 PE=4 SV=1
comp8276_c0_seq1	VIPAR_HUMAN	3132	Q9H9C1	493	249.595	7.47411e-65	1785	2975	97	493	-2	145	227	8	405	VIPAR_HUMAN VPS33B-interacting protein OS=Homo sapiens GN=VIPAR PE=1 SV=1
comp8276_c0_seq2	VIPAR_MOUSE	2474	Q8BGQ1	491	193.741	3.73674e-48	1785	2402	284	491	-1	92	142	2	208	VIPAR_MOUSE VPS33B-interacting protein OS=Mus musculus GN=Vipar PE=1 SV=1
comp8276_c0_seq3	VIPAR_HUMAN	1603	Q9H9C1	493	240.736	1.58618e-62	274	1446	97	487	-2	142	223	8	399	VIPAR_HUMAN VPS33B-interacting protein OS=Homo sapiens GN=VIPAR PE=1 SV=1
comp8276_c0_seq4	VIPAR_DANRE	1204	Q5TYV4	483	66.2402	3.70019e-10	547	1146	51	257	-2	58	100	10	210	VIPAR_DANRE VPS33B-interacting protein OS=Danio rerio GN=vipar PE=2 SV=1
comp8276_c0_seq5	VIPAR_MOUSE	945	Q8BGQ1	491	184.882	5.04764e-46	274	873	284	485	-1	89	138	2	202	VIPAR_MOUSE VPS33B-interacting protein OS=Mus musculus GN=Vipar PE=1 SV=1
comp8196_c0_seq2	OCAD1_DANRE	1264	Q6NYD7	266	120.553	1.75928e-26	211	948	27	262	-2	85	115	12	258	OCAD1_DANRE OCIA domain-containing protein 1 OS=Danio rerio GN=ociad1 PE=2 SV=1
comp8979_c0_seq1	RAB9A_HUMAN	1531	P51151	201	259.61	3.12481e-68	178	807	4	201	1	132	158	NA	210	RAB9A_HUMAN Ras-related protein Rab-9A OS=Homo sapiens GN=RAB9A PE=1 SV=1
comp8284_c0_seq3	SC16A_HUMAN	994	O15027	2179	221.861	4.00694e-57	3	632	1501	1712	3	112	151	3	213	SC16A_HUMAN Protein transport protein Sec16A OS=Homo sapiens GN=SEC16A PE=1 SV=3
comp8284_c0_seq4	SC16A_HUMAN	896	O15027	2179	221.861	3.43609e-57	3	632	1501	1712	3	112	151	3	213	SC16A_HUMAN Protein transport protein Sec16A OS=Homo sapiens GN=SEC16A PE=1 SV=3
comp8284_c0_seq5	SC16A_HUMAN	883	O15027	2179	60.077	1.68196e-08	156	689	1861	2020	3	54	73	2	180	SC16A_HUMAN Protein transport protein Sec16A OS=Homo sapiens GN=SEC16A PE=1 SV=3
comp8284_c0_seq6	SC16A_HUMAN	852	O15027	2179	60.077	1.58747e-08	125	658	1861	2020	2	54	73	2	180	SC16A_HUMAN Protein transport protein Sec16A OS=Homo sapiens GN=SEC16A PE=1 SV=3
comp8284_c0_seq7	SC16A_HUMAN	730	O15027	2179	244.588	3.50897e-64	3	728	1336	1602	3	130	171	26	268	SC16A_HUMAN Protein transport protein Sec16A OS=Homo sapiens GN=SEC16A PE=1 SV=3
comp8284_c0_seq9	SC16A_HUMAN	398	O15027	2179	182.185	5.49682e-46	1	396	1472	1602	1	87	108	NA	132	SC16A_HUMAN Protein transport protein Sec16A OS=Homo sapiens GN=SEC16A PE=1 SV=3
comp8284_c0_seq12	SC16A_HUMAN	358	O15027	2179	81.2629	1.32039e-15	95	355	1227	1323	2	41	58	10	97	SC16A_HUMAN Protein transport protein Sec16A OS=Homo sapiens GN=SEC16A PE=1 SV=3
comp8284_c0_seq13	SC16A_HUMAN	353	O15027	2179	88.9669	6.14407e-18	70	351	1227	1330	1	44	63	10	104	SC16A_HUMAN Protein transport protein Sec16A OS=Homo sapiens GN=SEC16A PE=1 SV=3
comp8284_c0_seq14	SC16A_HUMAN	333	O15027	2179	81.2629	1.30102e-15	70	330	1227	1323	1	41	58	10	97	SC16A_HUMAN Protein transport protein Sec16A OS=Homo sapiens GN=SEC16A PE=1 SV=3
comp8284_c0_seq18	SC16A_HUMAN	252	O15027	2179	65.855	5.6294e-11	2	175	1332	1389	2	30	42	NA	58	SC16A_HUMAN Protein transport protein Sec16A OS=Homo sapiens GN=SEC16A PE=1 SV=3
comp8284_c0_seq19	SC16A_HUMAN	252	O15027	2179	65.0846	9.6023e-11	2	175	1332	1389	2	30	42	NA	58	SC16A_HUMAN Protein transport protein Sec16A OS=Homo sapiens GN=SEC16A PE=1 SV=3
comp9851_c0_seq1	GLO2_DANRE	689	Q6P963	303	295.049	2.05903e-79	126	686	39	226	3	136	161	1	188	GLO2_DANRE Hydroxyacylglutathione hydrolase, mitochondrial OS=Danio rerio GN=hagh PE=2 SV=2
comp9851_c0_seq2	GLO2_DANRE	482	Q6P963	303	189.889	4.28431e-48	126	482	39	157	3	86	101	NA	119	GLO2_DANRE Hydroxyacylglutathione hydrolase, mitochondrial OS=Danio rerio GN=hagh PE=2 SV=2
comp9851_c0_seq4	GLO2_DANRE	442	Q6P963	303	237.654	1.42757e-62	2	439	80	226	2	108	128	1	147	GLO2_DANRE Hydroxyacylglutathione hydrolase, mitochondrial OS=Danio rerio GN=hagh PE=2 SV=2
comp9851_c0_seq6	GLO2_CHICK	342	Q5ZI23	310	149.828	2.95577e-36	1	342	182	295	1	67	86	NA	114	GLO2_CHICK Hydroxyacylglutathione hydrolase, mitochondrial OS=Gallus gallus GN=HAGH PE=2 SV=1
comp9851_c0_seq7	GLO2_DANRE	225	Q6P963	303	65.4698	7.49287e-11	52	225	39	98	1	33	42	2	60	GLO2_DANRE Hydroxyacylglutathione hydrolase, mitochondrial OS=Danio rerio GN=hagh PE=2 SV=2
comp8445_c0_seq1	HPRT_CANFA	600	Q6WIT9	218	161.77	2.08093e-39	282	599	111	216	-2	75	88	NA	106	HPRT_CANFA Hypoxanthine-guanine phosphoribosyltransferase OS=Canis familiaris GN=HPRT1 PE=2 SV=3
comp8445_c0_seq2	HPRT_CANFA	573	Q6WIT9	218	145.591	1.40839e-34	282	572	120	216	-2	67	79	NA	97	HPRT_CANFA Hypoxanthine-guanine phosphoribosyltransferase OS=Canis familiaris GN=HPRT1 PE=2 SV=3
comp8445_c0_seq4	HPRT_CHICK	530	Q9W719	218	55.0694	2.1074e-07	3	122	8	47	-1	22	30	NA	40	HPRT_CHICK Hypoxanthine-guanine phosphoribosyltransferase OS=Gallus gallus GN=HPRT1 PE=2 SV=1
comp8445_c0_seq6	HPRT_CHICK	389	Q9W719	218	149.828	2.94443e-36	3	338	8	118	-1	71	90	NA	112	HPRT_CHICK Hypoxanthine-guanine phosphoribosyltransferase OS=Gallus gallus GN=HPRT1 PE=2 SV=1
comp8445_c0_seq7	HPRT_CANFA	348	Q6WIT9	218	140.198	2.33598e-33	81	347	128	216	-2	64	74	NA	89	HPRT_CANFA Hypoxanthine-guanine phosphoribosyltransferase OS=Canis familiaris GN=HPRT1 PE=2 SV=3
comp8445_c0_seq11	HPRT_CHICK	326	Q9W719	218	115.161	8.19239e-26	3	275	8	97	-1	53	70	NA	91	HPRT_CHICK Hypoxanthine-guanine phosphoribosyltransferase OS=Gallus gallus GN=HPRT1 PE=2 SV=1
comp8361_c0_seq1	F1SLF9_PIG	598	F1SLF9	424	182.57	1.1264e-45	3	509	226	383	-3	92	117	NA	169	F1SLF9_PIG Uncharacterized protein OS=Sus scrofa GN=STAMBP PE=4 SV=1
comp8361_c0_seq2	Q2YDQ9_DANRE	582	Q2YDQ9	418	97.4413	4.49471e-20	12	311	9	107	-2	52	70	1	101	Q2YDQ9_DANRE Zgc:123247 OS=Danio rerio GN=stambpb PE=2 SV=1
comp8361_c0_seq3	STBPA_DANRE	520	Q6TH47	418	184.111	2.87528e-46	88	519	277	418	-2	84	110	NA	144	STBPA_DANRE STAM-binding protein-like A OS=Danio rerio GN=stambpa PE=2 SV=3
comp8361_c0_seq5	STBPA_DANRE	471	Q6TH47	418	184.111	2.22387e-46	39	470	277	418	-2	84	110	NA	144	STBPA_DANRE STAM-binding protein-like A OS=Danio rerio GN=stambpa PE=2 SV=3
comp8361_c0_seq6	Q2YDQ9_DANRE	469	Q2YDQ9	418	74.7146	1.90016e-13	1	198	9	73	-2	36	48	NA	66	Q2YDQ9_DANRE Zgc:123247 OS=Danio rerio GN=stambpb PE=2 SV=1
comp8361_c0_seq8	Q2YDQ9_DANRE	410	Q2YDQ9	418	97.0561	2.37895e-20	119	409	27	123	-2	49	70	1	98	Q2YDQ9_DANRE Zgc:123247 OS=Danio rerio GN=stambpb PE=2 SV=1
comp8361_c0_seq10	STBPA_DANRE	332	Q6TH47	418	156.377	3.19042e-38	15	329	270	374	-1	69	86	NA	105	STBPA_DANRE STAM-binding protein-like A OS=Danio rerio GN=stambpa PE=2 SV=3
comp9866_c0_seq1	E1BJL2_BOVIN	1576	E1BJL2	351	153.68	2.48831e-36	3	797	86	336	-3	88	140	6	271	E1BJL2_BOVIN Uncharacterized protein OS=Bos taurus GN=PCGF6 PE=4 SV=1
comp9866_c0_seq2	E1BJL2_BOVIN	1246	E1BJL2	351	153.68	1.84321e-36	3	797	86	336	-3	88	140	6	271	E1BJL2_BOVIN Uncharacterized protein OS=Bos taurus GN=PCGF6 PE=4 SV=1
comp9866_c0_seq3	PCGF6_HUMAN	771	Q9BYE7	350	61.6178	4.67007e-09	3	200	270	335	-2	28	42	NA	66	PCGF6_HUMAN Polycomb group RING finger protein 6 OS=Homo sapiens GN=PCGF6 PE=1 SV=2
comp9866_c0_seq4	PCGF6_HUMAN	368	Q9BYE7	350	70.4774	2.31256e-12	144	368	271	345	-1	34	48	NA	75	PCGF6_HUMAN Polycomb group RING finger protein 6 OS=Homo sapiens GN=PCGF6 PE=1 SV=2
comp8079_c0_seq2	D3ZY46_RAT	1214	D3ZY46	727	377.867	5.80621e-104	7	1131	347	725	1	197	261	10	385	D3ZY46_RAT Engulfment and cell motility 1, ced-12 homolog (C. elegans) (Predicted), isoform CRA_a OS=Rattus norvegicus GN=Elmo1 PE=4 SV=1
comp8079_c0_seq3	F1SIM4_PIG	1135	F1SIM4	727	206.453	2.09665e-52	189	1133	6	329	3	120	196	14	329	F1SIM4_PIG Uncharacterized protein OS=Sus scrofa GN=ELMO1 PE=4 SV=1
comp8079_c0_seq4	D3ZY46_RAT	1121	D3ZY46	727	342.813	1.85798e-93	1	1038	376	725	1	181	241	10	356	D3ZY46_RAT Engulfment and cell motility 1, ced-12 homolog (C. elegans) (Predicted), isoform CRA_a OS=Rattus norvegicus GN=Elmo1 PE=4 SV=1
comp8079_c0_seq7	D3ZY46_RAT	305	D3ZY46	727	102.834	4.12898e-22	1	297	289	395	1	51	70	8	107	D3ZY46_RAT Engulfment and cell motility 1, ced-12 homolog (C. elegans) (Predicted), isoform CRA_a OS=Rattus norvegicus GN=Elmo1 PE=4 SV=1
comp8433_c0_seq1	F5H109_HUMAN	313	F5H109	4344	203.371	2.22794e-52	17	310	3952	4049	2	97	97	NA	98	F5H109_HUMAN Uncharacterized protein OS=Homo sapiens GN=APOB PE=4 SV=1
comp9933_c0_seq1	E1BX75_CHICK	3120	E1BX75	1651	275.404	1.26639e-72	1613	3115	517	973	2	163	253	2	503	E1BX75_CHICK Uncharacterized protein OS=Gallus gallus GN=Gga.28258 PE=4 SV=1
comp9933_c0_seq2	E1BX75_CHICK	749	E1BX75	1651	205.682	1.90436e-52	1	738	1099	1350	1	105	152	8	254	E1BX75_CHICK Uncharacterized protein OS=Gallus gallus GN=Gga.28258 PE=4 SV=1
comp9933_c0_seq3	ALS2_PANTR	664	Q5BIW4	1657	184.496	3.65136e-46	1	663	890	1104	1	93	134	2	223	ALS2_PANTR Alsin OS=Pan troglodytes GN=ALS2 PE=2 SV=1
comp9933_c0_seq4	E1BX75_CHICK	656	E1BX75	1651	184.882	2.75205e-46	22	645	1141	1350	1	91	130	4	212	E1BX75_CHICK Uncharacterized protein OS=Gallus gallus GN=Gga.28258 PE=4 SV=1
comp9933_c0_seq5	E1BX75_CHICK	549	E1BX75	1651	156.762	5.50579e-38	45	536	1486	1650	3	81	108	1	165	E1BX75_CHICK Uncharacterized protein OS=Gallus gallus GN=Gga.28258 PE=4 SV=1
comp9933_c0_seq6	ALS2_PANTR	469	Q5BIW4	1657	126.716	4.21353e-29	1	468	948	1104	1	64	92	2	158	ALS2_PANTR Alsin OS=Pan troglodytes GN=ALS2 PE=2 SV=1
comp9933_c0_seq7	E1BX75_CHICK	465	E1BX75	1651	147.902	1.69552e-35	15	452	1504	1650	3	76	98	1	147	E1BX75_CHICK Uncharacterized protein OS=Gallus gallus GN=Gga.28258 PE=4 SV=1
comp9933_c0_seq8	ALS2_RAT	437	P0C5Y8	1651	82.0333	9.54743e-16	16	216	1363	1429	1	35	52	NA	67	ALS2_RAT Alsin OS=Rattus norvegicus GN=Als2 PE=2 SV=1
comp9933_c0_seq9	E1BX75_CHICK	426	E1BX75	1651	107.842	1.54773e-23	4	276	1560	1650	1	54	64	NA	91	E1BX75_CHICK Uncharacterized protein OS=Gallus gallus GN=Gga.28258 PE=4 SV=1
comp9933_c0_seq10	ALS2_PANTR	386	Q5BIW4	1657	112.079	6.82191e-25	45	386	1025	1137	3	52	73	NA	114	ALS2_PANTR Alsin OS=Pan troglodytes GN=ALS2 PE=2 SV=1
comp9933_c0_seq11	ALS2_RAT	380	P0C5Y8	1651	90.8929	1.63615e-18	61	336	1339	1429	1	45	66	2	94	ALS2_RAT Alsin OS=Rattus norvegicus GN=Als2 PE=2 SV=1
comp9933_c0_seq17	E1BX75_CHICK	206	E1BX75	1651	73.9442	2.06006e-13	27	206	880	939	3	32	45	NA	60	E1BX75_CHICK Uncharacterized protein OS=Gallus gallus GN=Gga.28258 PE=4 SV=1
comp8878_c0_seq1	E1BV07_CHICK	2291	E1BV07	888	816.609	0	3	2078	1	632	-1	415	515	1	693	E1BV07_CHICK Uncharacterized protein OS=Gallus gallus GN=Gga.2737 PE=4 SV=1
comp8878_c0_seq2	D3ZFF2_RAT	1767	D3ZFF2	883	650.588	0	1	1554	1	463	-1	322	390	NA	518	D3ZFF2_RAT Uncharacterized protein OS=Rattus norvegicus PE=4 SV=1
comp8878_c0_seq3	E1BV07_CHICK	953	E1BV07	888	68.9366	4.07733e-11	351	608	789	871	-1	36	57	NA	86	E1BV07_CHICK Uncharacterized protein OS=Gallus gallus GN=Gga.2737 PE=4 SV=1
comp8878_c0_seq4	E1BV07_CHICK	920	E1BV07	888	333.569	8.45716e-91	3	707	1	230	-1	166	195	NA	235	E1BV07_CHICK Uncharacterized protein OS=Gallus gallus GN=Gga.2737 PE=4 SV=1
comp8878_c0_seq5	E1BV07_CHICK	879	E1BV07	888	68.9366	3.62088e-11	277	534	789	871	-1	36	57	NA	86	E1BV07_CHICK Uncharacterized protein OS=Gallus gallus GN=Gga.2737 PE=4 SV=1
comp8878_c0_seq6	E1BV07_CHICK	700	E1BV07	888	68.9366	2.46148e-11	351	608	789	871	-3	36	57	NA	86	E1BV07_CHICK Uncharacterized protein OS=Gallus gallus GN=Gga.2737 PE=4 SV=1
comp8878_c0_seq7	E1BV07_CHICK	630	E1BV07	888	119.783	1.00595e-26	307	630	537	638	-1	64	83	1	109	E1BV07_CHICK Uncharacterized protein OS=Gallus gallus GN=Gga.2737 PE=4 SV=1
comp8878_c0_seq8	E1BV07_CHICK	626	E1BV07	888	68.9366	1.99521e-11	277	534	789	871	-3	36	57	NA	86	E1BV07_CHICK Uncharacterized protein OS=Gallus gallus GN=Gga.2737 PE=4 SV=1
comp8878_c0_seq9	E1BV07_CHICK	569	E1BV07	888	119.783	8.17378e-27	246	569	537	638	-1	64	83	1	109	E1BV07_CHICK Uncharacterized protein OS=Gallus gallus GN=Gga.2737 PE=4 SV=1
comp9834_c0_seq1	F91A1_MOUSE	1073	Q3UVG3	837	478.404	2.65631e-134	1	1068	97	456	1	249	288	9	365	F91A1_MOUSE Protein FAM91A1 OS=Mus musculus GN=Fam91a1 PE=1 SV=1
comp9834_c0_seq2	F91A1_MOUSE	1067	Q3UVG3	837	457.988	3.68422e-128	1	1062	109	456	1	243	279	9	363	F91A1_MOUSE Protein FAM91A1 OS=Mus musculus GN=Fam91a1 PE=1 SV=1
comp9834_c0_seq3	F91A1_DANRE	707	Q6TEP1	831	98.9821	2.27669e-20	98	436	705	817	2	47	69	NA	113	F91A1_DANRE Protein FAM91A1 OS=Danio rerio GN=fam91a1 PE=2 SV=2
comp9834_c0_seq4	F91A1_MOUSE	619	Q3UVG3	837	275.789	1.04144e-73	12	593	466	659	3	130	155	NA	194	F91A1_MOUSE Protein FAM91A1 OS=Mus musculus GN=Fam91a1 PE=1 SV=1
comp9834_c0_seq5	F91A1_DANRE	614	Q6TEP1	831	96.2857	1.13402e-19	5	343	705	817	2	47	67	NA	113	F91A1_DANRE Protein FAM91A1 OS=Danio rerio GN=fam91a1 PE=2 SV=2
comp9834_c0_seq6	F91A1_DANRE	415	Q6TEP1	831	59.6918	4.33653e-09	3	230	742	817	3	30	43	NA	76	F91A1_DANRE Protein FAM91A1 OS=Danio rerio GN=fam91a1 PE=2 SV=2
comp9834_c0_seq7	F91A1_DANRE	373	Q6TEP1	831	194.512	1.05629e-49	2	373	425	550	2	93	108	2	126	F91A1_DANRE Protein FAM91A1 OS=Danio rerio GN=fam91a1 PE=2 SV=2
comp9834_c0_seq8	F91A1_MOUSE	360	Q3UVG3	837	177.563	1.35026e-44	37	360	1	108	1	81	97	NA	108	F91A1_MOUSE Protein FAM91A1 OS=Mus musculus GN=Fam91a1 PE=1 SV=1
comp9834_c0_seq9	F91A1_MOUSE	341	Q3UVG3	837	127.102	2.05696e-29	1	315	555	659	1	59	76	NA	105	F91A1_MOUSE Protein FAM91A1 OS=Mus musculus GN=Fam91a1 PE=1 SV=1
comp9834_c0_seq10	F91A1_DANRE	329	Q6TEP1	831	67.0106	2.55205e-11	1	231	594	668	1	35	46	NA	77	F91A1_DANRE Protein FAM91A1 OS=Danio rerio GN=fam91a1 PE=2 SV=2
comp9834_c0_seq11	F91A1_DANRE	329	Q6TEP1	831	67.0106	2.55205e-11	1	231	594	668	1	35	46	NA	77	F91A1_DANRE Protein FAM91A1 OS=Danio rerio GN=fam91a1 PE=2 SV=2
comp9249_c0_seq1	F1NVV4_CHICK	1090	F1NVV4	514	192.586	2.98415e-48	398	1087	12	241	2	103	149	1	231	F1NVV4_CHICK Uncharacterized protein (Fragment) OS=Gallus gallus GN=Gga.29950 PE=3 SV=1
comp9249_c0_seq2	GTR3_BOVIN	949	P58352	494	164.466	7.09522e-40	1	795	214	471	1	91	147	NA	265	GTR3_BOVIN Solute carrier family 2, facilitated glucose transporter member 3 OS=Bos taurus GN=SLC2A3 PE=2 SV=1
comp9249_c0_seq3	GTR3_BOVIN	877	P58352	494	161.77	4.0815e-39	82	723	260	471	1	81	131	NA	214	GTR3_BOVIN Solute carrier family 2, facilitated glucose transporter member 3 OS=Bos taurus GN=SLC2A3 PE=2 SV=1
comp9249_c0_seq4	Q102R8_DANRE	646	Q102R8	504	134.42	4.14594e-31	1	483	320	480	1	64	105	NA	161	Q102R8_DANRE Glucose transporter 2 OS=Danio rerio GN=slc2a2 PE=2 SV=1
comp8272_c0_seq1	E1B885_BOVIN	1826	E1B885	1565	378.637	5.71914e-104	171	1820	288	830	3	217	320	12	562	E1B885_BOVIN Uncharacterized protein OS=Bos taurus GN=TTC37 PE=4 SV=2
comp8272_c0_seq2	E1B885_BOVIN	1230	E1B885	1565	355.14	4.11481e-97	10	1224	427	830	1	182	256	7	412	E1B885_BOVIN Uncharacterized protein OS=Bos taurus GN=TTC37 PE=4 SV=2
comp8272_c0_seq4	E1C576_CHICK	889	E1C576	1563	58.9214	3.81017e-08	1	852	1255	1549	1	70	134	17	301	E1C576_CHICK Uncharacterized protein OS=Gallus gallus GN=Gga.31806 PE=4 SV=1
comp8272_c0_seq5	E1C576_CHICK	557	E1C576	1563	118.242	2.2593e-26	223	543	19	125	1	56	76	NA	107	E1C576_CHICK Uncharacterized protein OS=Gallus gallus GN=Gga.31806 PE=4 SV=1
comp8272_c0_seq6	E1B885_BOVIN	518	E1B885	1565	191.815	1.35773e-48	1	513	840	1009	1	95	124	NA	171	E1B885_BOVIN Uncharacterized protein OS=Bos taurus GN=TTC37 PE=4 SV=2
comp8272_c0_seq8	E1C576_CHICK	445	E1C576	1563	125.946	6.19783e-29	16	444	733	874	1	71	93	7	150	E1C576_CHICK Uncharacterized protein OS=Gallus gallus GN=Gga.31806 PE=4 SV=1
comp8272_c0_seq9	E1C576_CHICK	400	E1C576	1563	93.2041	3.34909e-19	1	381	920	1044	1	52	78	NA	127	E1C576_CHICK Uncharacterized protein OS=Gallus gallus GN=Gga.31806 PE=4 SV=1
comp8272_c0_seq10	TTC37_HUMAN	357	Q6PGP7	1564	53.5286	2.94836e-07	19	354	982	1091	1	34	57	NA	112	TTC37_HUMAN Tetratricopeptide repeat protein 37 OS=Homo sapiens GN=TTC37 PE=1 SV=1
comp8272_c0_seq11	E1C576_CHICK	345	E1C576	1563	78.1814	1.09015e-14	1	345	1057	1171	1	42	62	NA	115	E1C576_CHICK Uncharacterized protein OS=Gallus gallus GN=Gga.31806 PE=4 SV=1
comp9374_c0_seq1	D4A3X5_RAT	1256	D4A3X5	598	397.512	7.38219e-110	255	1241	280	597	-1	205	257	2	331	D4A3X5_RAT Uncharacterized protein OS=Rattus norvegicus PE=4 SV=1
comp9374_c0_seq2	A5WWE6_DANRE	1201	A5WWE6	599	281.182	7.26685e-75	3	935	1	295	-3	150	206	NA	311	A5WWE6_DANRE Vacuolar protein sorting 33A OS=Danio rerio GN=vps33a PE=4 SV=1
comp9374_c0_seq3	A5WWE6_DANRE	1051	A5WWE6	599	246.128	2.14487e-64	6	785	1	251	-3	127	176	NA	260	A5WWE6_DANRE Vacuolar protein sorting 33A OS=Danio rerio GN=vps33a PE=4 SV=1
comp8101_c0_seq7	Q6PBU7_DANRE	341	Q6PBU7	129	120.168	2.51446e-27	22	339	1	107	1	55	80	1	107	Q6PBU7_DANRE Zgc:73238 OS=Danio rerio GN=zgc:73238 PE=2 SV=1
comp9148_c0_seq4	FCN1_HUMAN	271	O00602	326	110.538	1.96434e-24	6	260	150	234	3	48	62	NA	85	FCN1_HUMAN Ficolin-1 OS=Homo sapiens GN=FCN1 PE=1 SV=2
comp9429_c0_seq1	Q5XJT3_DANRE	1092	Q5XJT3	222	163.31	1.93876e-39	138	734	20	217	3	82	117	NA	199	Q5XJT3_DANRE Cytochrome b-561 domain containing 2 OS=Danio rerio GN=cyb561d2 PE=2 SV=1
comp9429_c0_seq2	C56D2_BOVIN	278	Q5E965	222	62.003	8.2581e-10	84	275	4	68	3	33	46	1	65	C56D2_BOVIN Cytochrome b561 domain-containing protein 2 OS=Bos taurus GN=CYB561D2 PE=2 SV=1
comp8595_c0_seq1	B0V0U4_DANRE	2078	B0V0U4	559	760.755	0	164	1828	1	556	-2	364	445	4	559	B0V0U4_DANRE Novel protein simiar to human and murine UDP-N-acetyl-alpha-D-galactosamine:polypeptide N-acetylgalactosaminyltransferase 2 (GalNAc-T2) (GALNT2) OS=Danio rerio GN=si:dkey-162b3.1 PE=3 SV=1
comp8595_c0_seq2	F1NDK8_CHICK	709	F1NDK8	530	214.157	4.89541e-55	164	643	369	527	-1	96	125	NA	160	F1NDK8_CHICK Uncharacterized protein (Fragment) OS=Gallus gallus GN=Gga.24283 PE=3 SV=1
comp8595_c0_seq3	F1NDK8_CHICK	709	F1NDK8	530	214.157	4.89541e-55	164	643	369	527	-1	96	125	NA	160	F1NDK8_CHICK Uncharacterized protein (Fragment) OS=Gallus gallus GN=Gga.24283 PE=3 SV=1
comp8561_c0_seq1	F1RQT4_PIG	1259	F1RQT4	312	283.493	1.55882e-75	186	1142	1	310	-1	147	195	2	321	F1RQT4_PIG Uncharacterized protein OS=Sus scrofa GN=ZFPL1 PE=4 SV=1
comp8561_c0_seq2	F1RQT4_PIG	1103	F1RQT4	312	283.493	1.30635e-75	30	986	1	310	-1	147	195	2	321	F1RQT4_PIG Uncharacterized protein OS=Sus scrofa GN=ZFPL1 PE=4 SV=1
comp8466_c0_seq1	Q5ZIN3_CHICK	1733	Q5ZIN3	682	435.647	3.69084e-121	3	1733	48	624	-1	235	354	6	583	Q5ZIN3_CHICK Uncharacterized protein OS=Gallus gallus GN=Gga.9898 PE=2 SV=1
comp8466_c0_seq2	Q5ZIN3_CHICK	501	Q5ZIN3	682	124.02	3.21396e-28	12	416	2	136	-2	62	90	NA	135	Q5ZIN3_CHICK Uncharacterized protein OS=Gallus gallus GN=Gga.9898 PE=2 SV=1
comp8466_c0_seq3	Q5ZIN3_CHICK	376	Q5ZIN3	682	88.1965	1.06333e-17	1	291	2	98	-2	43	66	NA	97	Q5ZIN3_CHICK Uncharacterized protein OS=Gallus gallus GN=Gga.9898 PE=2 SV=1
comp8466_c0_seq4	EXOC7_DROME	291	Q9VSJ8	693	92.4337	5.65003e-19	5	277	597	687	-3	45	60	NA	91	EXOC7_DROME Exocyst complex component 7 OS=Drosophila melanogaster GN=exo70 PE=1 SV=2
comp9121_c0_seq3	CRADD_MOUSE	307	O88843	199	57.7658	1.51944e-08	1	174	116	173	-2	22	40	NA	58	CRADD_MOUSE Death domain-containing protein CRADD OS=Mus musculus GN=Cradd PE=2 SV=2
comp8266_c0_seq1	K1609_DANRE	1164	Q1LWV7	450	194.897	6.55657e-49	2	1150	45	411	-3	124	181	4	387	K1609_DANRE TLD domain-containing protein KIAA1609 homolog OS=Danio rerio GN=si:ch211-260p9.6 PE=2 SV=1
comp8266_c0_seq4	K1609_HUMAN	433	Q6P9B6	456	155.992	5.21665e-38	17	427	325	455	-1	74	96	NA	137	K1609_HUMAN TLD domain-containing protein KIAA1609 OS=Homo sapiens GN=KIAA1609 PE=1 SV=2
comp9470_c0_seq1	BTKL_DROME	1490	P08630	786	422.55	2.68716e-117	288	1478	387	777	-1	223	279	4	401	BTKL_DROME Tyrosine-protein kinase Btk29A OS=Drosophila melanogaster GN=Btk29A PE=2 SV=2
comp9470_c0_seq2	D4A7W7_RAT	1160	D4A7W7	626	123.25	2.41541e-27	3	602	11	219	-1	69	109	13	213	D4A7W7_RAT IL2-inducible T-cell kinase (Predicted) OS=Rattus norvegicus GN=Itk PE=4 SV=1
comp8887_c0_seq1	F1NEB6_CHICK	1236	F1NEB6	496	130.183	2.16025e-29	422	793	352	475	-3	60	87	NA	124	F1NEB6_CHICK Uncharacterized protein (Fragment) OS=Gallus gallus GN=Gga.34470 PE=3 SV=1
comp8887_c0_seq2	Q7SY18_DANRE	1098	Q7SY18	444	211.46	6.25838e-54	389	1093	210	442	-3	104	156	NA	235	Q7SY18_DANRE Zgc:63602 OS=Danio rerio GN=zgc:63602 PE=2 SV=1
comp8887_c0_seq3	F1NEB6_CHICK	823	F1NEB6	496	134.806	4.81303e-31	33	638	2	201	-3	80	112	NA	202	F1NEB6_CHICK Uncharacterized protein (Fragment) OS=Gallus gallus GN=Gga.34470 PE=3 SV=1
comp8887_c0_seq4	F1NEB6_CHICK	435	F1NEB6	496	91.2781	1.57799e-18	3	434	130	268	-2	53	88	NA	144	F1NEB6_CHICK Uncharacterized protein (Fragment) OS=Gallus gallus GN=Gga.34470 PE=3 SV=1
comp8887_c0_seq5	F1NEB6_CHICK	343	F1NEB6	496	76.6406	3.18001e-14	124	342	130	201	-2	39	52	NA	73	F1NEB6_CHICK Uncharacterized protein (Fragment) OS=Gallus gallus GN=Gga.34470 PE=3 SV=1
comp8437_c0_seq1	E9PD37_HUMAN	818	E9PD37	143	219.935	1.13048e-56	346	657	40	143	-3	104	104	NA	104	E9PD37_HUMAN Uncharacterized protein OS=Homo sapiens GN=SAT1 PE=4 SV=1
comp9617_c0_seq2	WDR33_HUMAN	2505	Q9C0J8	1336	666.766	0	281	1804	11	519	2	318	392	9	517	WDR33_HUMAN pre-mRNA 3' end processing protein WDR33 OS=Homo sapiens GN=WDR33 PE=1 SV=2
comp9617_c0_seq3	F1M1K1_RAT	1820	F1M1K1	252	247.284	1.98039e-64	281	904	7	207	2	119	149	NA	208	F1M1K1_RAT Uncharacterized protein (Fragment) OS=Rattus norvegicus GN=Wdr33 PE=4 SV=1
comp9617_c0_seq4	WDR33_HUMAN	1576	Q9C0J8	1336	619.387	1.60479e-176	281	1567	11	432	2	287	344	1	430	WDR33_HUMAN pre-mRNA 3' end processing protein WDR33 OS=Homo sapiens GN=WDR33 PE=1 SV=2
comp9578_c0_seq1	Q32KI4_CANFA	823	Q32KI4	535	266.929	8.11513e-71	9	821	235	514	-3	145	178	12	283	Q32KI4_CANFA Arylsulfatase B OS=Canis familiaris GN=arsb PE=2 SV=1
comp9578_c0_seq2	F1RQV8_PIG	666	F1RQV8	602	243.047	8.65061e-64	3	578	73	258	-2	109	143	1	193	F1RQV8_PIG Uncharacterized protein OS=Sus scrofa GN=Ssc.7338 PE=4 SV=1
comp9578_c0_seq3	Q32KI4_CANFA	510	Q32KI4	535	144.436	2.41479e-34	2	505	322	498	-3	83	103	12	180	Q32KI4_CANFA Arylsulfatase B OS=Canis familiaris GN=arsb PE=2 SV=1
comp9578_c0_seq4	Q32KJ7_RAT	499	Q32KJ7	597	178.333	1.41167e-44	3	497	137	295	-3	86	110	1	166	Q32KJ7_RAT Arylsulfatase J OS=Rattus norvegicus GN=Arsj PE=2 SV=1
comp9578_c0_seq6	F1P099_CHICK	439	F1P099	527	48.9062	8.95687e-06	330	437	492	526	-3	21	23	NA	36	F1P099_CHICK Uncharacterized protein (Fragment) OS=Gallus gallus GN=Gga.23916 PE=4 SV=1
comp9578_c0_seq8	Q32KI4_CANFA	303	Q32KI4	535	135.576	5.7625e-32	60	302	102	182	-2	58	66	NA	81	Q32KI4_CANFA Arylsulfatase B OS=Canis familiaris GN=arsb PE=2 SV=1
comp9453_c0_seq1	Q6GMM2_DANRE	534	Q6GMM2	152	130.568	4.0629e-30	1	423	10	146	1	69	91	NA	141	Q6GMM2_DANRE Zgc:92357 OS=Danio rerio GN=zgc:92357 PE=2 SV=1
comp9453_c0_seq3	Q6GMM2_DANRE	443	Q6GMM2	152	105.145	1.1058e-22	96	443	4	115	3	54	73	NA	116	Q6GMM2_DANRE Zgc:92357 OS=Danio rerio GN=zgc:92357 PE=2 SV=1
comp9453_c0_seq4	Q6GMM2_DANRE	375	Q6GMM2	152	105.531	6.43603e-23	28	375	4	115	1	54	74	NA	116	Q6GMM2_DANRE Zgc:92357 OS=Danio rerio GN=zgc:92357 PE=2 SV=1
comp9861_c0_seq3	F1P253_CHICK	387	F1P253	148	55.4546	7.57757e-08	104	316	1	65	2	28	39	NA	71	F1P253_CHICK Uncharacterized protein (Fragment) OS=Gallus gallus GN=Gga.10050 PE=4 SV=1
comp8671_c0_seq3	E1C2G8_CHICK	908	E1C2G8	289	51.6026	6.28468e-06	156	716	113	287	3	43	79	7	194	E1C2G8_CHICK Uncharacterized protein OS=Gallus gallus GN=ZMAT3 PE=4 SV=1
comp8671_c0_seq6	A5WV30_DANRE	325	A5WV30	1010	51.2174	1.45282e-06	2	280	309	396	2	29	40	NA	93	A5WV30_DANRE Novel protein (Fragment) OS=Danio rerio GN=zfr2 PE=4 SV=1
comp9455_c0_seq1	F1SP81_PIG	2036	F1SP81	796	647.121	0	3	1847	6	615	-1	312	412	10	625	F1SP81_PIG Uncharacterized protein OS=Sus scrofa GN=PLAA PE=4 SV=1
comp9455_c0_seq2	F1SP81_PIG	2024	F1SP81	796	647.121	0	3	1847	6	615	-1	312	412	10	625	F1SP81_PIG Uncharacterized protein OS=Sus scrofa GN=PLAA PE=4 SV=1
comp9455_c0_seq3	A7Z055_BOVIN	1847	A7Z055	796	592.808	1.9573e-168	24	1652	8	545	-1	289	369	10	553	A7Z055_BOVIN PLAA protein OS=Bos taurus GN=PLAA PE=2 SV=1
comp9455_c0_seq4	A7Z055_BOVIN	1835	A7Z055	796	592.808	1.94142e-168	24	1652	8	545	-1	289	369	10	553	A7Z055_BOVIN PLAA protein OS=Bos taurus GN=PLAA PE=2 SV=1
comp9455_c0_seq9	F1NGY5_CHICK	385	F1NGY5	805	95.1301	8.65268e-20	48	383	685	797	-3	46	79	1	113	F1NGY5_CHICK Uncharacterized protein (Fragment) OS=Gallus gallus GN=Gga.39236 PE=4 SV=1
comp9455_c0_seq10	F1SP81_PIG	341	F1SP81	796	115.546	6.19333e-26	20	334	564	668	-2	51	72	NA	105	F1SP81_PIG Uncharacterized protein OS=Sus scrofa GN=PLAA PE=4 SV=1
comp9455_c0_seq11	F1NGY5_CHICK	306	F1NGY5	805	80.8777	1.68024e-15	48	305	711	797	-2	40	64	1	87	F1NGY5_CHICK Uncharacterized protein (Fragment) OS=Gallus gallus GN=Gga.39236 PE=4 SV=1
comp8903_c0_seq1	D4ABX9_RAT	946	D4ABX9	110	107.842	7.80235e-23	450	737	15	110	-3	50	68	NA	96	D4ABX9_RAT Transmembrane protein 93 (Predicted) OS=Rattus norvegicus GN=Tmem93 PE=4 SV=1
comp9870_c0_seq1	Q29RC5_DANRE	472	Q29RC5	192	77.0258	3.90527e-14	260	472	124	192	-1	41	54	NA	71	Q29RC5_DANRE Uncharacterized protein OS=Danio rerio GN=zgc:136799 PE=2 SV=1
comp9870_c0_seq2	F1NW78_CHICK	432	F1NW78	204	154.451	1.51781e-37	1	276	5	96	-1	72	81	NA	92	F1NW78_CHICK Uncharacterized protein (Fragment) OS=Gallus gallus GN=RAC3 PE=3 SV=1
comp9870_c0_seq4	A9JRY8_DANRE	276	A9JRY8	192	138.658	6.94243e-33	1	276	45	136	-1	65	70	NA	92	A9JRY8_DANRE Ras-related C3 botulinum toxin substrate 3b (rho family, small GTP binding protein Rac3) OS=Danio rerio GN=rac3b PE=2 SV=1
comp9870_c0_seq5	A9JRY8_DANRE	231	A9JRY8	192	135.961	4.49306e-32	1	231	45	121	-1	60	66	NA	77	A9JRY8_DANRE Ras-related C3 botulinum toxin substrate 3b (rho family, small GTP binding protein Rac3) OS=Danio rerio GN=rac3b PE=2 SV=1
comp8610_c1_seq1	Q5EAQ0_DANRE	213	Q5EAQ0	279	82.4185	5.76526e-16	2	184	73	133	2	33	46	NA	61	Q5EAQ0_DANRE Zgc:110821 OS=Danio rerio GN=zgc:110821 PE=2 SV=1
comp8738_c0_seq1	O06418_MYCTU	1424	O06418	534	110.538	2.12802e-23	24	1112	40	357	-1	102	162	5	368	O06418_MYCTU Putative uncharacterized protein OS=Mycobacterium tuberculosis GN=Rv0552 PE=4 SV=3
comp8738_c0_seq2	Q5LUU7_SILPO	516	Q5LUU7	631	51.2174	2.86407e-06	307	510	546	611	-1	26	40	NA	68	Q5LUU7_SILPO Amidohydrolase domain protein OS=Silicibacter pomeroyi (strain ATCC 700808 / DSM 15171 / DSS-3) GN=SPO0955 PE=4 SV=1
comp8738_c0_seq3	O06418_MYCTU	512	O06418	534	100.523	3.98792e-21	8	481	266	423	-2	58	85	2	160	O06418_MYCTU Putative uncharacterized protein OS=Mycobacterium tuberculosis GN=Rv0552 PE=4 SV=3
comp8738_c0_seq5	Q480L2_COLP3	475	Q480L2	557	70.4774	3.65523e-12	63	434	125	246	-3	44	64	NA	124	Q480L2_COLP3 Amidohydrolase family protein OS=Colwellia psychrerythraea (strain 34H / ATCC BAA-681) GN=CPS_2795 PE=4 SV=1
comp8738_c0_seq6	Q480L2_COLP3	411	Q480L2	557	55.0694	1.03671e-07	126	407	178	268	-2	32	52	NA	94	Q480L2_COLP3 Amidohydrolase family protein OS=Colwellia psychrerythraea (strain 34H / ATCC BAA-681) GN=CPS_2795 PE=4 SV=1
comp8738_c0_seq11	Q5LUU7_SILPO	339	Q5LUU7	631	69.3218	5.09002e-12	103	303	521	587	-1	32	45	NA	67	Q5LUU7_SILPO Amidohydrolase domain protein OS=Silicibacter pomeroyi (strain ATCC 700808 / DSM 15171 / DSS-3) GN=SPO0955 PE=4 SV=1
comp8738_c0_seq12	O06418_MYCTU	266	O06418	534	55.0694	9.81802e-08	1	261	399	482	-3	32	46	1	88	O06418_MYCTU Putative uncharacterized protein OS=Mycobacterium tuberculosis GN=Rv0552 PE=4 SV=3
comp8738_c0_seq13	O06418_MYCTU	249	O06418	534	53.1434	3.78502e-07	3	230	313	388	-2	27	40	NA	76	O06418_MYCTU Putative uncharacterized protein OS=Mycobacterium tuberculosis GN=Rv0552 PE=4 SV=3
comp9815_c0_seq1	B4DTC3_HUMAN	569	B4DTC3	303	342.428	7.75341e-94	2	523	44	217	2	167	167	NA	174	B4DTC3_HUMAN Uncharacterized protein OS=Homo sapiens GN=HNRNPD PE=2 SV=1
comp9815_c0_seq2	B4DTC3_HUMAN	449	B4DTC3	303	296.975	2.07721e-80	2	433	44	187	2	144	144	NA	144	B4DTC3_HUMAN Uncharacterized protein OS=Homo sapiens GN=HNRNPD PE=2 SV=1
comp9815_c0_seq3	F1PTP9_CANFA	391	F1PTP9	352	83.1889	2.07028e-31	2	208	235	303	2	42	42	NA	69	F1PTP9_CANFA Uncharacterized protein (Fragment) OS=Canis familiaris GN=HNRNPD PE=4 SV=1
comp9815_c0_seq4	G3V6A5_RAT	385	G3V6A5	334	73.1738	3.51176e-13	2	355	217	334	2	45	45	NA	118	G3V6A5_RAT Heterogeneous nuclear ribonucleoprotein D, isoform CRA_c OS=Rattus norvegicus GN=Hnrpd PE=4 SV=1
comp9815_c0_seq5	F1PTP9_CANFA	254	F1PTP9	352	51.6026	1.09602e-06	92	229	309	352	2	31	32	1	47	F1PTP9_CANFA Uncharacterized protein (Fragment) OS=Canis familiaris GN=HNRNPD PE=4 SV=1
comp9678_c0_seq1	PSD3_HUMAN	2324	Q9NYI0	1048	175.637	9.77845e-43	4	750	794	1037	1	94	136	2	251	PSD3_HUMAN PH and SEC7 domain-containing protein 3 OS=Homo sapiens GN=PSD3 PE=1 SV=2
comp9678_c0_seq2	F1MG15_BOVIN	1979	F1MG15	978	71.633	1.64457e-11	1	405	840	967	1	44	62	NA	135	F1MG15_BOVIN Uncharacterized protein (Fragment) OS=Bos taurus GN=PSD3 PE=4 SV=2
comp9678_c0_seq3	D3ZR34_RAT	1111	D3ZR34	1039	305.064	4.2262e-82	195	1103	575	885	3	157	204	9	312	D3ZR34_RAT Uncharacterized protein OS=Rattus norvegicus GN=Psd3 PE=4 SV=1
comp9678_c0_seq4	D3ZR34_RAT	1056	D3ZR34	1039	305.064	3.92433e-82	140	1048	575	885	2	157	204	9	312	D3ZR34_RAT Uncharacterized protein OS=Rattus norvegicus GN=Psd3 PE=4 SV=1
comp9678_c0_seq6	A8JR81_DROME	966	A8JR81	1521	74.7146	7.61548e-13	34	345	3	104	1	43	59	NA	104	A8JR81_DROME CG31158, isoform D OS=Drosophila melanogaster GN=CG31158 PE=4 SV=1
comp9678_c0_seq8	PSD3_HUMAN	428	Q9NYI0	1048	114.005	2.15967e-25	64	420	774	894	1	53	74	2	121	PSD3_HUMAN PH and SEC7 domain-containing protein 3 OS=Homo sapiens GN=PSD3 PE=1 SV=2
comp9706_c0_seq1	F1PDH1_CANFA	1719	F1PDH1	561	591.267	5.22454e-168	8	1669	2	559	2	292	398	8	562	F1PDH1_CANFA Uncharacterized protein (Fragment) OS=Canis familiaris GN=DNAJC11 PE=4 SV=1
comp9706_c0_seq2	F1PDH1_CANFA	891	F1PDH1	561	116.701	1.53975e-25	14	244	483	559	2	52	62	NA	77	F1PDH1_CANFA Uncharacterized protein (Fragment) OS=Canis familiaris GN=DNAJC11 PE=4 SV=1
comp9706_c0_seq3	Q802X9_DANRE	863	Q802X9	563	320.472	6.67183e-87	11	862	1	292	2	162	206	10	294	Q802X9_DANRE DnaJ (Hsp40) homolog, subfamily C, member 11 OS=Danio rerio GN=dnajc11 PE=2 SV=1
comp9729_c0_seq1	RS6_RAT	763	P62755	249	405.601	1.29999e-112	98	763	7	228	-1	207	207	NA	222	RS6_RAT 40S ribosomal protein S6 OS=Rattus norvegicus GN=Rps6 PE=1 SV=1
comp9402_c0_seq1	NOX1_HUMAN	1349	Q9Y5S8	564	312.768	2.63928e-84	39	1070	26	368	-1	159	227	8	352	NOX1_HUMAN NADPH oxidase 1 OS=Homo sapiens GN=NOX1 PE=1 SV=2
comp9402_c0_seq2	NOX1_HUMAN	1320	Q9Y5S8	564	312.768	2.5673e-84	10	1041	26	368	-1	159	227	8	352	NOX1_HUMAN NADPH oxidase 1 OS=Homo sapiens GN=NOX1 PE=1 SV=2
comp9402_c0_seq3	F1NVG4_CHICK	767	F1NVG4	568	186.808	9.55812e-47	234	767	392	568	-1	86	123	NA	178	F1NVG4_CHICK Uncharacterized protein (Fragment) OS=Gallus gallus GN=NOX3 PE=4 SV=1
comp9402_c0_seq4	F1NVG4_CHICK	717	F1NVG4	568	186.808	8.48114e-47	184	717	392	568	-1	86	123	NA	178	F1NVG4_CHICK Uncharacterized protein (Fragment) OS=Gallus gallus GN=NOX3 PE=4 SV=1
comp9402_c0_seq5	F1NEJ0_CHICK	374	F1NEJ0	564	130.568	1.87319e-30	6	344	376	487	-1	61	83	NA	113	F1NEJ0_CHICK Uncharacterized protein OS=Gallus gallus GN=NOX1 PE=4 SV=1
comp9402_c0_seq7	F1NEJ0_CHICK	296	F1NEJ0	564	88.5817	8.11846e-18	10	294	33	124	-3	43	61	NA	95	F1NEJ0_CHICK Uncharacterized protein OS=Gallus gallus GN=NOX1 PE=4 SV=1
comp9794_c0_seq1	YG31B_YEAST	2494	Q99315	1547	292.352	7.76351e-78	1147	2430	584	1010	1	166	246	8	436	YG31B_YEAST Transposon Ty3-G Gag-Pol polyprotein OS=Saccharomyces cerevisiae (strain ATCC 204508 / S288c) GN=TY3B-G PE=1 SV=3
comp9794_c0_seq2	YG31B_YEAST	1775	Q99315	1547	292.352	5.20178e-78	428	1711	584	1010	2	166	246	8	436	YG31B_YEAST Transposon Ty3-G Gag-Pol polyprotein OS=Saccharomyces cerevisiae (strain ATCC 204508 / S288c) GN=TY3B-G PE=1 SV=3
comp9794_c0_seq5	Q54AS8_DICDI	776	Q54AS8	1386	110.153	1.16097e-23	130	774	978	1193	1	74	114	4	219	Q54AS8_DICDI Putative uncharacterized protein (Fragment) OS=Dictyostelium discoideum GN=DDB_0215111 PE=4 SV=1
comp9794_c0_seq6	Q54AM8_DICDI	744	Q54AM8	421	141.739	3.3523e-33	7	744	80	316	1	86	138	5	251	Q54AM8_DICDI Putative uncharacterized protein OS=Dictyostelium discoideum GN=DDB_0215165 PE=4 SV=1
comp9794_c0_seq7	Q54AM8_DICDI	719	Q54AM8	421	134.806	3.82472e-31	7	684	80	292	1	80	128	1	227	Q54AM8_DICDI Putative uncharacterized protein OS=Dictyostelium discoideum GN=DDB_0215165 PE=4 SV=1
comp9794_c0_seq15	Q54AS8_DICDI	320	Q54AS8	1386	68.5514	8.83801e-12	40	318	1102	1193	1	34	58	1	94	Q54AS8_DICDI Putative uncharacterized protein (Fragment) OS=Dictyostelium discoideum GN=DDB_0215111 PE=4 SV=1
comp8370_c0_seq1	F1NIK1_CHICK	2116	F1NIK1	633	235.728	7.1497e-61	74	1339	75	501	-1	130	227	13	435	F1NIK1_CHICK Uncharacterized protein (Fragment) OS=Gallus gallus GN=TMC5 PE=4 SV=1
comp8370_c0_seq2	F1NIK1_CHICK	1863	F1NIK1	633	235.728	6.13526e-61	74	1339	75	501	-3	130	227	13	435	F1NIK1_CHICK Uncharacterized protein (Fragment) OS=Gallus gallus GN=TMC5 PE=4 SV=1
comp8370_c0_seq3	TMC6_HUMAN	636	Q7Z403	805	119.398	1.32708e-26	74	496	512	650	-3	59	88	NA	141	TMC6_HUMAN Transmembrane channel-like protein 6 OS=Homo sapiens GN=TMC6 PE=1 SV=2
comp8370_c0_seq4	Q6DH78_DANRE	634	Q6DH78	554	58.151	3.6308e-08	179	634	401	551	-1	52	76	13	165	Q6DH78_DANRE Zgc:92610 OS=Danio rerio GN=zgc:92610 PE=2 SV=1
comp9852_c0_seq2	E1BU51_CHICK	1314	E1BU51	966	145.206	7.04523e-34	469	1086	758	965	-1	84	127	10	216	E1BU51_CHICK Uncharacterized protein OS=Gallus gallus GN=Gga.47041 PE=4 SV=1
comp8112_c0_seq1	DDX58_HUMAN	3287	O95786	925	281.182	2.43989e-74	43	2463	9	839	-3	243	410	52	859	DDX58_HUMAN Probable ATP-dependent RNA helicase DDX58 OS=Homo sapiens GN=DDX58 PE=1 SV=2
comp8112_c0_seq2	DDX58_HUMAN	3212	O95786	925	278.485	1.54064e-73	4	2388	9	827	-3	240	406	52	847	DDX58_HUMAN Probable ATP-dependent RNA helicase DDX58 OS=Homo sapiens GN=DDX58 PE=1 SV=2
comp8112_c0_seq3	DDX58_HUMAN	2656	O95786	925	211.846	1.43361e-53	3	1832	9	647	-3	182	315	43	653	DDX58_HUMAN Probable ATP-dependent RNA helicase DDX58 OS=Homo sapiens GN=DDX58 PE=1 SV=2
comp8542_c0_seq1	D3Z921_RAT	1244	D3Z921	329	105.531	5.75643e-22	645	1196	42	256	3	80	101	34	218	D3Z921_RAT Uncharacterized protein OS=Rattus norvegicus GN=Tal1 PE=4 SV=1
comp8542_c0_seq2	D3Z921_RAT	1007	D3Z921	329	105.531	4.28296e-22	408	959	42	256	3	80	101	34	218	D3Z921_RAT Uncharacterized protein OS=Rattus norvegicus GN=Tal1 PE=4 SV=1
comp8542_c0_seq3	D3Z921_RAT	955	D3Z921	329	105.531	3.95049e-22	356	907	42	256	2	80	101	34	218	D3Z921_RAT Uncharacterized protein OS=Rattus norvegicus GN=Tal1 PE=4 SV=1
comp8542_c0_seq4	D3Z921_RAT	908	D3Z921	329	102.449	3.10462e-21	12	218	188	256	3	49	58	NA	69	D3Z921_RAT Uncharacterized protein OS=Rattus norvegicus GN=Tal1 PE=4 SV=1
comp9130_c0_seq1	YI31B_YEAST	5523	Q7LHG5	1498	265.003	3.15767e-69	3611	5110	548	1035	2	164	258	5	505	YI31B_YEAST Transposon Ty3-I Gag-Pol polyprotein OS=Saccharomyces cerevisiae (strain ATCC 204508 / S288c) GN=TY3B-I PE=3 SV=2
comp9130_c0_seq2	YI31B_YEAST	5371	Q7LHG5	1498	265.003	3.06344e-69	3459	4958	548	1035	3	164	258	5	505	YI31B_YEAST Transposon Ty3-I Gag-Pol polyprotein OS=Saccharomyces cerevisiae (strain ATCC 204508 / S288c) GN=TY3B-I PE=3 SV=2
comp9130_c0_seq3	YI31B_YEAST	3043	Q7LHG5	1498	265.003	1.66283e-69	1131	2630	548	1035	3	164	258	5	505	YI31B_YEAST Transposon Ty3-I Gag-Pol polyprotein OS=Saccharomyces cerevisiae (strain ATCC 204508 / S288c) GN=TY3B-I PE=3 SV=2
comp8366_c0_seq1	F1RVD5_PIG	1865	F1RVD5	904	249.595	4.11401e-65	144	1865	219	781	-1	172	291	14	588	F1RVD5_PIG Uncharacterized protein OS=Sus scrofa GN=THAP9 PE=4 SV=1
comp8366_c0_seq2	F1RVD5_PIG	1656	F1RVD5	904	203.371	2.92189e-51	144	1655	290	781	-2	146	250	13	517	F1RVD5_PIG Uncharacterized protein OS=Sus scrofa GN=THAP9 PE=4 SV=1
comp8366_c0_seq3	Q7SXG6_DANRE	1258	Q7SXG6	242	125.561	5.43268e-28	887	1258	6	129	2	59	80	NA	124	Q7SXG6_DANRE Zgc:66350 OS=Danio rerio GN=zgc:66350 PE=2 SV=1
comp8366_c0_seq4	Q7SXG6_DANRE	1094	Q7SXG6	242	78.9518	4.82822e-14	887	1093	6	74	2	38	50	NA	69	Q7SXG6_DANRE Zgc:66350 OS=Danio rerio GN=zgc:66350 PE=2 SV=1
comp8366_c0_seq5	Q7SXG6_DANRE	976	Q7SXG6	242	125.561	3.81682e-28	605	976	6	129	2	59	80	NA	124	Q7SXG6_DANRE Zgc:66350 OS=Danio rerio GN=zgc:66350 PE=2 SV=1
comp8366_c0_seq8	Q7SXG6_DANRE	812	Q7SXG6	242	78.9518	3.07508e-14	605	811	6	74	2	38	50	NA	69	Q7SXG6_DANRE Zgc:66350 OS=Danio rerio GN=zgc:66350 PE=2 SV=1
comp8366_c0_seq10	Q7SXG6_DANRE	370	Q7SXG6	242	102.834	4.19372e-22	1	369	96	218	1	46	71	NA	123	Q7SXG6_DANRE Zgc:66350 OS=Danio rerio GN=zgc:66350 PE=2 SV=1
comp8366_c0_seq15	Q8SZE4_DROME	241	Q8SZE4	228	70.4774	2.3019e-12	1	237	150	228	1	29	49	NA	79	Q8SZE4_DROME RE03226p OS=Drosophila melanogaster GN=CG1702 PE=2 SV=1
comp8405_c0_seq6	Q54LQ2_DICDI	566	Q54LQ2	518	54.299	4.16473e-07	221	553	365	497	-2	36	64	24	135	Q54LQ2_DICDI Putative uncharacterized protein (Fragment) OS=Dictyostelium discoideum GN=DDB_0218823 PE=4 SV=1
comp8405_c0_seq9	Q54AS8_DICDI	419	Q54AS8	1386	119.783	3.62512e-27	5	418	1128	1266	-2	58	90	1	139	Q54AS8_DICDI Putative uncharacterized protein (Fragment) OS=Dictyostelium discoideum GN=DDB_0215111 PE=4 SV=1
comp8405_c0_seq14	Q54AS8_DICDI	247	Q54AS8	1386	72.0182	7.89275e-13	27	224	501	565	-3	34	45	NA	66	Q54AS8_DICDI Putative uncharacterized protein (Fragment) OS=Dictyostelium discoideum GN=DDB_0215111 PE=4 SV=1
comp9235_c0_seq1	CLN3_DICDI	1321	Q54F25	421	145.591	5.41125e-34	3	1244	7	405	-3	121	191	8	422	CLN3_DICDI Battenin OS=Dictyostelium discoideum GN=cln3 PE=3 SV=1
comp9235_c0_seq6	CLN3_DICDI	515	Q54F25	421	59.3066	1.03527e-08	258	512	322	406	-1	34	48	1	86	CLN3_DICDI Battenin OS=Dictyostelium discoideum GN=cln3 PE=3 SV=1
comp8697_c0_seq3	F1NJ43_CHICK	725	F1NJ43	466	60.077	1.21625e-08	310	606	133	235	1	36	59	7	106	F1NJ43_CHICK Uncharacterized protein (Fragment) OS=Gallus gallus GN=Gga.39414 PE=4 SV=1
comp8697_c0_seq4	F1SGM5_PIG	678	F1SGM5	951	54.299	5.90807e-07	140	661	5	168	2	49	80	8	182	F1SGM5_PIG Uncharacterized protein OS=Sus scrofa GN=LGR4 PE=4 SV=1
comp8697_c0_seq5	F1SGM5_PIG	650	F1SGM5	951	54.299	5.505e-07	112	633	5	168	1	49	80	8	182	F1SGM5_PIG Uncharacterized protein OS=Sus scrofa GN=LGR4 PE=4 SV=1
comp8697_c0_seq6	Q9VM55_DROME	488	Q9VM55	3561	52.7582	8.48257e-07	282	488	1856	1917	3	29	34	1	70	Q9VM55_DROME SP1070, isoform A OS=Drosophila melanogaster GN=uif PE=2 SV=2
comp8697_c0_seq7	Q9VM55_DROME	486	Q9VM55	3561	52.373	1.10786e-06	1	285	1859	1986	1	42	48	41	136	Q9VM55_DROME SP1070, isoform A OS=Drosophila melanogaster GN=uif PE=2 SV=2
comp8697_c0_seq8	CPN2_MOUSE	370	Q9DBB9	547	48.521	9.38606e-06	41	370	277	387	2	35	53	2	112	CPN2_MOUSE Carboxypeptidase N subunit 2 OS=Mus musculus GN=Cpn2 PE=1 SV=2
comp8697_c0_seq11	VASN_HUMAN	339	Q6EMK4	673	51.9878	8.40945e-07	13	339	61	164	1	35	56	1	110	VASN_HUMAN Vasorin OS=Homo sapiens GN=VASN PE=1 SV=1
comp8697_c0_seq12	Q6AWQ3_DROME	315	Q6AWQ3	1076	53.9138	2.18311e-07	71	310	394	473	2	32	47	1	81	Q6AWQ3_DROME RE72245p OS=Drosophila melanogaster GN=Gp150 PE=2 SV=1
comp8697_c0_seq17	Q9VM55_DROME	290	Q9VM55	3561	52.7582	4.96116e-07	84	290	1856	1917	3	29	34	1	70	Q9VM55_DROME SP1070, isoform A OS=Drosophila melanogaster GN=uif PE=2 SV=2
comp8697_c0_seq21	Q9VM55_DROME	265	Q9VM55	3561	52.7582	4.87263e-07	59	265	1856	1917	2	29	34	1	70	Q9VM55_DROME SP1070, isoform A OS=Drosophila melanogaster GN=uif PE=2 SV=2
comp9843_c0_seq1	TADA3_RAT	1118	Q4V8F5	432	237.269	1.09511e-61	205	1089	1	295	1	134	184	13	308	TADA3_RAT Transcriptional adapter 3 OS=Rattus norvegicus GN=Tada3 PE=2 SV=1
comp9843_c0_seq5	TADA3_DANRE	268	Q7SY21	429	56.6102	3.37441e-08	3	266	267	356	3	37	48	2	90	TADA3_DANRE Transcriptional adapter 3 OS=Danio rerio GN=tada3 PE=2 SV=1
comp8508_c0_seq3	ANS1B_HUMAN	528	Q7Z6G8	1248	149.443	8.08981e-36	3	419	1	148	-2	76	100	9	148	ANS1B_HUMAN Ankyrin repeat and sterile alpha motif domain-containing protein 1B OS=Homo sapiens GN=ANKS1B PE=1 SV=2
comp8508_c0_seq4	F1RZ13_PIG	525	F1RZ13	1134	91.2781	2.57548e-18	174	524	193	307	-2	53	75	NA	117	F1RZ13_PIG Uncharacterized protein OS=Sus scrofa GN=ANKS1A PE=4 SV=1
comp8508_c0_seq5	ANS1B_HUMAN	513	Q7Z6G8	1248	84.7297	2.26448e-16	177	512	178	287	-2	45	69	NA	112	ANS1B_HUMAN Ankyrin repeat and sterile alpha motif domain-containing protein 1B OS=Homo sapiens GN=ANKS1B PE=1 SV=2
comp8508_c0_seq6	F1RZ13_PIG	495	F1RZ13	1134	91.2781	2.23037e-18	144	494	193	307	-2	53	75	NA	117	F1RZ13_PIG Uncharacterized protein OS=Sus scrofa GN=ANKS1A PE=4 SV=1
comp8508_c0_seq8	ANS1B_HUMAN	483	Q7Z6G8	1248	84.7297	1.94107e-16	147	482	178	287	-2	45	69	NA	112	ANS1B_HUMAN Ankyrin repeat and sterile alpha motif domain-containing protein 1B OS=Homo sapiens GN=ANKS1B PE=1 SV=2
comp8508_c0_seq9	D4AC12_RAT	473	D4AC12	1125	82.0333	1.21399e-15	2	361	656	768	-2	45	67	1	121	D4AC12_RAT Ankyrin repeat and SAM domain containing 1 (Predicted) OS=Rattus norvegicus GN=Anks1a PE=4 SV=1
comp8508_c0_seq10	ANS1B_DANRE	469	A5PMU4	1280	77.7962	2.2446e-14	271	450	900	959	-2	34	48	NA	60	ANS1B_DANRE Ankyrin repeat and sterile alpha motif domain-containing protein 1B OS=Danio rerio GN=anks1b PE=3 SV=1
comp8508_c0_seq11	F1RZ13_PIG	459	F1RZ13	1134	91.2781	1.80486e-18	108	458	193	307	-2	53	75	NA	117	F1RZ13_PIG Uncharacterized protein OS=Sus scrofa GN=ANKS1A PE=4 SV=1
comp8508_c0_seq12	ANS1B_HUMAN	447	Q7Z6G8	1248	84.7297	1.58343e-16	111	446	178	287	-2	45	69	NA	112	ANS1B_HUMAN Ankyrin repeat and sterile alpha motif domain-containing protein 1B OS=Homo sapiens GN=ANKS1B PE=1 SV=2
comp8508_c0_seq13	ANS1B_DANRE	434	A5PMU4	1280	58.151	1.48039e-08	300	434	915	959	-1	25	37	NA	45	ANS1B_DANRE Ankyrin repeat and sterile alpha motif domain-containing protein 1B OS=Danio rerio GN=anks1b PE=3 SV=1
comp8508_c0_seq14	ANS1B_HUMAN	426	Q7Z6G8	1248	110.153	3.03649e-24	9	317	1	112	-2	57	73	9	112	ANS1B_HUMAN Ankyrin repeat and sterile alpha motif domain-containing protein 1B OS=Homo sapiens GN=ANKS1B PE=1 SV=2
comp8508_c0_seq17	D4AC12_RAT	396	D4AC12	1125	63.929	2.11352e-10	3	284	656	741	-2	34	49	NA	94	D4AC12_RAT Ankyrin repeat and SAM domain containing 1 (Predicted) OS=Rattus norvegicus GN=Anks1a PE=4 SV=1
comp8508_c0_seq20	D4AC12_RAT	333	D4AC12	1125	120.168	2.53379e-27	3	332	714	820	-2	56	82	NA	110	D4AC12_RAT Ankyrin repeat and SAM domain containing 1 (Predicted) OS=Rattus norvegicus GN=Anks1a PE=4 SV=1
comp8077_c0_seq1	D3ZVF3_RAT	2983	D3ZVF3	1621	741.11	0	84	2981	280	1244	3	423	575	23	989	D3ZVF3_RAT Phosphoinositide-3-kinase, class 2, beta polypeptide (Predicted) OS=Rattus norvegicus GN=Pik3c2b PE=4 SV=1
comp8077_c0_seq3	D3ZVF3_RAT	1644	D3ZVF3	1621	197.978	1.21618e-49	84	1454	280	732	3	143	224	19	476	D3ZVF3_RAT Phosphoinositide-3-kinase, class 2, beta polypeptide (Predicted) OS=Rattus norvegicus GN=Pik3c2b PE=4 SV=1
comp8077_c0_seq4	E1C1G0_CHICK	741	E1C1G0	1693	187.963	4.04873e-47	16	717	1460	1691	1	99	145	2	236	E1C1G0_CHICK Uncharacterized protein OS=Gallus gallus GN=Gga.42850 PE=4 SV=1
comp8077_c0_seq5	Q1L913_DANRE	450	Q1L913	1725	56.9954	3.70015e-08	49	249	1659	1725	1	25	50	1	68	Q1L913_DANRE Novel protein similar to vertebrate phosphoinositide-3-kinase, class 2, alpha polypeptide (PIK3C2A) OS=Danio rerio GN=si:dkey-24l11.7 PE=4 SV=1
comp8077_c0_seq6	Q1L913_DANRE	444	Q1L913	1725	111.694	1.20958e-24	37	426	1596	1725	1	52	89	1	131	Q1L913_DANRE Novel protein similar to vertebrate phosphoinositide-3-kinase, class 2, alpha polypeptide (PIK3C2A) OS=Danio rerio GN=si:dkey-24l11.7 PE=4 SV=1
comp8077_c0_seq7	E1C1G0_CHICK	354	E1C1G0	1693	127.102	2.0306e-29	1	333	1437	1546	1	60	80	1	112	E1C1G0_CHICK Uncharacterized protein OS=Gallus gallus GN=Gga.42850 PE=4 SV=1
comp8077_c0_seq8	D3ZVF3_RAT	353	D3ZVF3	1621	191.815	6.73034e-49	4	351	1182	1297	1	86	101	NA	116	D3ZVF3_RAT Phosphoinositide-3-kinase, class 2, beta polypeptide (Predicted) OS=Rattus norvegicus GN=Pik3c2b PE=4 SV=1
comp8077_c0_seq10	Q1L913_DANRE	242	Q1L913	1725	96.6709	2.99941e-20	7	240	1385	1465	1	48	61	3	81	Q1L913_DANRE Novel protein similar to vertebrate phosphoinositide-3-kinase, class 2, alpha polypeptide (PIK3C2A) OS=Danio rerio GN=si:dkey-24l11.7 PE=4 SV=1
comp8077_c0_seq11	F1S374_PIG	240	F1S374	1644	140.584	1.81556e-33	2	238	1190	1268	2	62	70	NA	79	F1S374_PIG Uncharacterized protein (Fragment) OS=Sus scrofa GN=PIK3C2B PE=4 SV=1
comp9303_c0_seq1	Q9VK21_DROME	1632	Q9VK21	627	55.8398	7.39427e-07	672	1292	93	263	-2	43	93	1	208	Q9VK21_DROME CG9426 OS=Drosophila melanogaster GN=CG9426 PE=2 SV=1
comp9303_c0_seq2	Q9VK21_DROME	1568	Q9VK21	627	55.8398	7.02631e-07	608	1228	93	263	-2	43	93	1	208	Q9VK21_DROME CG9426 OS=Drosophila melanogaster GN=CG9426 PE=2 SV=1
comp9701_c0_seq4	Q08BL6_DANRE	416	Q08BL6	343	55.8398	6.44611e-08	3	314	177	276	-1	42	54	3	107	Q08BL6_DANRE Zgc:153347 OS=Danio rerio GN=zgc:153347 PE=2 SV=1
comp9701_c0_seq9	Q08BL6_DANRE	252	Q08BL6	343	81.2629	1.29169e-15	37	243	269	335	-1	39	45	NA	69	Q08BL6_DANRE Zgc:153347 OS=Danio rerio GN=zgc:153347 PE=2 SV=1
comp9940_c0_seq1	LIPB1_HUMAN	2022	Q86W92	1011	165.236	1.12148e-39	1398	2006	802	989	-2	95	125	4	207	LIPB1_HUMAN Liprin-beta-1 OS=Homo sapiens GN=PPFIBP1 PE=1 SV=2
comp9940_c0_seq3	LIPB1_HUMAN	1266	Q86W92	1011	278.1	6.59288e-74	2	682	597	822	-3	139	167	1	228	LIPB1_HUMAN Liprin-beta-1 OS=Homo sapiens GN=PPFIBP1 PE=1 SV=2
comp9940_c0_seq4	F5H1A9_HUMAN	1087	F5H1A9	281	122.479	3.76167e-27	159	863	3	234	-3	98	142	8	243	F5H1A9_HUMAN Uncharacterized protein OS=Homo sapiens GN=PPFIBP1 PE=4 SV=1
comp9940_c0_seq8	LIPB1_HUMAN	382	Q86W92	1011	158.688	6.37246e-39	2	367	717	822	-1	76	90	NA	122	LIPB1_HUMAN Liprin-beta-1 OS=Homo sapiens GN=PPFIBP1 PE=1 SV=2
comp9940_c0_seq9	LIPB1_HUMAN	338	Q86W92	1011	133.265	2.8776e-31	84	323	717	796	-1	59	67	NA	80	LIPB1_HUMAN Liprin-beta-1 OS=Homo sapiens GN=PPFIBP1 PE=1 SV=2
comp9977_c0_seq1	D3ZNH2_RAT	1604	D3ZNH2	546	295.049	7.08709e-79	3	1289	49	493	-1	173	249	20	449	D3ZNH2_RAT Uncharacterized protein OS=Rattus norvegicus GN=Utp18 PE=4 SV=1
comp9977_c0_seq2	D3ZNH2_RAT	1566	D3ZNH2	546	295.049	6.86401e-79	3	1289	49	493	-2	173	249	20	449	D3ZNH2_RAT Uncharacterized protein OS=Rattus norvegicus GN=Utp18 PE=4 SV=1
comp9977_c0_seq3	D3ZNH2_RAT	1316	D3ZNH2	546	187.578	1.23785e-46	24	1001	49	389	-1	121	177	19	345	D3ZNH2_RAT Uncharacterized protein OS=Rattus norvegicus GN=Utp18 PE=4 SV=1
comp9977_c0_seq4	D3ZNH2_RAT	1278	D3ZNH2	546	187.578	1.1874e-46	24	1001	49	389	-2	121	177	19	345	D3ZNH2_RAT Uncharacterized protein OS=Rattus norvegicus GN=Utp18 PE=4 SV=1
comp9977_c0_seq9	D3ZNH2_RAT	389	D3ZNH2	546	131.724	8.29778e-31	3	389	399	528	-1	63	85	1	130	D3ZNH2_RAT Uncharacterized protein OS=Rattus norvegicus GN=Utp18 PE=4 SV=1
comp9977_c0_seq11	A6H702_BOVIN	303	A6H702	547	73.559	2.68923e-13	68	295	472	547	-3	35	47	NA	76	A6H702_BOVIN UTP18 protein OS=Bos taurus GN=UTP18 PE=2 SV=1
comp9550_c0_seq1	Q54AS8_DICDI	1840	Q54AS8	1386	217.624	1.70469e-55	124	1839	685	1330	-2	169	282	89	661	Q54AS8_DICDI Putative uncharacterized protein (Fragment) OS=Dictyostelium discoideum GN=DDB_0215111 PE=4 SV=1
comp9550_c0_seq4	YI31B_YEAST	943	Q7LHG5	1498	104.375	8.62651e-22	4	939	883	1158	-2	96	141	11	323	YI31B_YEAST Transposon Ty3-I Gag-Pol polyprotein OS=Saccharomyces cerevisiae (strain ATCC 204508 / S288c) GN=TY3B-I PE=3 SV=2
comp9550_c0_seq7	YI31B_YEAST	793	Q7LHG5	1498	175.252	3.01135e-43	6	788	724	970	-3	104	144	2	263	YI31B_YEAST Transposon Ty3-I Gag-Pol polyprotein OS=Saccharomyces cerevisiae (strain ATCC 204508 / S288c) GN=TY3B-I PE=3 SV=2
comp9550_c0_seq16	YI31B_YEAST	310	Q7LHG5	1498	55.8398	5.75945e-08	1	306	883	982	-2	36	57	2	104	YI31B_YEAST Transposon Ty3-I Gag-Pol polyprotein OS=Saccharomyces cerevisiae (strain ATCC 204508 / S288c) GN=TY3B-I PE=3 SV=2
comp8307_c0_seq1	E1C916_CHICK	603	E1C916	1039	88.9669	1.73345e-17	185	541	760	877	2	38	58	NA	119	E1C916_CHICK Uncharacterized protein OS=Gallus gallus GN=Gga.5001 PE=4 SV=1
comp8307_c0_seq2	E1C916_CHICK	522	E1C916	1039	65.4698	1.49046e-10	14	235	805	877	2	28	39	NA	74	E1C916_CHICK Uncharacterized protein OS=Gallus gallus GN=Gga.5001 PE=4 SV=1
comp8307_c0_seq3	E1C916_CHICK	485	E1C916	1039	87.0409	3.98491e-17	58	414	760	877	1	41	61	2	121	E1C916_CHICK Uncharacterized protein OS=Gallus gallus GN=Gga.5001 PE=4 SV=1
comp9725_c0_seq1	Q7ZTW6_DANRE	468	Q7ZTW6	505	72.4034	9.24181e-13	110	466	8	128	2	42	69	3	122	Q7ZTW6_DANRE Cytochrome P450, family 3, subfamily c, polypeptide 1 OS=Danio rerio GN=cyp3c1 PE=2 SV=1
comp8668_c0_seq1	NA	1863	120_go_20111224-seqdb_uniprot	1074	477.248	1.21068e-133	261	1571	639	1074	3	240	314	1	438	NA
comp9611_c0_seq1	D4AA14_RAT	744	D4AA14	373	121.324	4.68861e-27	1	579	39	231	-1	71	107	1	194	D4AA14_RAT Uncharacterized protein OS=Rattus norvegicus GN=Aifm2 PE=4 SV=1
comp9611_c0_seq2	AIFM2_BOVIN	700	A5PJM4	373	134.42	4.81033e-31	11	613	163	366	-1	75	117	3	204	AIFM2_BOVIN Apoptosis-inducing factor 2 OS=Bos taurus GN=AIFM2 PE=2 SV=1
comp9611_c0_seq3	Q9C574_ARATH	552	Q9C574	365	57.7658	3.52843e-08	293	550	266	356	-3	34	54	5	91	Q9C574_ARATH FAD/NAD(P)-binding oxidoreductase family protein OS=Arabidopsis thaliana GN=At5g22140 PE=4 SV=1
comp9611_c0_seq4	Q9C574_ARATH	388	Q9C574	365	57.7658	1.52683e-08	129	386	266	356	-3	34	54	5	91	Q9C574_ARATH FAD/NAD(P)-binding oxidoreductase family protein OS=Arabidopsis thaliana GN=At5g22140 PE=4 SV=1
comp9611_c0_seq5	E1BR24_CHICK	379	E1BR24	373	81.2629	1.2964e-15	25	372	1	117	-2	45	66	1	117	E1BR24_CHICK Uncharacterized protein OS=Gallus gallus GN=Gga.12309 PE=4 SV=1
comp9611_c0_seq6	E1BR24_CHICK	335	E1BR24	373	52.7582	4.95535e-07	1	273	1	92	-3	31	49	1	92	E1BR24_CHICK Uncharacterized protein OS=Gallus gallus GN=Gga.12309 PE=4 SV=1
comp9938_c0_seq1	TIMP3_CHICK	2648	P26652	212	70.8626	3.93922e-11	1497	1976	44	198	-1	48	81	2	162	TIMP3_CHICK Metalloproteinase inhibitor 3 OS=Gallus gallus GN=TIMP3 PE=1 SV=2
comp9938_c0_seq2	TIMP3_CHICK	2262	P26652	212	70.8626	3.28776e-11	1111	1590	44	198	-1	48	81	2	162	TIMP3_CHICK Metalloproteinase inhibitor 3 OS=Gallus gallus GN=TIMP3 PE=1 SV=2
comp9993_c0_seq1	RBMS1_BOVIN	2046	Q3ZBP3	403	216.853	3.29514e-55	51	911	61	373	-2	147	188	31	318	RBMS1_BOVIN RNA-binding motif, single-stranded-interacting protein 1 OS=Bos taurus GN=RBMS1 PE=2 SV=1
comp9993_c0_seq2	RBMS1_BOVIN	1278	Q3ZBP3	403	216.853	1.82765e-55	51	911	61	373	-2	147	188	31	318	RBMS1_BOVIN RNA-binding motif, single-stranded-interacting protein 1 OS=Bos taurus GN=RBMS1 PE=2 SV=1
comp8468_c0_seq6	Q7Y0S0_ARATH	379	Q7Y0S0	294	49.2914	5.45932e-06	1	159	26	80	1	21	35	2	55	Q7Y0S0_ARATH Putative urease accessory protein D OS=Arabidopsis thaliana GN=ureD PE=2 SV=1
comp8468_c0_seq7	Q7Y0S0_ARATH	263	Q7Y0S0	294	80.4925	2.18744e-15	2	262	76	162	2	38	56	NA	87	Q7Y0S0_ARATH Putative urease accessory protein D OS=Arabidopsis thaliana GN=ureD PE=2 SV=1
comp8894_c0_seq1	PPWD1_BOVIN	736	Q29RZ2	644	347.436	3.90339e-95	12	734	60	300	3	154	196	NA	241	PPWD1_BOVIN Peptidylprolyl isomerase domain and WD repeat-containing protein 1 OS=Bos taurus GN=PPWD1 PE=2 SV=1
comp8894_c0_seq2	PPWD1_MOUSE	473	Q8CEC6	646	211.46	1.32675e-54	1	471	262	418	1	99	123	NA	157	PPWD1_MOUSE Peptidylprolyl isomerase domain and WD repeat-containing protein 1 OS=Mus musculus GN=Ppwd1 PE=2 SV=2
comp8894_c0_seq3	F1NAJ2_CHICK	422	F1NAJ2	657	198.364	8.24908e-51	1	420	338	477	1	92	116	NA	140	F1NAJ2_CHICK Uncharacterized protein (Fragment) OS=Gallus gallus GN=Gga.23666 PE=4 SV=1
comp8894_c0_seq4	A5PL48_DANRE	306	A5PL48	622	166.007	3.96162e-41	1	306	400	502	1	76	89	1	103	A5PL48_DANRE Ppwd1 protein OS=Danio rerio GN=ppwd1 PE=2 SV=1
comp8894_c0_seq5	A5PL48_DANRE	299	A5PL48	622	171.4	9.49999e-43	2	295	444	542	2	78	85	1	99	A5PL48_DANRE Ppwd1 protein OS=Danio rerio GN=ppwd1 PE=2 SV=1
comp8894_c0_seq6	F1NAJ2_CHICK	284	F1NAJ2	657	126.716	2.71672e-29	1	282	336	429	1	59	75	NA	94	F1NAJ2_CHICK Uncharacterized protein (Fragment) OS=Gallus gallus GN=Gga.23666 PE=4 SV=1
comp8894_c0_seq7	A5PL48_DANRE	234	A5PL48	622	147.517	1.48874e-35	1	234	473	550	1	62	69	NA	78	A5PL48_DANRE Ppwd1 protein OS=Danio rerio GN=ppwd1 PE=2 SV=1
comp8860_c0_seq1	F1NV23_CHICK	1802	F1NV23	1061	189.119	6.32096e-47	3	1628	231	774	-1	172	221	18	560	F1NV23_CHICK Uncharacterized protein OS=Gallus gallus GN=Gga.33303 PE=4 SV=1
comp8860_c0_seq2	E1BE82_BOVIN	1445	E1BE82	1186	88.5817	8.83096e-17	63	1271	354	762	-1	110	145	26	429	E1BE82_BOVIN Uncharacterized protein OS=Bos taurus GN=PUM1 PE=4 SV=2
comp8860_c0_seq3	D3ZHQ4_RAT	1149	D3ZHQ4	944	372.089	2.95204e-102	472	1149	719	944	-1	176	201	1	227	D3ZHQ4_RAT Uncharacterized protein OS=Rattus norvegicus GN=Pum1 PE=4 SV=1
comp8860_c0_seq4	Q7SXY5_DANRE	1097	Q7SXY5	540	117.087	1.60633e-25	91	837	52	293	-3	104	137	18	267	Q7SXY5_DANRE Pum1 protein OS=Danio rerio GN=pum1 PE=2 SV=1
comp8860_c0_seq5	D3ZQL8_RAT	548	D3ZQL8	1061	198.749	1.26342e-50	3	356	703	820	-1	98	107	NA	118	D3ZQL8_RAT Uncharacterized protein OS=Rattus norvegicus GN=Pum2 PE=4 SV=1
comp8860_c0_seq6	D3ZQL8_RAT	380	D3ZQL8	1061	214.927	7.51258e-56	3	380	730	855	-1	105	115	NA	126	D3ZQL8_RAT Uncharacterized protein OS=Rattus norvegicus GN=Pum2 PE=4 SV=1
comp8860_c0_seq7	Q7SXY5_DANRE	331	Q7SXY5	540	62.3882	6.26996e-10	1	330	66	168	-2	49	65	7	117	Q7SXY5_DANRE Pum1 protein OS=Danio rerio GN=pum1 PE=2 SV=1
comp9891_c0_seq1	MTR1A_CHICK	2510	P49285	353	98.9821	1.26867e-19	927	1874	47	349	3	84	151	5	321	MTR1A_CHICK Melatonin receptor type 1A OS=Gallus gallus PE=2 SV=1
comp9108_c1_seq1	HECW2_HUMAN	1306	Q9P2P5	1572	443.351	1.23591e-123	3	806	1305	1572	3	206	240	NA	268	HECW2_HUMAN E3 ubiquitin-protein ligase HECW2 OS=Homo sapiens GN=HECW2 PE=1 SV=2
comp9108_c1_seq3	F1NTZ8_CHICK	1142	F1NTZ8	1576	81.2629	1.02904e-14	622	1092	727	893	1	59	83	16	173	F1NTZ8_CHICK Uncharacterized protein (Fragment) OS=Gallus gallus GN=Gga.20444 PE=4 SV=1
comp9108_c1_seq4	D4ADD3_RAT	740	D4ADD3	1578	278.485	2.26078e-74	1	738	1061	1308	1	150	175	4	250	D4ADD3_RAT Similar to HECT, C2 and WW domain containing E3 ubiquitin protein ligase 2 isoform 1 OS=Rattus norvegicus GN=Hecw2 PE=4 SV=1
comp9108_c1_seq5	D4ADD3_RAT	720	D4ADD3	1578	268.855	1.69704e-71	8	718	1073	1308	2	143	168	1	238	D4ADD3_RAT Similar to HECT, C2 and WW domain containing E3 ubiquitin protein ligase 2 isoform 1 OS=Rattus norvegicus GN=Hecw2 PE=4 SV=1
comp9108_c1_seq6	D4ADD3_RAT	569	D4ADD3	1578	272.322	9.85369e-73	4	567	1221	1408	1	131	149	NA	188	D4ADD3_RAT Similar to HECT, C2 and WW domain containing E3 ubiquitin protein ligase 2 isoform 1 OS=Rattus norvegicus GN=Hecw2 PE=4 SV=1
comp9108_c1_seq7	F1PQF5_CANFA	507	F1PQF5	1268	147.517	2.8525e-35	22	435	598	737	1	71	95	2	140	F1PQF5_CANFA Uncharacterized protein (Fragment) OS=Canis familiaris GN=HECW2 PE=4 SV=1
comp9108_c1_seq8	F1PQF5_CANFA	506	F1PQF5	1268	147.517	2.80649e-35	22	435	598	737	1	71	95	2	140	F1PQF5_CANFA Uncharacterized protein (Fragment) OS=Canis familiaris GN=HECW2 PE=4 SV=1
comp9108_c1_seq9	F1PQF5_CANFA	486	F1PQF5	1268	147.517	2.53045e-35	22	435	598	737	1	71	95	2	140	F1PQF5_CANFA Uncharacterized protein (Fragment) OS=Canis familiaris GN=HECW2 PE=4 SV=1
comp9108_c1_seq10	D4ADD3_RAT	377	D4ADD3	1578	116.316	3.64613e-26	7	306	950	1051	1	54	72	2	102	D4ADD3_RAT Similar to HECT, C2 and WW domain containing E3 ubiquitin protein ligase 2 isoform 1 OS=Rattus norvegicus GN=Hecw2 PE=4 SV=1
comp8312_c0_seq2	NFU1_DROPE	383	B4H303	282	62.3882	6.21532e-10	3	332	4	93	-1	44	60	2	112	NFU1_DROPE NFU1 iron-sulfur cluster scaffold homolog, mitochondrial OS=Drosophila persimilis GN=GL13432 PE=3 SV=1
comp8929_c0_seq1	Y34F_DROME	951	Q9W5D0	1820	74.3294	9.65643e-13	294	878	893	1070	-2	58	96	2	197	Y34F_DROME Uncharacterized protein CG42248 OS=Drosophila melanogaster GN=CG42248 PE=1 SV=4
comp8929_c0_seq2	Y34F_DROME	951	Q9W5D0	1820	74.3294	9.65643e-13	294	878	893	1070	-2	58	96	2	197	Y34F_DROME Uncharacterized protein CG42248 OS=Drosophila melanogaster GN=CG42248 PE=1 SV=4
comp8929_c0_seq3	Y34F_DROME	936	Q9W5D0	1820	74.3294	9.41502e-13	294	878	893	1070	-2	58	96	2	197	Y34F_DROME Uncharacterized protein CG42248 OS=Drosophila melanogaster GN=CG42248 PE=1 SV=4
comp9366_c0_seq1	WDR20_MOUSE	3531	Q9D5R2	567	519.235	5.77415e-146	37	1626	2	566	1	286	366	38	568	WDR20_MOUSE WD repeat-containing protein 20 OS=Mus musculus GN=Wdr20 PE=1 SV=1
comp9514_c0_seq1	BRWD3_HUMAN	2377	Q6RI45	1802	771.155	0	147	2375	5	744	3	389	506	12	755	BRWD3_HUMAN Bromodomain and WD repeat-containing protein 3 OS=Homo sapiens GN=BRWD3 PE=1 SV=2
comp9514_c0_seq2	BRWD3_HUMAN	675	Q6RI45	1802	90.8929	5.69595e-18	22	675	730	954	1	72	94	15	233	BRWD3_HUMAN Bromodomain and WD repeat-containing protein 3 OS=Homo sapiens GN=BRWD3 PE=1 SV=2
comp9514_c0_seq3	BRWD3_HUMAN	525	Q6RI45	1802	58.151	2.45278e-08	22	408	730	871	1	47	60	15	144	BRWD3_HUMAN Bromodomain and WD repeat-containing protein 3 OS=Homo sapiens GN=BRWD3 PE=1 SV=2
comp9065_c0_seq1	E1C8W5_CHICK	1651	E1C8W5	560	178.333	1.00423e-43	121	1128	174	557	-2	119	191	62	398	E1C8W5_CHICK Uncharacterized protein OS=Gallus gallus GN=Gga.3676 PE=4 SV=1
comp9636_c0_seq1	Q7ZVP4_DANRE	366	Q7ZVP4	309	150.214	2.29653e-36	1	312	201	304	1	70	84	NA	104	Q7ZVP4_DANRE Uncoupling protein 1 OS=Danio rerio GN=ucp1 PE=2 SV=1
comp9636_c0_seq3	Q7ZVP4_DANRE	333	Q7ZVP4	309	164.851	8.94739e-41	1	333	183	293	1	76	93	NA	111	Q7ZVP4_DANRE Uncoupling protein 1 OS=Danio rerio GN=ucp1 PE=2 SV=1
comp9636_c0_seq4	Q7ZVP4_DANRE	323	Q7ZVP4	309	150.214	2.30385e-36	1	312	201	304	1	70	84	NA	104	Q7ZVP4_DANRE Uncoupling protein 1 OS=Danio rerio GN=ucp1 PE=2 SV=1
comp9636_c0_seq6	Q7ZVP4_DANRE	255	Q7ZVP4	309	90.5077	2.12401e-18	28	252	54	126	1	43	53	NA	75	Q7ZVP4_DANRE Uncoupling protein 1 OS=Danio rerio GN=ucp1 PE=2 SV=1
comp9636_c0_seq7	A8KC25_DANRE	246	A8KC25	309	65.0846	9.62526e-11	22	207	109	170	1	30	42	NA	62	A8KC25_DANRE Ucp2l protein OS=Danio rerio GN=ucp3 PE=2 SV=1
comp9636_c0_seq8	Q7ZVP4_DANRE	207	Q7ZVP4	309	81.2629	1.28735e-15	1	204	61	126	1	39	48	NA	68	Q7ZVP4_DANRE Uncoupling protein 1 OS=Danio rerio GN=ucp1 PE=2 SV=1
comp9125_c0_seq1	F1S364_PIG	1020	F1S364	861	443.351	8.79885e-124	1	1020	455	793	1	207	263	NA	340	F1S364_PIG Uncharacterized protein OS=Sus scrofa GN=HECTD3 PE=4 SV=1
comp9125_c0_seq2	F1NBI4_CHICK	924	F1NBI4	851	297.36	6.75173e-80	20	922	126	423	2	148	203	3	304	F1NBI4_CHICK Uncharacterized protein (Fragment) OS=Gallus gallus GN=Gga.7443 PE=4 SV=1
comp9125_c0_seq3	F1NBI4_CHICK	640	F1NBI4	851	75.485	2.2196e-13	135	635	17	180	3	48	83	4	171	F1NBI4_CHICK Uncharacterized protein (Fragment) OS=Gallus gallus GN=Gga.7443 PE=4 SV=1
comp9125_c0_seq4	F1S364_PIG	596	F1S364	861	141.739	2.2034e-33	1	270	770	861	1	68	75	2	92	F1S364_PIG Uncharacterized protein OS=Sus scrofa GN=HECTD3 PE=4 SV=1
comp9125_c0_seq7	F1NBI4_CHICK	533	F1NBI4	851	213.772	3.59713e-55	3	533	590	766	3	101	134	NA	177	F1NBI4_CHICK Uncharacterized protein (Fragment) OS=Gallus gallus GN=Gga.7443 PE=4 SV=1
comp9125_c0_seq9	E2RBL8_CANFA	312	E2RBL8	861	145.206	7.20037e-35	4	312	691	793	1	68	85	NA	103	E2RBL8_CANFA Uncharacterized protein OS=Canis familiaris GN=HECTD3 PE=4 SV=1
comp9125_c0_seq11	E2RBL8_CANFA	297	E2RBL8	861	111.309	1.16669e-24	1	297	349	446	1	55	73	NA	99	E2RBL8_CANFA Uncharacterized protein OS=Canis familiaris GN=HECTD3 PE=4 SV=1
comp9702_c0_seq1	AMPD2_RAT	1136	Q02356	824	458.373	3.07302e-128	1	1134	171	551	1	233	291	5	383	AMPD2_RAT AMP deaminase 2 OS=Rattus norvegicus GN=Ampd2 PE=2 SV=2
comp9702_c0_seq4	NA	563	355_go_20111224-seqdb_uniprot	879	97.4413	4.23557e-20	1	525	143	311	1	66	96	5	180	NA
comp9702_c0_seq9	NA	414	355_go_20111224-seqdb_uniprot	879	79.7221	4.04946e-15	101	376	218	311	2	43	64	2	94	NA
comp9702_c0_seq10	E2R740_CANFA	405	E2R740	767	86.6557	3.11781e-17	1	387	136	257	1	50	80	3	132	E2R740_CANFA Uncharacterized protein OS=Canis familiaris GN=AMPD3 PE=4 SV=1
comp9702_c0_seq15	AMPD2_RAT	342	Q02356	824	172.94	3.26041e-43	4	336	474	584	1	78	93	NA	111	AMPD2_RAT AMP deaminase 2 OS=Rattus norvegicus GN=Ampd2 PE=2 SV=2
comp9702_c0_seq20	Q76NR0_DROME	316	Q76NR0	774	184.111	1.44697e-46	1	315	546	650	1	81	91	NA	105	Q76NR0_DROME CG32626, isoform G OS=Drosophila melanogaster GN=CG32626 PE=4 SV=2
comp9702_c0_seq21	F1NG97_CHICK	309	F1NG97	766	127.487	1.55757e-29	1	309	277	377	1	64	78	NA	103	F1NG97_CHICK Uncharacterized protein (Fragment) OS=Gallus gallus GN=Gga.10596 PE=4 SV=1
comp9702_c0_seq23	AMPD2_RAT	301	Q02356	824	136.346	3.3783e-32	4	297	494	591	1	58	77	NA	98	AMPD2_RAT AMP deaminase 2 OS=Rattus norvegicus GN=Ampd2 PE=2 SV=2
comp9702_c0_seq26	AMPD2_RAT	285	Q02356	824	154.836	9.29277e-38	1	285	416	510	1	71	83	NA	95	AMPD2_RAT AMP deaminase 2 OS=Rattus norvegicus GN=Ampd2 PE=2 SV=2
comp9702_c0_seq27	Q76NR0_DROME	285	Q76NR0	774	176.792	2.28359e-44	1	285	622	716	1	83	90	NA	95	Q76NR0_DROME CG32626, isoform G OS=Drosophila melanogaster GN=CG32626 PE=4 SV=2
comp9702_c0_seq28	F1NG97_CHICK	279	F1NG97	766	111.694	9.06599e-25	1	279	277	367	1	56	69	NA	93	F1NG97_CHICK Uncharacterized protein (Fragment) OS=Gallus gallus GN=Gga.10596 PE=4 SV=1
comp9702_c0_seq31	Q76NR0_DROME	272	Q76NR0	774	159.844	2.92421e-39	2	271	561	650	2	71	81	NA	90	Q76NR0_DROME CG32626, isoform G OS=Drosophila melanogaster GN=CG32626 PE=4 SV=2
comp9702_c0_seq33	AMPD2_RAT	255	Q02356	824	137.117	1.97881e-32	1	255	426	510	1	62	73	NA	85	AMPD2_RAT AMP deaminase 2 OS=Rattus norvegicus GN=Ampd2 PE=2 SV=2
comp9702_c0_seq35	AMPD2_RAT	224	Q02356	824	102.834	4.24496e-22	1	219	330	402	1	47	59	NA	73	AMPD2_RAT AMP deaminase 2 OS=Rattus norvegicus GN=Ampd2 PE=2 SV=2
comp9702_c0_seq39	AMPD2_RAT	213	Q02356	824	58.5362	8.89446e-09	1	120	766	805	1	26	30	NA	40	AMPD2_RAT AMP deaminase 2 OS=Rattus norvegicus GN=Ampd2 PE=2 SV=2
comp9702_c0_seq40	AMPD2_RAT	212	Q02356	824	86.2705	3.99257e-17	30	212	317	377	3	39	49	NA	61	AMPD2_RAT AMP deaminase 2 OS=Rattus norvegicus GN=Ampd2 PE=2 SV=2
comp9702_c0_seq41	Q76NR0_DROME	211	Q76NR0	774	90.5077	2.12197e-18	30	209	377	436	3	38	50	NA	60	Q76NR0_DROME CG32626, isoform G OS=Drosophila melanogaster GN=CG32626 PE=4 SV=2
comp9606_c0_seq1	Q0P3X1_DANRE	939	Q0P3X1	536	336.65	1.0223e-91	3	764	26	280	-2	174	210	2	256	Q0P3X1_DANRE Glycerol-3-phosphate dehydrogenase 2 (Mitochondrial) OS=Danio rerio GN=gpd2 PE=2 SV=1
comp9606_c0_seq2	Q0P3X1_DANRE	801	Q0P3X1	536	299.671	1.08001e-80	3	626	26	233	-2	153	175	1	209	Q0P3X1_DANRE Glycerol-3-phosphate dehydrogenase 2 (Mitochondrial) OS=Danio rerio GN=gpd2 PE=2 SV=1
comp9606_c0_seq6	Q7K569_DROME	461	Q7K569	724	216.468	3.80085e-56	9	461	205	355	-1	102	122	NA	151	Q7K569_DROME GH10595p OS=Drosophila melanogaster GN=Gpo-1 PE=2 SV=1
comp9606_c0_seq7	GPDM_HUMAN	408	P43304	727	189.119	4.46053e-48	3	407	409	542	-2	89	112	NA	135	GPDM_HUMAN Glycerol-3-phosphate dehydrogenase, mitochondrial OS=Homo sapiens GN=GPD2 PE=1 SV=3
comp9606_c0_seq9	F1NCA2_CHICK	372	F1NCA2	726	91.2781	1.25938e-18	79	372	625	726	-1	50	66	4	102	F1NCA2_CHICK Uncharacterized protein (Fragment) OS=Gallus gallus GN=Gga.11036 PE=3 SV=1
comp9606_c0_seq11	Q7K569_DROME	350	Q7K569	724	185.652	4.83578e-47	3	350	280	395	-1	87	98	NA	116	Q7K569_DROME GH10595p OS=Drosophila melanogaster GN=Gpo-1 PE=2 SV=1
comp9606_c0_seq13	F1NCA2_CHICK	332	F1NCA2	726	91.2781	1.26043e-18	39	332	625	726	-1	50	66	4	102	F1NCA2_CHICK Uncharacterized protein (Fragment) OS=Gallus gallus GN=Gga.11036 PE=3 SV=1
comp9606_c0_seq14	GPDM_RAT	328	P35571	727	102.064	7.17688e-22	3	227	38	116	-3	53	64	4	79	GPDM_RAT Glycerol-3-phosphate dehydrogenase, mitochondrial OS=Rattus norvegicus GN=Gpd2 PE=1 SV=1
comp9606_c0_seq15	Q7K569_DROME	326	Q7K569	724	170.629	1.64307e-42	3	326	280	387	-1	80	90	NA	108	Q7K569_DROME GH10595p OS=Drosophila melanogaster GN=Gpo-1 PE=2 SV=1
comp9606_c0_seq20	Q7K569_DROME	270	Q7K569	724	122.479	5.17371e-28	1	270	407	497	-1	57	74	1	91	Q7K569_DROME GH10595p OS=Drosophila melanogaster GN=Gpo-1 PE=2 SV=1
comp9606_c0_seq21	GPDM_HUMAN	269	P43304	727	127.487	1.55284e-29	18	269	375	458	-1	58	76	NA	84	GPDM_HUMAN Glycerol-3-phosphate dehydrogenase, mitochondrial OS=Homo sapiens GN=GPD2 PE=1 SV=3
comp9606_c0_seq25	Q7K569_DROME	264	Q7K569	724	143.28	2.7413e-34	1	264	280	367	-1	66	73	NA	88	Q7K569_DROME GH10595p OS=Drosophila melanogaster GN=Gpo-1 PE=2 SV=1
comp9606_c0_seq27	GPDM_BOVIN	253	A6QLU1	727	67.781	1.48142e-11	9	251	582	664	-3	34	52	2	83	GPDM_BOVIN Glycerol-3-phosphate dehydrogenase, mitochondrial OS=Bos taurus GN=GPD2 PE=2 SV=1
comp9606_c0_seq32	F1NCA2_CHICK	204	F1NCA2	726	107.457	1.68522e-23	3	203	498	563	-2	50	60	NA	67	F1NCA2_CHICK Uncharacterized protein (Fragment) OS=Gallus gallus GN=Gga.11036 PE=3 SV=1
comp8496_c0_seq1	HCD2_DROME	1529	O18404	255	343.584	1.64121e-93	1	705	21	255	1	169	195	NA	235	HCD2_DROME 3-hydroxyacyl-CoA dehydrogenase type-2 OS=Drosophila melanogaster GN=scu PE=1 SV=1
comp8496_c0_seq3	Q5XJS8_DANRE	389	Q5XJS8	260	105.145	8.31705e-23	139	387	1	83	1	50	62	NA	83	Q5XJS8_DANRE Hydroxysteroid (17-beta) dehydrogenase 10 OS=Danio rerio GN=hsd17b10 PE=2 SV=1
comp9708_c0_seq1	G3V8U3_RAT	1785	G3V8U3	391	309.686	3.16864e-83	233	1351	15	374	2	171	211	25	398	G3V8U3_RAT D4, zinc and double PHD fingers family 2 (Predicted) OS=Rattus norvegicus GN=Dpf2 PE=4 SV=1
comp8788_c0_seq2	RM51_DROME	527	Q9VLJ9	174	60.077	9.1044e-11	114	332	71	142	-1	31	47	NA	73	RM51_DROME 39S ribosomal protein L51, mitochondrial OS=Drosophila melanogaster GN=mRpL51 PE=2 SV=2
comp9326_c0_seq3	Q568Q5_DANRE	790	Q568Q5	348	119.398	1.96098e-26	1	741	89	342	1	75	132	14	261	Q568Q5_DANRE N-terminal EF-hand calcium binding protein 1 OS=Danio rerio GN=necab1 PE=2 SV=1
comp9326_c0_seq4	Q568Q5_DANRE	530	Q568Q5	348	83.1889	7.22624e-16	17	481	174	342	2	53	86	14	169	Q568Q5_DANRE N-terminal EF-hand calcium binding protein 1 OS=Danio rerio GN=necab1 PE=2 SV=1
comp9326_c0_seq7	E2RIS1_CANFA	342	E2RIS1	392	100.138	2.68581e-21	1	336	65	176	1	50	69	NA	112	E2RIS1_CANFA Uncharacterized protein OS=Canis familiaris GN=NECAB3 PE=4 SV=1
comp9326_c0_seq9	Q568Q5_DANRE	301	Q568Q5	348	98.2117	1.01954e-20	62	298	8	86	2	48	60	NA	79	Q568Q5_DANRE N-terminal EF-hand calcium binding protein 1 OS=Danio rerio GN=necab1 PE=2 SV=1
comp9902_c0_seq1	F1PLP1_CANFA	955	F1PLP1	377	86.2705	2.48018e-16	121	819	24	250	-2	67	119	4	237	F1PLP1_CANFA Uncharacterized protein OS=Canis familiaris GN=Cfa.39006 PE=4 SV=1
comp8809_c0_seq1	ENDOU_PAROL	1859	Q9PTU6	385	201.83	9.79812e-51	252	1379	19	379	3	128	185	14	390	ENDOU_PAROL Poly(U)-specific endoribonuclease OS=Paralichthys olivaceus GN=endou PE=2 SV=1
comp8809_c0_seq2	ENDOU_PAROL	1695	Q9PTU6	385	202.986	3.94035e-51	82	1215	17	379	1	129	186	14	392	ENDOU_PAROL Poly(U)-specific endoribonuclease OS=Paralichthys olivaceus GN=endou PE=2 SV=1
comp8809_c0_seq3	ENDUB_DANRE	1653	Q503V9	282	109.768	4.39667e-23	733	1164	125	273	1	61	81	9	153	ENDUB_DANRE Poly(U)-specific endoribonuclease-B OS=Danio rerio GN=endoub PE=2 SV=1
comp8809_c0_seq4	ENDOU_PAROL	1163	Q9PTU6	385	105.145	6.83235e-22	252	890	19	213	3	65	96	8	221	ENDOU_PAROL Poly(U)-specific endoribonuclease OS=Paralichthys olivaceus GN=endou PE=2 SV=1
comp8809_c0_seq5	ENDOU_PAROL	999	Q9PTU6	385	106.301	2.48798e-22	82	726	17	213	1	66	97	8	223	ENDOU_PAROL Poly(U)-specific endoribonuclease OS=Paralichthys olivaceus GN=endou PE=2 SV=1
comp8845_c0_seq1	Q7ZUS5_DANRE	898	Q7ZUS5	995	158.303	4.6656e-38	216	584	122	243	3	64	89	NA	123	Q7ZUS5_DANRE Atrxl protein (Fragment) OS=Danio rerio GN=atrx PE=2 SV=1
comp8861_c0_seq2	B3DIT8_DANRE	366	B3DIT8	880	67.0106	2.56353e-11	65	283	21	91	-3	35	45	1	74	B3DIT8_DANRE Si:dkey-15j16.4 OS=Danio rerio GN=si:dkey-15j16.4 PE=2 SV=1
comp9034_c0_seq1	Q8T3X9_DROME	358	Q8T3X9	130	94.3597	1.45861e-19	3	212	9	77	-3	44	61	NA	70	Q8T3X9_DROME AT26381p OS=Drosophila melanogaster GN=l(1)G0136 PE=2 SV=1
comp9034_c0_seq3	Q8T3X9_DROME	283	Q8T3X9	130	55.4546	7.7105e-08	3	137	9	52	-3	26	40	NA	45	Q8T3X9_DROME AT26381p OS=Drosophila melanogaster GN=l(1)G0136 PE=2 SV=1
comp9034_c0_seq4	F1S4I4_PIG	265	F1S4I4	129	105.145	8.27299e-23	88	255	74	129	-2	48	52	NA	56	F1S4I4_PIG Uncharacterized protein OS=Sus scrofa GN=ISCA1 PE=4 SV=1
comp9559_c0_seq3	Q5ZK98_CHICK	350	Q5ZK98	84	51.9878	8.3448e-07	240	341	40	73	-1	23	30	NA	34	Q5ZK98_CHICK Uncharacterized protein OS=Gallus gallus GN=DPM2 PE=4 SV=1
comp9559_c0_seq4	Q5ZK98_CHICK	347	Q5ZK98	84	93.9745	1.91983e-19	3	206	1	68	-1	39	57	NA	68	Q5ZK98_CHICK Uncharacterized protein OS=Gallus gallus GN=DPM2 PE=4 SV=1
comp9559_c0_seq6	Q5ZK98_CHICK	311	Q5ZK98	84	51.9878	8.31663e-07	201	302	40	73	-1	23	30	NA	34	Q5ZK98_CHICK Uncharacterized protein OS=Gallus gallus GN=DPM2 PE=4 SV=1
comp8906_c0_seq1	Q6PH55_DANRE	566	Q6PH55	944	253.832	3.58141e-67	3	509	144	320	-1	125	145	8	177	Q6PH55_DANRE C20orf14 homolog (H. sapiens) OS=Danio rerio GN=c20orf14 PE=2 SV=1
comp8906_c0_seq2	F1N9U0_CHICK	545	F1N9U0	945	171.785	1.63125e-42	3	449	1	156	-1	92	102	7	156	F1N9U0_CHICK Uncharacterized protein (Fragment) OS=Gallus gallus GN=Gga.7787 PE=4 SV=1
comp8906_c0_seq3	E2RPW8_CANFA	491	E2RPW8	944	258.84	7.93519e-69	9	488	583	742	-1	128	143	NA	160	E2RPW8_CANFA Uncharacterized protein OS=Canis familiaris GN=PRPF6 PE=4 SV=1
comp8906_c0_seq4	E2RPW8_CANFA	476	E2RPW8	944	241.506	1.22069e-63	3	476	497	654	-1	118	131	NA	158	E2RPW8_CANFA Uncharacterized protein OS=Canis familiaris GN=PRPF6 PE=4 SV=1
comp8906_c0_seq5	Q6PH55_DANRE	456	Q6PH55	944	223.787	2.33639e-58	3	455	162	320	-2	109	128	8	159	Q6PH55_DANRE C20orf14 homolog (H. sapiens) OS=Danio rerio GN=c20orf14 PE=2 SV=1
comp8906_c0_seq6	F1N9U0_CHICK	436	F1N9U0	945	157.918	1.36909e-38	2	340	1	120	-1	79	88	7	120	F1N9U0_CHICK Uncharacterized protein (Fragment) OS=Gallus gallus GN=Gga.7787 PE=4 SV=1
comp8906_c0_seq7	E2RPW8_CANFA	423	E2RPW8	944	180.259	2.38928e-45	1	423	669	809	-1	91	112	NA	141	E2RPW8_CANFA Uncharacterized protein OS=Canis familiaris GN=PRPF6 PE=4 SV=1
comp8906_c0_seq8	PRP6_HUMAN	367	O94906	941	182.185	5.45346e-46	29	367	829	941	-1	81	98	NA	113	PRP6_HUMAN Pre-mRNA-processing factor 6 OS=Homo sapiens GN=PRPF6 PE=1 SV=1
comp8906_c0_seq9	Q6PH55_DANRE	363	Q6PH55	944	196.052	3.6686e-50	3	362	754	873	-2	93	108	NA	120	Q6PH55_DANRE C20orf14 homolog (H. sapiens) OS=Danio rerio GN=c20orf14 PE=2 SV=1
comp8906_c0_seq10	Q6PH55_DANRE	344	Q6PH55	944	157.147	1.85137e-38	3	344	169	290	-1	78	92	8	122	Q6PH55_DANRE C20orf14 homolog (H. sapiens) OS=Danio rerio GN=c20orf14 PE=2 SV=1
comp8906_c0_seq11	E2RPW8_CANFA	296	E2RPW8	944	131.724	8.36241e-31	3	296	669	766	-1	64	78	NA	98	E2RPW8_CANFA Uncharacterized protein OS=Canis familiaris GN=PRPF6 PE=4 SV=1
comp8906_c0_seq12	E2RPW8_CANFA	285	E2RPW8	944	161.77	7.62064e-40	3	284	430	523	-2	81	85	NA	94	E2RPW8_CANFA Uncharacterized protein OS=Canis familiaris GN=PRPF6 PE=4 SV=1
comp8906_c0_seq13	Q6PH55_DANRE	264	Q6PH55	944	105.916	4.86182e-23	3	260	488	573	-2	54	61	NA	86	Q6PH55_DANRE C20orf14 homolog (H. sapiens) OS=Danio rerio GN=c20orf14 PE=2 SV=1
comp8729_c0_seq1	A5GFT5_PIG	1281	A5GFT5	523	511.916	2.75762e-144	11	1279	1	424	2	251	319	1	424	A5GFT5_PIG Aminopeptidase-like 1 OS=Sus scrofa GN=NPEPL1 PE=4 SV=1
comp8729_c0_seq4	F1NSZ4_CHICK	600	F1NSZ4	513	191.43	2.47998e-48	4	402	379	513	1	94	109	2	135	F1NSZ4_CHICK Uncharacterized protein (Fragment) OS=Gallus gallus GN=Gga.25589 PE=4 SV=1
comp8978_c0_seq4	Q08CM0_DANRE	451	Q08CM0	296	74.7146	1.71481e-13	47	451	36	174	-1	49	73	6	141	Q08CM0_DANRE Family with sequence similarity 125, member B, duplicate a OS=Danio rerio GN=fam125ba PE=2 SV=1
comp8978_c0_seq10	F125B_HUMAN	322	Q9H7P6	319	78.1814	1.11261e-14	1	312	46	151	-2	42	57	2	106	F125B_HUMAN Multivesicular body subunit 12B OS=Homo sapiens GN=FAM125B PE=1 SV=2
comp9013_c0_seq1	F1N3D6_BOVIN	2254	F1N3D6	696	812.757	0	220	2070	66	681	-2	396	471	2	619	F1N3D6_BOVIN Methylenetetrahydrofolate reductase OS=Bos taurus GN=Bt.26830 PE=3 SV=1
comp9013_c0_seq2	F1N3D6_BOVIN	2208	F1N3D6	696	812.757	0	174	2024	66	681	-2	396	471	2	619	F1N3D6_BOVIN Methylenetetrahydrofolate reductase OS=Bos taurus GN=Bt.26830 PE=3 SV=1
comp8173_c0_seq1	E1C420_CHICK	3504	E1C420	883	979.548	0	357	2978	1	871	3	509	640	14	888	E1C420_CHICK Uncharacterized protein OS=Gallus gallus GN=Gga.2785 PE=3 SV=1
comp8104_c0_seq8	CPSF4_XENTR	661	Q66KE3	269	304.294	3.17062e-82	43	555	1	171	-2	124	149	NA	171	CPSF4_XENTR Cleavage and polyadenylation specificity factor subunit 4 OS=Xenopus tropicalis GN=cpsf4 PE=2 SV=1
comp8104_c0_seq10	D3ZXQ3_RAT	543	D3ZXQ3	211	262.692	6.9292e-70	3	437	1	145	-2	109	127	NA	145	D3ZXQ3_RAT Uncharacterized protein OS=Rattus norvegicus PE=4 SV=1
comp9051_c0_seq1	E2R4L7_CANFA	988	E2R4L7	505	405.986	1.48411e-112	147	983	25	303	3	191	233	NA	279	E2R4L7_CANFA Serine hydroxymethyltransferase OS=Canis familiaris GN=SHMT2 PE=3 SV=1
comp9051_c0_seq2	A9LDD9_DANRE	847	A9LDD9	492	51.9878	4.30936e-06	3	176	435	491	3	25	39	NA	58	A9LDD9_DANRE Mitochondrial serine hydroxymethyltransferase OS=Danio rerio GN=shmt2 PE=2 SV=1
comp9051_c0_seq3	A9LDD9_DANRE	810	A9LDD9	492	325.865	1.44431e-88	1	768	237	491	1	159	203	NA	256	A9LDD9_DANRE Mitochondrial serine hydroxymethyltransferase OS=Danio rerio GN=shmt2 PE=2 SV=1
comp9051_c0_seq6	A9LDD9_DANRE	639	A9LDD9	492	262.307	1.29297e-69	1	597	294	491	1	129	160	NA	199	A9LDD9_DANRE Mitochondrial serine hydroxymethyltransferase OS=Danio rerio GN=shmt2 PE=2 SV=1
comp8948_c0_seq1	B4E2N0_HUMAN	832	B4E2N0	211	260.381	7.73884e-69	132	692	20	207	-3	134	162	1	188	B4E2N0_HUMAN Uncharacterized protein OS=Homo sapiens GN=LZIC PE=2 SV=1
comp8948_c0_seq2	LZIC_RAT	548	Q5PQN7	190	114.775	2.39934e-25	270	548	96	189	-1	59	76	1	94	LZIC_RAT Protein LZIC OS=Rattus norvegicus GN=Lzic PE=2 SV=1
comp8948_c0_seq4	B4E2N0_HUMAN	461	B4E2N0	211	170.629	2.39177e-42	1	321	20	126	-3	86	97	NA	107	B4E2N0_HUMAN Uncharacterized protein OS=Homo sapiens GN=LZIC PE=2 SV=1
comp9097_c0_seq1	B8JLL1_DANRE	982	B8JLL1	479	224.172	7.92279e-58	78	683	1	202	-3	109	150	NA	202	B8JLL1_DANRE Novel protein similar to vertebrate uridine monophosphate synthetase (UMPS, zgc:55702) OS=Danio rerio GN=umps PE=3 SV=1
comp9097_c0_seq2	B8JLL1_DANRE	891	B8JLL1	479	224.172	6.84781e-58	78	683	1	202	-2	109	150	NA	202	B8JLL1_DANRE Novel protein similar to vertebrate uridine monophosphate synthetase (UMPS, zgc:55702) OS=Danio rerio GN=umps PE=3 SV=1
comp9097_c0_seq3	F1NPH9_CHICK	474	F1NPH9	479	206.838	3.2679e-53	3	473	304	460	-2	103	122	NA	157	F1NPH9_CHICK Uncharacterized protein OS=Gallus gallus GN=Gga.9322 PE=3 SV=1
comp9097_c0_seq4	F1NPH9_CHICK	356	F1NPH9	479	166.777	2.31255e-41	1	354	265	382	-3	81	95	NA	118	F1NPH9_CHICK Uncharacterized protein OS=Gallus gallus GN=Gga.9322 PE=3 SV=1
comp9097_c0_seq5	F1NPH9_CHICK	316	F1NPH9	479	147.132	1.89484e-35	3	314	265	368	-3	71	82	NA	104	F1NPH9_CHICK Uncharacterized protein OS=Gallus gallus GN=Gga.9322 PE=3 SV=1
comp9097_c0_seq6	F1NPH9_CHICK	296	F1NPH9	479	72.7886	4.60994e-13	3	296	157	257	-1	43	65	3	101	F1NPH9_CHICK Uncharacterized protein OS=Gallus gallus GN=Gga.9322 PE=3 SV=1
comp9097_c0_seq7	F1NPH9_CHICK	291	F1NPH9	479	131.724	8.40379e-31	3	284	254	347	-2	62	75	NA	94	F1NPH9_CHICK Uncharacterized protein OS=Gallus gallus GN=Gga.9322 PE=3 SV=1
comp9097_c0_seq8	F1NPH9_CHICK	282	F1NPH9	479	131.339	1.10567e-30	3	281	255	347	-2	62	74	NA	93	F1NPH9_CHICK Uncharacterized protein OS=Gallus gallus GN=Gga.9322 PE=3 SV=1
comp9097_c0_seq9	F1NPH9_CHICK	275	F1NPH9	479	65.4698	7.48735e-11	3	275	157	250	-1	39	60	3	94	F1NPH9_CHICK Uncharacterized protein OS=Gallus gallus GN=Gga.9322 PE=3 SV=1
comp9066_c0_seq1	D3ZWA1_RAT	624	D3ZWA1	599	94.7449	3.36042e-19	269	616	163	286	2	49	73	8	124	D3ZWA1_RAT Uncharacterized protein OS=Rattus norvegicus GN=Fam63b PE=4 SV=1
comp9066_c0_seq2	FA63B_HUMAN	557	Q8NBR6	621	219.164	9.40453e-57	25	552	225	401	1	104	133	1	177	FA63B_HUMAN Protein FAM63B OS=Homo sapiens GN=FAM63B PE=1 SV=2
comp9066_c0_seq5	FA63B_MOUSE	380	Q6PDI6	601	171.014	1.24407e-42	4	378	294	418	1	80	97	NA	125	FA63B_MOUSE Protein FAM63B OS=Mus musculus GN=Fam63b PE=1 SV=1
comp9066_c0_seq6	B0BMY3_RAT	375	B0BMY3	161	168.318	8.10647e-42	3	308	56	157	-2	81	89	NA	102	B0BMY3_RAT LOC682902 protein OS=Rattus norvegicus GN=Taf12 PE=2 SV=1
comp9066_c0_seq7	B0BMY3_RAT	362	B0BMY3	161	168.703	6.27221e-42	53	358	60	161	-2	81	89	NA	102	B0BMY3_RAT LOC682902 protein OS=Rattus norvegicus GN=Taf12 PE=2 SV=1
comp9066_c0_seq8	FA63B_HUMAN	336	Q8NBR6	621	122.865	3.8892e-28	1	336	412	519	1	62	77	1	113	FA63B_HUMAN Protein FAM63B OS=Homo sapiens GN=FAM63B PE=1 SV=2
comp9066_c0_seq11	B0BMY3_RAT	310	B0BMY3	161	100.523	2.03898e-21	122	307	100	161	-1	47	51	NA	62	B0BMY3_RAT LOC682902 protein OS=Rattus norvegicus GN=Taf12 PE=2 SV=1
comp8775_c0_seq6	MKAR_SCHPO	316	Q10245	341	76.6406	3.1451e-14	3	251	13	95	-3	42	51	NA	83	MKAR_SCHPO 3-ketoacyl-CoA reductase OS=Schizosaccharomyces pombe (strain 972 / ATCC 24843) GN=SPAC4G9.15 PE=2 SV=1
comp8775_c0_seq7	Q869Y3_DICDI	298	Q869Y3	307	70.8626	1.75178e-12	3	221	9	77	-3	40	45	NA	73	Q869Y3_DICDI Putative uncharacterized protein OS=Dictyostelium discoideum GN=DDB_0167402 PE=3 SV=1
comp8775_c0_seq9	DHB12_RAT	261	Q6P7R8	312	104.375	1.41799e-22	3	260	131	216	-2	48	67	NA	86	DHB12_RAT Estradiol 17-beta-dehydrogenase 12 OS=Rattus norvegicus GN=Hsd17b12 PE=2 SV=1
comp8775_c0_seq10	DHB12_RAT	232	Q6P7R8	312	90.8929	1.65756e-18	1	231	131	207	-2	42	59	NA	77	DHB12_RAT Estradiol 17-beta-dehydrogenase 12 OS=Rattus norvegicus GN=Hsd17b12 PE=2 SV=1
comp8775_c0_seq12	LE767_CAEBR	202	Q60V51	316	51.9878	8.42194e-07	3	200	242	307	-3	26	37	NA	66	LE767_CAEBR Putative steroid dehydrogenase let-767 OS=Caenorhabditis briggsae GN=let-767 PE=3 SV=1
comp8611_c0_seq1	G3V801_RAT	305	G3V801	761	102.834	4.12898e-22	2	304	177	282	-2	48	67	5	106	G3V801_RAT Peptidase, serine, 12 (Neurotrypsin, motopsin) OS=Rattus norvegicus GN=Prss12 PE=3 SV=1
comp9448_c0_seq1	Q6TGU0_DANRE	2254	Q6TGU0	275	94.3597	2.76358e-18	1928	2251	114	226	-1	47	67	5	113	Q6TGU0_DANRE Myeloid leukemia-associated SET translocation protein OS=Danio rerio GN=setb PE=2 SV=1
comp9448_c0_seq2	SET_DROME	720	P53997	269	141.739	3.12881e-33	3	575	8	209	-2	73	116	11	202	SET_DROME Protein SET OS=Drosophila melanogaster GN=Set PE=1 SV=2
comp9448_c0_seq4	SET_DROME	447	P53997	269	78.5666	1.13476e-14	3	302	8	108	-2	37	63	1	101	SET_DROME Protein SET OS=Drosophila melanogaster GN=Set PE=1 SV=2
comp9448_c0_seq5	SET_DROME	447	P53997	269	78.5666	1.13476e-14	3	302	8	108	-2	37	63	1	101	SET_DROME Protein SET OS=Drosophila melanogaster GN=Set PE=1 SV=2
comp9516_c0_seq3	VGFR3_DANRE	525	Q5MD89	1357	55.4546	1.56612e-07	2	118	1079	1119	-3	26	29	2	41	VGFR3_DANRE Vascular endothelial growth factor receptor 3 OS=Danio rerio GN=flt4 PE=2 SV=1
comp9516_c0_seq18	VGFR3_DANRE	254	Q5MD89	1357	73.9442	2.06221e-13	27	254	1052	1128	-1	39	49	2	78	VGFR3_DANRE Vascular endothelial growth factor receptor 3 OS=Danio rerio GN=flt4 PE=2 SV=1
comp9516_c0_seq20	VGFR3_DANRE	243	Q5MD89	1357	66.6254	3.31605e-11	73	216	1079	1128	-1	30	36	2	50	VGFR3_DANRE Vascular endothelial growth factor receptor 3 OS=Danio rerio GN=flt4 PE=2 SV=1
comp9516_c0_seq26	VGFR2_DANRE	212	Q5GIT4	1357	65.855	5.58411e-11	2	211	1043	1113	-2	34	42	1	71	VGFR2_DANRE Vascular endothelial growth factor receptor 2 OS=Danio rerio GN=kdr PE=1 SV=2
comp9516_c0_seq27	VGFR3_DANRE	203	Q5MD89	1357	62.7734	4.7602e-10	3	203	1052	1119	-1	34	42	2	69	VGFR3_DANRE Vascular endothelial growth factor receptor 3 OS=Danio rerio GN=flt4 PE=2 SV=1
comp9117_c0_seq1	CRFR2_RAT	2240	P47866	411	125.176	1.45032e-27	59	448	254	386	2	61	87	3	133	CRFR2_RAT Corticotropin-releasing factor receptor 2 OS=Rattus norvegicus GN=Crhr2 PE=2 SV=1
comp9117_c0_seq2	D4A5C4_RAT	1974	D4A5C4	431	127.487	2.51604e-28	1454	1969	59	230	2	72	104	7	179	D4A5C4_RAT Corticotropin releasing hormone receptor 2, isoform CRA_a OS=Rattus norvegicus GN=Crhr2 PE=3 SV=1
comp9117_c0_seq3	D4A5C4_RAT	1304	D4A5C4	431	127.487	1.50114e-28	784	1299	59	230	1	72	104	7	179	D4A5C4_RAT Corticotropin releasing hormone receptor 2, isoform CRA_a OS=Rattus norvegicus GN=Crhr2 PE=3 SV=1
comp9117_c0_seq5	F1Q236_CANFA	467	F1Q236	432	115.546	9.51951e-26	25	465	205	339	1	57	82	3	150	F1Q236_CANFA Uncharacterized protein (Fragment) OS=Canis familiaris GN=CRHR2 PE=3 SV=1
comp9117_c0_seq7	F1NGG4_CHICK	269	F1NGG4	412	65.855	5.54864e-11	82	267	255	319	1	33	44	3	65	F1NGG4_CHICK Uncharacterized protein OS=Gallus gallus GN=Gga.8932 PE=3 SV=1
comp8005_c0_seq1	DDA1_DANRE	778	Q7T2A3	104	107.457	7.52518e-23	177	461	1	97	3	54	69	2	97	DDA1_DANRE DET1- and DDB1-associated protein 1 OS=Danio rerio GN=dda1 PE=2 SV=1
comp9026_c0_seq3	Q561T2_DANRE	353	Q561T2	302	143.665	2.10192e-34	3	260	4	89	-1	69	77	NA	86	Q561T2_DANRE Peptidylprolyl isomerase E (Cyclophilin E) OS=Danio rerio GN=ppie PE=2 SV=1
comp9026_c0_seq4	PPIE_BOVIN	333	A4FV72	301	145.591	5.63162e-35	3	254	131	214	-2	65	72	NA	84	PPIE_BOVIN Peptidyl-prolyl cis-trans isomerase E OS=Bos taurus GN=PPIE PE=2 SV=1
comp9026_c0_seq5	PPIE_BOVIN	321	A4FV72	301	138.272	9.08249e-33	3	242	131	210	-2	61	68	NA	80	PPIE_BOVIN Peptidyl-prolyl cis-trans isomerase E OS=Bos taurus GN=PPIE PE=2 SV=1
comp9026_c0_seq8	E1BUM0_CHICK	272	E1BUM0	301	106.686	2.93781e-23	3	179	4	62	-1	50	55	NA	59	E1BUM0_CHICK Uncharacterized protein OS=Gallus gallus GN=Gga.4709 PE=4 SV=1
comp9026_c0_seq9	PPIE_DROME	228	Q9V3G3	300	58.151	1.19626e-08	6	227	96	160	-2	34	42	6	80	PPIE_DROME Peptidyl-prolyl cis-trans isomerase E OS=Drosophila melanogaster GN=cyp33 PE=1 SV=1
comp9118_c0_seq1	Q1LY55_DANRE	2489	Q1LY55	1322	146.747	5.25329e-34	480	1316	1000	1268	-1	104	148	6	285	Q1LY55_DANRE Novel protein similar to vertebrate capicua homolog (Drosophila) (CIC) (Fragment) OS=Danio rerio GN=si:ch211-39e15.1 PE=4 SV=1
comp9118_c0_seq2	F1RGJ7_PIG	1619	F1RGJ7	2518	200.675	1.84106e-50	89	1618	571	1226	-2	218	286	179	689	F1RGJ7_PIG Uncharacterized protein OS=Sus scrofa GN=LOC100514052 PE=4 SV=1
comp9118_c0_seq3	G3MX46_BOVIN	978	G3MX46	2508	72.0182	5.0081e-12	138	977	564	848	-2	87	133	35	315	G3MX46_BOVIN Uncharacterized protein OS=Bos taurus GN=Bt.21019 PE=4 SV=1
comp9118_c0_seq5	F1RGJ7_PIG	832	F1RGJ7	2518	66.6254	1.65018e-10	281	799	163	367	-1	62	83	36	209	F1RGJ7_PIG Uncharacterized protein OS=Sus scrofa GN=LOC100514052 PE=4 SV=1
comp9118_c0_seq6	E2RL52_CANFA	782	E2RL52	2423	144.436	5.57774e-34	66	611	428	622	-1	91	123	24	206	E2RL52_CANFA Uncharacterized protein OS=Canis familiaris GN=CIC PE=4 SV=1
comp9118_c0_seq7	F1RGJ7_PIG	748	F1RGJ7	2518	66.6254	1.38067e-10	197	715	163	367	-1	62	83	36	209	F1RGJ7_PIG Uncharacterized protein OS=Sus scrofa GN=LOC100514052 PE=4 SV=1
comp9118_c0_seq15	F1RGJ7_PIG	321	F1RGJ7	2518	59.6918	4.10541e-09	24	320	571	675	-2	48	66	13	112	F1RGJ7_PIG Uncharacterized protein OS=Sus scrofa GN=LOC100514052 PE=4 SV=1
comp8306_c0_seq1	Q9U983_DROME	1128	Q9U983	335	348.206	4.44433e-95	1	915	26	328	-1	168	225	2	307	Q9U983_DROME MAPKK OS=Drosophila melanogaster GN=lic PE=2 SV=1
comp8306_c0_seq2	Q9U983_DROME	524	Q9U983	335	80.4925	4.54615e-15	270	521	253	335	-1	42	57	1	85	Q9U983_DROME MAPKK OS=Drosophila melanogaster GN=lic PE=2 SV=1
comp8306_c0_seq3	Q9U983_DROME	419	Q9U983	335	80.4925	2.43724e-15	165	416	253	335	-1	42	57	1	85	Q9U983_DROME MAPKK OS=Drosophila melanogaster GN=lic PE=2 SV=1
comp8211_c0_seq1	CH033_MOUSE	826	Q3U6N9	222	85.8853	2.5962e-16	101	385	105	195	-1	41	67	NA	95	CH033_MOUSE UPF0488 protein C8orf33 homolog OS=Mus musculus PE=2 SV=1
comp8211_c0_seq2	CH033_MOUSE	746	Q3U6N9	222	85.8853	2.183e-16	21	305	105	195	-1	41	67	NA	95	CH033_MOUSE UPF0488 protein C8orf33 homolog OS=Mus musculus PE=2 SV=1
comp8487_c0_seq1	F1NQY5_CHICK	1008	F1NQY5	795	269.24	2.23964e-71	357	1007	576	791	-2	128	170	NA	217	F1NQY5_CHICK Uncharacterized protein OS=Gallus gallus GN=Gga.3193 PE=4 SV=1
comp8487_c0_seq2	F1NQY5_CHICK	813	F1NQY5	795	269.24	1.60429e-71	162	812	576	791	-2	128	170	NA	217	F1NQY5_CHICK Uncharacterized protein OS=Gallus gallus GN=Gga.3193 PE=4 SV=1
comp8487_c0_seq3	UBP10_BOVIN	809	A5PJS6	800	223.016	1.31004e-57	6	800	391	658	-1	123	176	10	275	UBP10_BOVIN Ubiquitin carboxyl-terminal hydrolase 10 OS=Bos taurus GN=USP10 PE=2 SV=1
comp8487_c0_seq6	UBP10_HUMAN	442	Q14694	798	105.145	1.1058e-22	1	411	337	475	-2	61	86	3	140	UBP10_HUMAN Ubiquitin carboxyl-terminal hydrolase 10 OS=Homo sapiens GN=USP10 PE=1 SV=2
comp8487_c0_seq11	UBP10_BOVIN	318	A5PJS6	800	75.0998	9.44261e-14	109	288	737	796	-1	31	41	NA	60	UBP10_BOVIN Ubiquitin carboxyl-terminal hydrolase 10 OS=Bos taurus GN=USP10 PE=2 SV=1
comp8487_c0_seq13	F1NG89_CHICK	246	F1NG89	716	65.0846	9.64822e-11	6	239	464	542	-2	33	52	2	80	F1NG89_CHICK Uncharacterized protein (Fragment) OS=Gallus gallus GN=Gga.3193 PE=4 SV=1
comp8254_c0_seq1	F1RMP3_PIG	309	F1RMP3	858	119.398	4.2523e-27	8	307	618	716	2	56	81	NA	100	F1RMP3_PIG Uncharacterized protein (Fragment) OS=Sus scrofa PE=4 SV=1
comp8254_c0_seq2	F1RMP3_PIG	231	F1RMP3	858	97.8265	1.35916e-20	8	214	618	686	2	42	60	NA	69	F1RMP3_PIG Uncharacterized protein (Fragment) OS=Sus scrofa PE=4 SV=1
comp9975_c0_seq1	F1P576_CHICK	3267	F1P576	1537	127.102	5.84612e-28	171	818	328	548	-2	70	110	12	228	F1P576_CHICK Uncharacterized protein (Fragment) OS=Gallus gallus GN=Gga.46479 PE=4 SV=1
comp9975_c0_seq2	F1P576_CHICK	3228	F1P576	1537	127.102	5.76704e-28	132	779	328	548	-2	70	110	12	228	F1P576_CHICK Uncharacterized protein (Fragment) OS=Gallus gallus GN=Gga.46479 PE=4 SV=1
comp9975_c0_seq3	D2X899_DANRE	1640	D2X899	1413	66.2402	5.50989e-10	2	934	1127	1397	-2	72	125	11	322	D2X899_DANRE Retinitis pigmentosa GTPase regulator protein 2 ORF15 OS=Danio rerio GN=rpgrb PE=2 SV=1
comp9975_c0_seq4	A8JRE3_DROME	1064	A8JRE3	1703	211.075	7.81115e-54	3	899	1403	1696	-1	118	176	8	307	A8JRE3_DROME Without children, isoform B OS=Drosophila melanogaster GN=woc PE=4 SV=1
comp9975_c0_seq8	E1C164_CHICK	699	E1C164	1159	210.69	5.28156e-54	13	690	361	588	-1	96	132	3	229	E1C164_CHICK Uncharacterized protein OS=Gallus gallus GN=ZMYM2 PE=4 SV=1
comp9975_c0_seq9	F1P576_CHICK	591	F1P576	1537	60.4622	6.38232e-09	169	516	929	1047	-1	39	55	5	121	F1P576_CHICK Uncharacterized protein (Fragment) OS=Gallus gallus GN=Gga.46479 PE=4 SV=1
comp9975_c0_seq10	F1P575_CHICK	572	F1P575	1534	62.7734	1.2006e-09	141	572	809	956	-1	47	69	13	157	F1P575_CHICK Uncharacterized protein (Fragment) OS=Gallus gallus GN=Gga.46479 PE=4 SV=1
comp9975_c0_seq11	E1C164_CHICK	554	E1C164	1159	163.31	6.0436e-40	3	545	361	544	-1	74	102	3	184	E1C164_CHICK Uncharacterized protein OS=Gallus gallus GN=ZMYM2 PE=4 SV=1
comp9975_c0_seq13	B7ZVV3_DANRE	448	B7ZVV3	1329	79.337	6.6526e-15	3	371	397	544	-3	44	72	32	155	B7ZVV3_DANRE Si:ch211-173p18.1 protein OS=Danio rerio GN=si:ch211-214j8.1 PE=2 SV=1
comp8653_c0_seq1	METL9_HUMAN	2567	Q9H1A3	318	235.728	8.91662e-61	1434	2219	55	317	-1	134	162	2	264	METL9_HUMAN Methyltransferase-like protein 9 OS=Homo sapiens GN=METTL9 PE=2 SV=1
comp8653_c0_seq2	METL9_HUMAN	2555	Q9H1A3	318	235.728	8.86777e-61	1422	2207	55	317	-1	134	162	2	264	METL9_HUMAN Methyltransferase-like protein 9 OS=Homo sapiens GN=METTL9 PE=2 SV=1
comp8653_c0_seq3	METL9_HUMAN	1705	Q9H1A3	318	65.855	7.55171e-10	1434	1616	258	317	-3	34	40	NA	61	METL9_HUMAN Methyltransferase-like protein 9 OS=Homo sapiens GN=METTL9 PE=2 SV=1
comp8653_c0_seq4	METL9_HUMAN	1693	Q9H1A3	318	65.855	7.48398e-10	1422	1604	258	317	-3	34	40	NA	61	METL9_HUMAN Methyltransferase-like protein 9 OS=Homo sapiens GN=METTL9 PE=2 SV=1
comp8754_c0_seq1	E1C7F8_CHICK	1847	E1C7F8	368	553.518	1.31593e-156	610	1686	10	368	-3	265	302	2	361	E1C7F8_CHICK Uncharacterized protein OS=Gallus gallus GN=RAE1 PE=4 SV=1
comp8754_c0_seq2	E1C7F8_CHICK	1538	E1C7F8	368	553.518	1.0523e-156	301	1377	10	368	-3	265	302	2	361	E1C7F8_CHICK Uncharacterized protein OS=Gallus gallus GN=RAE1 PE=4 SV=1
comp8754_c0_seq3	E1C7F8_CHICK	1514	E1C7F8	368	553.518	1.03082e-156	277	1353	10	368	-3	265	302	2	361	E1C7F8_CHICK Uncharacterized protein OS=Gallus gallus GN=RAE1 PE=4 SV=1
comp8754_c0_seq4	E1C7F8_CHICK	736	E1C7F8	368	308.145	2.62433e-83	3	575	10	200	-3	141	159	NA	191	E1C7F8_CHICK Uncharacterized protein OS=Gallus gallus GN=RAE1 PE=4 SV=1
comp8334_c0_seq1	F1N8H4_CHICK	1382	F1N8H4	416	157.147	1.91515e-37	669	1382	54	291	-1	87	129	NA	238	F1N8H4_CHICK Uncharacterized protein (Fragment) OS=Gallus gallus GN=Gga.25391 PE=4 SV=1
comp8334_c0_seq2	F1N8H4_CHICK	1364	F1N8H4	416	162.155	4.11568e-45	513	1364	54	349	-1	99	149	12	296	F1N8H4_CHICK Uncharacterized protein (Fragment) OS=Gallus gallus GN=Gga.25391 PE=4 SV=1
comp8334_c0_seq3	B0BNK4_RAT	854	B0BNK4	416	69.707	2.01543e-11	2	256	1	85	-2	31	53	NA	85	B0BNK4_RAT Pstpip1 protein OS=Rattus norvegicus GN=Pstpip1 PE=2 SV=1
comp8334_c0_seq5	F1N8H4_CHICK	761	F1N8H4	416	148.673	2.84392e-35	60	761	54	287	-1	83	126	NA	234	F1N8H4_CHICK Uncharacterized protein (Fragment) OS=Gallus gallus GN=Gga.25391 PE=4 SV=1
comp8082_c0_seq1	TAF3_CHICK	2389	Q5F489	930	111.309	2.34144e-23	1279	1470	847	913	-2	43	53	3	67	TAF3_CHICK Transcription initiation factor TFIID subunit 3 OS=Gallus gallus GN=TAF3 PE=2 SV=1
comp8082_c0_seq2	TAF3_CHICK	1918	Q5F489	930	111.309	1.81169e-23	1279	1470	847	913	-2	43	53	3	67	TAF3_CHICK Transcription initiation factor TFIID subunit 3 OS=Gallus gallus GN=TAF3 PE=2 SV=1
comp8082_c0_seq3	TAF3_CHICK	1692	Q5F489	930	167.548	1.82635e-40	183	1478	1	406	-2	137	212	13	445	TAF3_CHICK Transcription initiation factor TFIID subunit 3 OS=Gallus gallus GN=TAF3 PE=2 SV=1
comp8416_c0_seq1	E1BZ33_CHICK	912	E1BZ33	1183	103.605	1.40105e-21	99	824	22	251	-2	66	133	1	243	E1BZ33_CHICK Uncharacterized protein OS=Gallus gallus GN=Gga.31576 PE=4 SV=1
comp8416_c0_seq2	E1BZ33_CHICK	820	E1BZ33	1183	103.605	1.18824e-21	7	732	22	251	-2	66	133	1	243	E1BZ33_CHICK Uncharacterized protein OS=Gallus gallus GN=Gga.31576 PE=4 SV=1
comp8416_c0_seq8	E1BZ33_CHICK	506	E1BZ33	1183	60.4622	4.51192e-09	1	264	755	848	-3	35	64	7	95	E1BZ33_CHICK Uncharacterized protein OS=Gallus gallus GN=Gga.31576 PE=4 SV=1
comp8416_c0_seq11	E1BZ33_CHICK	413	E1BZ33	1183	60.4622	2.54231e-09	1	264	755	848	-3	35	64	7	95	E1BZ33_CHICK Uncharacterized protein OS=Gallus gallus GN=Gga.31576 PE=4 SV=1
comp8416_c0_seq12	E1BZ33_CHICK	399	E1BZ33	1183	76.6406	3.24386e-14	7	384	440	580	-1	45	80	16	142	E1BZ33_CHICK Uncharacterized protein OS=Gallus gallus GN=Gga.31576 PE=4 SV=1
comp8416_c0_seq13	MBB1A_DANRE	388	Q6DRL5	1269	94.3597	1.4681e-19	74	379	612	713	-1	46	68	NA	102	MBB1A_DANRE Myb-binding protein 1A-like protein OS=Danio rerio GN=mybbp1a PE=1 SV=1
comp8416_c0_seq14	MBB1A_DANRE	362	Q6DRL5	1269	86.6557	3.1346e-17	3	356	564	681	-1	47	72	1	119	MBB1A_DANRE Myb-binding protein 1A-like protein OS=Danio rerio GN=mybbp1a PE=1 SV=1
comp8416_c0_seq28	E1BZ33_CHICK	249	E1BZ33	1183	50.447	2.45338e-06	15	242	401	496	-2	29	50	21	97	E1BZ33_CHICK Uncharacterized protein OS=Gallus gallus GN=Gga.31576 PE=4 SV=1
comp8416_c0_seq34	MBB1A_DANRE	228	Q6DRL5	1269	73.1738	3.58505e-13	4	219	612	683	-1	35	48	NA	72	MBB1A_DANRE Myb-binding protein 1A-like protein OS=Danio rerio GN=mybbp1a PE=1 SV=1
comp9791_c0_seq1	Q9N4F1_CAEEL	1486	Q9N4F1	957	181.415	1.03988e-44	434	1486	266	594	-1	120	174	4	355	Q9N4F1_CAEEL Protein Y71H2B.5 OS=Caenorhabditis elegans GN=Y71H2B.5 PE=2 SV=4
comp9791_c0_seq2	Q5LNM5_SILPO	1384	Q5LNM5	471	176.792	2.34254e-43	7	636	21	227	-2	98	120	NA	210	Q5LNM5_SILPO Putative uncharacterized protein OS=Silicibacter pomeroyi (strain ATCC 700808 / DSM 15171 / DSS-3) GN=SPO3178 PE=3 SV=1
comp9791_c0_seq4	Q9N4F1_CAEEL	817	Q9N4F1	957	175.637	2.44498e-43	53	817	266	510	-1	98	137	1	256	Q9N4F1_CAEEL Protein Y71H2B.5 OS=Caenorhabditis elegans GN=Y71H2B.5 PE=2 SV=4
comp9791_c0_seq6	Q54GN1_DICDI	342	Q54GN1	1165	101.679	9.25471e-22	69	335	304	392	-2	45	61	NA	89	Q54GN1_DICDI Putative uncharacterized protein OS=Dictyostelium discoideum GN=DDB_0188699 PE=3 SV=1
comp9791_c0_seq8	Q54GN1_DICDI	262	Q54GN1	1165	97.8265	1.324e-20	22	252	252	326	-2	47	57	NA	77	Q54GN1_DICDI Putative uncharacterized protein OS=Dictyostelium discoideum GN=DDB_0188699 PE=3 SV=1
comp8414_c1_seq1	Q704S4_DANRE	3296	Q704S4	306	169.474	1.03785e-40	1284	2006	64	306	3	96	141	5	246	Q704S4_DANRE Alpha-2,6-sialyltransferase OS=Danio rerio GN=st6galnac3 PE=2 SV=1
comp8414_c1_seq2	Q704S4_DANRE	3285	Q704S4	306	169.474	1.03358e-40	1284	2006	64	306	3	96	141	5	246	Q704S4_DANRE Alpha-2,6-sialyltransferase OS=Danio rerio GN=st6galnac3 PE=2 SV=1
comp8842_c0_seq1	F1P1D8_CHICK	923	F1P1D8	781	153.68	1.20569e-36	120	902	518	777	-1	91	142	4	265	F1P1D8_CHICK Uncharacterized protein (Fragment) OS=Gallus gallus GN=MED15 PE=4 SV=1
comp8842_c0_seq2	MED15_DANRE	514	Q7ZVN7	809	52.373	1.26554e-06	103	372	4	87	-2	31	47	5	95	MED15_DANRE Mediator of RNA polymerase II transcription subunit 15 OS=Danio rerio GN=med15 PE=2 SV=1
comp8842_c0_seq3	MED15_DANRE	459	Q7ZVN7	809	53.5286	4.17055e-07	48	317	4	87	-2	31	48	5	95	MED15_DANRE Mediator of RNA polymerase II transcription subunit 15 OS=Danio rerio GN=med15 PE=2 SV=1
comp9652_c0_seq2	RFA2_HUMAN	522	P15927	270	115.546	1.27524e-25	4	402	144	268	1	62	80	NA	133	RFA2_HUMAN Replication protein A 32 kDa subunit OS=Homo sapiens GN=RPA2 PE=1 SV=1
comp9652_c0_seq4	RFA2_RAT	428	Q63528	270	86.6557	3.6924e-17	46	396	124	234	1	46	66	NA	117	RFA2_RAT Replication protein A 32 kDa subunit OS=Rattus norvegicus GN=Rpa2 PE=2 SV=2
comp9652_c0_seq8	RFA2_RAT	363	Q63528	270	75.485	7.22643e-14	5	331	132	234	2	40	60	NA	109	RFA2_RAT Replication protein A 32 kDa subunit OS=Rattus norvegicus GN=Rpa2 PE=2 SV=2
comp9652_c0_seq9	RFA2_RAT	351	Q63528	270	72.7886	4.56833e-13	2	319	135	234	2	39	57	NA	106	RFA2_RAT Replication protein A 32 kDa subunit OS=Rattus norvegicus GN=Rpa2 PE=2 SV=2
comp9652_c0_seq11	F1STM9_PIG	284	F1STM9	270	77.0258	2.46859e-14	76	279	20	90	1	35	54	3	71	F1STM9_PIG Uncharacterized protein OS=Sus scrofa GN=RPA2 PE=4 SV=1
comp9652_c0_seq15	Q2KI86_BOVIN	228	Q2KI86	270	69.3218	5.1768e-12	4	228	64	135	1	34	52	NA	75	Q2KI86_BOVIN Replication protein A2, 32kDa OS=Bos taurus GN=RPA2 PE=2 SV=1
comp8035_c0_seq1	RRP15_DANRE	1662	Q7ZV20	249	138.272	1.15971e-31	732	1304	52	244	-2	80	119	6	197	RRP15_DANRE RRP15-like protein OS=Danio rerio GN=rrp15 PE=2 SV=1
comp9224_c0_seq1	E1C262_CHICK	2093	E1C262	1208	1012.68	0	7	1923	1	639	-3	502	574	1	640	E1C262_CHICK Uncharacterized protein OS=Gallus gallus GN=Gga.14315 PE=4 SV=1
comp9224_c0_seq2	E1C262_CHICK	2026	E1C262	1208	978.393	0	3	1856	1	617	-3	485	555	NA	618	E1C262_CHICK Uncharacterized protein OS=Gallus gallus GN=Gga.14315 PE=4 SV=1
comp9224_c0_seq3	E1C262_CHICK	1949	E1C262	1208	937.947	0	7	1779	1	590	-3	463	532	NA	591	E1C262_CHICK Uncharacterized protein OS=Gallus gallus GN=Gga.14315 PE=4 SV=1
comp9224_c0_seq4	E1C262_CHICK	1358	E1C262	1208	692.575	0	1	1188	1	396	-3	337	382	NA	396	E1C262_CHICK Uncharacterized protein OS=Gallus gallus GN=Gga.14315 PE=4 SV=1
comp9224_c0_seq5	E1C262_CHICK	455	E1C262	1208	142.51	6.84532e-34	3	425	950	1078	-1	74	98	1	142	E1C262_CHICK Uncharacterized protein OS=Gallus gallus GN=Gga.14315 PE=4 SV=1
comp9224_c0_seq8	B7ZUU8_DANRE	399	B7ZUU8	1247	69.707	3.96534e-12	154	336	762	819	-1	35	44	NA	61	B7ZUU8_DANRE Adaptor-related protein complex 3, delta 1 subunit OS=Danio rerio GN=si:ch211-129c21.6 PE=2 SV=1
comp9224_c0_seq11	E1C262_CHICK	374	E1C262	1208	111.309	1.17601e-24	3	344	950	1051	-1	59	77	1	115	E1C262_CHICK Uncharacterized protein OS=Gallus gallus GN=Gga.14315 PE=4 SV=1
comp9224_c0_seq12	B7ZUU8_DANRE	352	B7ZUU8	1247	49.2914	5.40894e-06	6	347	675	783	-3	41	54	11	125	B7ZUU8_DANRE Adaptor-related protein complex 3, delta 1 subunit OS=Danio rerio GN=si:ch211-129c21.6 PE=2 SV=1
comp9224_c0_seq15	B7ZUU8_DANRE	314	B7ZUU8	1247	69.707	3.84462e-12	44	226	762	819	-2	35	44	NA	61	B7ZUU8_DANRE Adaptor-related protein complex 3, delta 1 subunit OS=Danio rerio GN=si:ch211-129c21.6 PE=2 SV=1
comp9224_c0_seq16	E1C262_CHICK	300	E1C262	1208	83.9593	1.9947e-16	89	292	1136	1202	-3	39	53	NA	68	E1C262_CHICK Uncharacterized protein OS=Gallus gallus GN=Gga.14315 PE=4 SV=1
comp9224_c0_seq17	B5DFK6_RAT	293	B5DFK6	1204	50.0618	3.20782e-06	3	194	942	1001	-1	27	39	NA	64	B5DFK6_RAT Adaptor-related protein complex 3, delta 1 subunit, isoform CRA_b OS=Rattus norvegicus GN=Ap3d1 PE=2 SV=1
comp9224_c0_seq21	B5DFK6_RAT	239	B5DFK6	1204	91.6633	9.67169e-19	23	238	1051	1122	-2	42	54	NA	72	B5DFK6_RAT Adaptor-related protein complex 3, delta 1 subunit, isoform CRA_b OS=Rattus norvegicus GN=Ap3d1 PE=2 SV=1
comp8980_c0_seq1	F1NDS6_CHICK	3178	F1NDS6	734	448.358	1.11105e-124	1262	2917	19	574	-1	241	343	10	562	F1NDS6_CHICK Uncharacterized protein OS=Gallus gallus GN=SLC26A5 PE=4 SV=1
comp8980_c0_seq2	F1NDS6_CHICK	2250	F1NDS6	734	482.256	4.70388e-135	1	1989	19	701	-1	275	396	27	690	F1NDS6_CHICK Uncharacterized protein OS=Gallus gallus GN=SLC26A5 PE=4 SV=1
comp8980_c0_seq3	F1NDS6_CHICK	2037	F1NDS6	734	448.358	6.70474e-125	121	1776	19	574	-1	241	343	10	562	F1NDS6_CHICK Uncharacterized protein OS=Gallus gallus GN=SLC26A5 PE=4 SV=1
comp8980_c0_seq4	F1NDS6_CHICK	1400	F1NDS6	734	299.286	3.1572e-80	6	1139	19	400	-1	162	230	10	388	F1NDS6_CHICK Uncharacterized protein OS=Gallus gallus GN=SLC26A5 PE=4 SV=1
comp8980_c0_seq16	E2RRQ1_CANFA	251	E2RRQ1	780	60.8474	1.81092e-09	3	206	655	723	-1	29	46	1	69	E2RRQ1_CANFA Uncharacterized protein OS=Canis familiaris GN=SLC26A4 PE=4 SV=1
comp8397_c0_seq2	Q8QH07_DANRE	825	Q8QH07	188	148.288	4.25956e-35	109	690	5	188	-1	79	108	1	195	Q8QH07_DANRE High affinity copper uptake protein OS=Danio rerio GN=slc31a1 PE=2 SV=1
comp9107_c0_seq1	F1P9P5_CANFA	1692	F1P9P5	867	558.91	2.82249e-158	1	1578	32	563	-1	283	373	10	536	F1P9P5_CANFA Ubiquitin carboxyl-terminal hydrolase (Fragment) OS=Canis familiaris GN=USP5 PE=3 SV=1
comp9107_c0_seq2	F1P9P5_CANFA	1583	F1P9P5	867	554.673	4.8784e-157	3	1469	32	529	-1	275	361	10	499	F1P9P5_CANFA Ubiquitin carboxyl-terminal hydrolase (Fragment) OS=Canis familiaris GN=USP5 PE=3 SV=1
comp9107_c0_seq3	E1C8W4_CHICK	1073	E1C8W4	833	329.331	1.99294e-89	224	1069	534	831	-2	160	214	16	298	E1C8W4_CHICK Ubiquitin carboxyl-terminal hydrolase OS=Gallus gallus GN=Gga.5788 PE=3 SV=1
comp9107_c0_seq4	E1C8W4_CHICK	886	E1C8W4	833	258.84	2.49488e-68	224	886	595	831	-1	128	169	16	237	E1C8W4_CHICK Ubiquitin carboxyl-terminal hydrolase OS=Gallus gallus GN=Gga.5788 PE=3 SV=1
comp9107_c0_seq9	D3ZVQ0_RAT	314	D3ZVQ0	858	115.546	6.10963e-26	3	275	524	614	-1	51	70	NA	91	D3ZVQ0_RAT Ubiquitin carboxyl-terminal hydrolase OS=Rattus norvegicus GN=Usp5 PE=3 SV=1
comp9107_c0_seq12	Q1MT86_DANRE	258	Q1MT86	853	98.9821	5.97187e-21	3	257	386	473	-2	50	62	3	88	Q1MT86_DANRE Ubiquitin carboxyl-terminal hydrolase OS=Danio rerio GN=usp5 PE=2 SV=1
comp9107_c0_seq13	D3ZVQ0_RAT	246	D3ZVQ0	858	102.449	5.45324e-22	3	245	534	614	-2	46	61	NA	81	D3ZVQ0_RAT Ubiquitin carboxyl-terminal hydrolase OS=Rattus norvegicus GN=Usp5 PE=3 SV=1
comp9608_c0_seq1	DFP11_HYPCU	1162	O96382	165	72.7886	3.75774e-12	148	555	5	138	1	46	70	4	140	DFP11_HYPCU Putative defense protein Hdd11 OS=Hyphantria cunea PE=2 SV=1
comp9608_c0_seq2	CHSTE_DANRE	841	Q805E5	367	84.7297	5.96336e-16	398	832	92	237	2	55	86	5	150	CHSTE_DANRE Carbohydrate sulfotransferase 14 OS=Danio rerio GN=chst14 PE=2 SV=1
comp9608_c0_seq3	CHSTE_DANRE	765	Q805E5	367	84.7297	5.11539e-16	322	756	92	237	1	55	86	5	150	CHSTE_DANRE Carbohydrate sulfotransferase 14 OS=Danio rerio GN=chst14 PE=2 SV=1
comp9608_c0_seq4	CHSTE_DANRE	640	Q805E5	367	87.4261	5.70031e-17	2	379	230	358	2	48	62	3	129	CHSTE_DANRE Carbohydrate sulfotransferase 14 OS=Danio rerio GN=chst14 PE=2 SV=1
comp9608_c0_seq6	CHSTE_DANRE	509	Q805E5	367	84.3445	2.9656e-16	66	500	92	237	3	55	83	3	148	CHSTE_DANRE Carbohydrate sulfotransferase 14 OS=Danio rerio GN=chst14 PE=2 SV=1
comp8308_c0_seq1	A8E1V6_DANRE	6922	A8E1V6	1866	1672.52	0	1979	6817	1	1610	-1	844	1155	14	1627	A8E1V6_DANRE Dedicator of cytokinesis 1 OS=Danio rerio GN=dock1 PE=2 SV=1
comp8308_c0_seq2	A8E1V6_DANRE	6883	A8E1V6	1866	1672.52	0	1940	6778	1	1610	-1	844	1155	14	1627	A8E1V6_DANRE Dedicator of cytokinesis 1 OS=Danio rerio GN=dock1 PE=2 SV=1
comp8308_c0_seq3	A8E1V6_DANRE	6874	A8E1V6	1866	1672.52	0	1931	6769	1	1610	-1	844	1155	14	1627	A8E1V6_DANRE Dedicator of cytokinesis 1 OS=Danio rerio GN=dock1 PE=2 SV=1
comp8308_c0_seq4	A8E1V6_DANRE	6835	A8E1V6	1866	1672.52	0	1892	6730	1	1610	-1	844	1155	14	1627	A8E1V6_DANRE Dedicator of cytokinesis 1 OS=Danio rerio GN=dock1 PE=2 SV=1
comp8308_c0_seq5	A8E1V6_DANRE	5902	A8E1V6	1866	1672.52	0	959	5797	1	1610	-1	844	1155	14	1627	A8E1V6_DANRE Dedicator of cytokinesis 1 OS=Danio rerio GN=dock1 PE=2 SV=1
comp8554_c0_seq1	GTDC1_DANRE	3805	Q568B7	433	382.104	1.19263e-104	148	1560	3	420	1	214	281	1	472	GTDC1_DANRE Glycosyltransferase-like domain-containing protein 1 OS=Danio rerio GN=gtdc1 PE=2 SV=2
comp8554_c0_seq2	GTDC1_DANRE	3135	Q568B7	433	202.986	8.03128e-51	366	890	246	420	3	94	125	NA	175	GTDC1_DANRE Glycosyltransferase-like domain-containing protein 1 OS=Danio rerio GN=gtdc1 PE=2 SV=2
comp8554_c0_seq3	F1PAV5_CANFA	2562	F1PAV5	785	62.003	1.76215e-08	1864	2196	642	764	1	41	59	12	123	F1PAV5_CANFA Toll-like receptor OS=Canis familiaris GN=Cfa.15802 PE=3 SV=1
comp8493_c0_seq1	NRM_BOVIN	644	Q32LM8	262	115.546	1.97379e-25	265	642	55	180	1	59	86	1	127	NRM_BOVIN Nurim OS=Bos taurus GN=NRM PE=2 SV=1
comp8493_c0_seq2	NRM_RAT	424	Q6MG14	262	118.627	8.53742e-27	8	304	140	238	2	56	67	NA	99	NRM_RAT Nurim OS=Rattus norvegicus GN=Nrm PE=2 SV=1
comp8493_c0_seq3	NRM_XENLA	386	Q6GNM0	285	48.9062	7.09239e-06	1	129	213	255	1	22	29	NA	43	NRM_XENLA Nurim OS=Xenopus laevis GN=nrm PE=2 SV=1
comp8493_c0_seq4	NRM_XENLA	317	Q6GNM0	285	48.9062	7.26498e-06	1	129	213	255	1	22	29	NA	43	NRM_XENLA Nurim OS=Xenopus laevis GN=nrm PE=2 SV=1
comp9910_c0_seq1	P96291_MYCTU	5392	P96291	2111	360.918	4.11945e-98	3	3188	173	1176	3	294	468	17	1079	P96291_MYCTU Mycocerosic acid synthase OS=Mycobacterium tuberculosis GN=mas PE=4 SV=2
comp9910_c0_seq2	E1BRU1_CHICK	1804	E1BRU1	252	90.5077	3.0597e-17	990	1556	13	204	3	54	100	6	195	E1BRU1_CHICK Uncharacterized protein OS=Gallus gallus GN=Gga.10281 PE=4 SV=1
comp9910_c0_seq9	P94996_MYCTU	355	P94996	2126	71.2478	1.32575e-12	9	353	1742	1852	3	41	60	NA	115	P94996_MYCTU Polyketide synthase OS=Mycobacterium tuberculosis GN=pks7 PE=4 SV=1
comp8800_c0_seq1	TBP_DROME	921	P20227	353	347.821	4.3334e-95	131	832	111	351	-3	184	203	8	242	TBP_DROME TATA-box-binding protein OS=Drosophila melanogaster GN=Tbp PE=1 SV=1
comp8800_c0_seq2	TBP_DROME	826	P20227	353	347.821	3.64021e-95	36	737	111	351	-3	184	203	8	242	TBP_DROME TATA-box-binding protein OS=Drosophila melanogaster GN=Tbp PE=1 SV=1
comp9728_c0_seq1	Q08CI9_DANRE	2016	Q08CI9	489	597.045	1.15035e-169	57	1508	1	489	-2	288	367	5	489	Q08CI9_DANRE Zgc:153034 OS=Danio rerio GN=zgc:153034 PE=2 SV=1
comp9728_c0_seq2	Q08CI9_DANRE	1982	Q08CI9	489	597.045	1.12726e-169	23	1474	1	489	-2	288	367	5	489	Q08CI9_DANRE Zgc:153034 OS=Danio rerio GN=zgc:153034 PE=2 SV=1
comp9728_c0_seq3	Q08CI9_DANRE	642	Q08CI9	489	55.0694	3.13513e-07	12	134	1	41	-2	23	33	NA	41	Q08CI9_DANRE Zgc:153034 OS=Danio rerio GN=zgc:153034 PE=2 SV=1
comp9728_c0_seq6	Q08CI9_DANRE	372	Q08CI9	489	92.4337	5.66798e-19	122	370	407	489	-3	40	54	NA	83	Q08CI9_DANRE Zgc:153034 OS=Danio rerio GN=zgc:153034 PE=2 SV=1
comp9967_c0_seq1	Q7TP87_RAT	2528	Q7TP87	699	93.2041	7.02019e-18	1391	1966	484	674	-2	54	89	NA	192	Q7TP87_RAT Ab1-233 OS=Rattus norvegicus GN=LOC500712 PE=2 SV=1
comp8828_c0_seq3	CO6A3_HUMAN	372	P12111	3177	63.929	2.15883e-10	102	215	3126	3163	-2	23	32	NA	38	CO6A3_HUMAN Collagen alpha-3(VI) chain OS=Homo sapiens GN=COL6A3 PE=1 SV=5
comp9302_c0_seq1	E1BIX7_BOVIN	1588	E1BIX7	681	556.599	1.28695e-157	174	1355	17	421	3	276	330	11	405	E1BIX7_BOVIN Uncharacterized protein OS=Bos taurus GN=Bt.2150 PE=4 SV=2
comp9302_c0_seq2	E1BIX7_BOVIN	1352	E1BIX7	681	523.472	9.87473e-148	1	1119	38	421	1	259	312	11	384	E1BIX7_BOVIN Uncharacterized protein OS=Bos taurus GN=Bt.2150 PE=4 SV=2
comp9302_c0_seq3	E1BIX7_BOVIN	1289	E1BIX7	681	496.123	1.58117e-139	1	1056	59	421	1	246	295	11	363	E1BIX7_BOVIN Uncharacterized protein OS=Bos taurus GN=Bt.2150 PE=4 SV=2
comp9302_c0_seq4	Q5XIZ8_DANRE	917	Q5XIZ8	662	102.449	3.15443e-21	238	594	484	634	1	62	84	32	151	Q5XIZ8_DANRE G-protein signalling modulator 2, like OS=Danio rerio GN=gpsm2l PE=2 SV=1
comp9302_c0_seq5	Q5XIZ8_DANRE	719	Q5XIZ8	662	102.449	2.10356e-21	40	396	484	634	1	62	84	32	151	Q5XIZ8_DANRE G-protein signalling modulator 2, like OS=Danio rerio GN=gpsm2l PE=2 SV=1
comp9302_c0_seq6	Q5XIZ8_DANRE	654	Q5XIZ8	662	88.1965	3.47289e-17	2	331	493	634	2	55	77	32	142	Q5XIZ8_DANRE G-protein signalling modulator 2, like OS=Danio rerio GN=gpsm2l PE=2 SV=1
comp9378_c0_seq1	F1MKX4_BOVIN	2537	F1MKX4	1845	629.402	2.73236e-179	18	2537	359	1206	-1	349	517	12	852	F1MKX4_BOVIN Uncharacterized protein OS=Bos taurus GN=PSME4 PE=4 SV=1
comp9378_c0_seq2	F1MKX4_BOVIN	2332	F1MKX4	1845	588.186	6.34926e-167	2	2332	359	1143	-1	324	479	11	788	F1MKX4_BOVIN Uncharacterized protein OS=Bos taurus GN=PSME4 PE=4 SV=1
comp9378_c0_seq3	F1ND07_CHICK	1346	F1ND07	1765	442.965	1.68589e-123	3	1346	278	727	-1	222	307	4	452	F1ND07_CHICK Uncharacterized protein (Fragment) OS=Gallus gallus GN=Gga.5829 PE=4 SV=1
comp9378_c0_seq4	F1MKX4_BOVIN	1212	F1MKX4	1845	215.698	3.80287e-55	18	1208	804	1206	-2	137	221	8	405	F1MKX4_BOVIN Uncharacterized protein OS=Bos taurus GN=PSME4 PE=4 SV=1
comp9378_c0_seq5	F1SQJ7_PIG	1007	F1SQJ7	1613	174.866	5.74846e-43	5	1003	574	907	-2	116	183	7	340	F1SQJ7_PIG Uncharacterized protein (Fragment) OS=Sus scrofa GN=PSME4 PE=4 SV=1
comp9378_c0_seq6	F1PXW1_CANFA	580	F1PXW1	1772	215.698	1.1188e-55	3	575	35	225	-3	95	135	NA	191	F1PXW1_CANFA Uncharacterized protein (Fragment) OS=Canis familiaris GN=PSME4 PE=4 SV=1
comp9378_c0_seq7	F1MKX4_BOVIN	533	F1MKX4	1845	158.303	1.79354e-38	3	461	29	181	-1	76	106	NA	153	F1MKX4_BOVIN Uncharacterized protein OS=Bos taurus GN=PSME4 PE=4 SV=1
comp9378_c0_seq8	Q58EF3_DANRE	441	Q58EF3	286	115.546	7.987e-26	36	440	51	185	-2	59	86	NA	135	Q58EF3_DANRE LOC553346 protein (Fragment) OS=Danio rerio GN=psme4b PE=2 SV=1
comp9378_c0_seq9	F1ND07_CHICK	434	F1ND07	1765	126.716	3.38919e-29	3	425	166	308	-1	62	91	2	143	F1ND07_CHICK Uncharacterized protein (Fragment) OS=Gallus gallus GN=Gga.5829 PE=4 SV=1
comp9378_c0_seq10	F1ND07_CHICK	412	F1ND07	1765	201.06	1.16976e-51	3	407	1185	1319	-3	86	110	NA	135	F1ND07_CHICK Uncharacterized protein (Fragment) OS=Gallus gallus GN=Gga.5829 PE=4 SV=1
comp9378_c0_seq11	F1PXW1_CANFA	411	F1PXW1	1772	159.073	5.09762e-39	5	406	35	168	-3	70	98	NA	134	F1PXW1_CANFA Uncharacterized protein (Fragment) OS=Canis familiaris GN=PSME4 PE=4 SV=1
comp9378_c0_seq12	F1SQJ7_PIG	330	F1SQJ7	1613	125.946	4.61765e-29	1	330	961	1070	-1	57	75	NA	110	F1SQJ7_PIG Uncharacterized protein (Fragment) OS=Sus scrofa GN=PSME4 PE=4 SV=1
comp9378_c0_seq13	F1ND07_CHICK	320	F1ND07	1765	84.7297	1.19173e-16	9	311	166	268	-1	41	63	2	103	F1ND07_CHICK Uncharacterized protein (Fragment) OS=Gallus gallus GN=Gga.5829 PE=4 SV=1
comp9378_c0_seq14	F1SQJ7_PIG	315	F1SQJ7	1613	118.627	7.46595e-27	7	315	1201	1303	-1	51	73	NA	103	F1SQJ7_PIG Uncharacterized protein (Fragment) OS=Sus scrofa GN=PSME4 PE=4 SV=1
comp9378_c0_seq15	F1SQJ7_PIG	307	F1SQJ7	1613	80.1073	2.85891e-15	4	306	1237	1340	-2	40	60	3	104	F1SQJ7_PIG Uncharacterized protein (Fragment) OS=Sus scrofa GN=PSME4 PE=4 SV=1
comp9378_c0_seq16	F1SQJ7_PIG	295	F1SQJ7	1613	104.375	1.42972e-22	7	294	1208	1303	-2	45	66	NA	96	F1SQJ7_PIG Uncharacterized protein (Fragment) OS=Sus scrofa GN=PSME4 PE=4 SV=1
comp9378_c0_seq17	F1NXB5_CHICK	281	F1NXB5	220	105.531	6.49713e-23	6	281	75	166	-1	50	66	NA	92	F1NXB5_CHICK Uncharacterized protein OS=Gallus gallus GN=Gga.5829 PE=4 SV=1
comp9378_c0_seq18	F1SQJ7_PIG	273	F1SQJ7	1613	75.0998	9.47256e-14	24	272	1237	1319	-2	34	52	NA	83	F1SQJ7_PIG Uncharacterized protein (Fragment) OS=Sus scrofa GN=PSME4 PE=4 SV=1
comp9378_c0_seq19	Q58EF3_DANRE	246	Q58EF3	286	84.3445	1.5368e-16	3	245	133	213	-2	42	57	NA	81	Q58EF3_DANRE LOC553346 protein (Fragment) OS=Danio rerio GN=psme4b PE=2 SV=1
comp9378_c0_seq20	Q58EF3_DANRE	244	Q58EF3	286	92.8189	4.32086e-19	109	243	242	286	-2	41	44	NA	45	Q58EF3_DANRE LOC553346 protein (Fragment) OS=Danio rerio GN=psme4b PE=2 SV=1
comp9378_c0_seq22	Q58EF3_DANRE	230	Q58EF3	286	79.337	5.00253e-15	120	230	250	286	-1	34	36	NA	37	Q58EF3_DANRE LOC553346 protein (Fragment) OS=Danio rerio GN=psme4b PE=2 SV=1
comp9378_c0_seq23	F1SQJ7_PIG	205	F1SQJ7	1613	86.6557	3.07832e-17	3	203	1140	1206	-3	37	50	NA	67	F1SQJ7_PIG Uncharacterized protein (Fragment) OS=Sus scrofa GN=PSME4 PE=4 SV=1
comp8968_c0_seq1	F1NNW1_CHICK	1184	F1NNW1	735	246.899	1.49172e-64	121	1158	19	361	1	153	216	12	358	F1NNW1_CHICK Uncharacterized protein (Fragment) OS=Gallus gallus GN=Gga.1182 PE=4 SV=1
comp8968_c0_seq2	F1NNW1_CHICK	1054	F1NNW1	735	243.047	1.82357e-63	3	1028	23	361	3	151	213	12	354	F1NNW1_CHICK Uncharacterized protein (Fragment) OS=Gallus gallus GN=Gga.1182 PE=4 SV=1
comp8968_c0_seq3	MOV10_CHICK	892	Q5ZKD7	967	238.039	4.58261e-62	24	866	324	593	3	137	186	4	285	MOV10_CHICK Putative helicase MOV-10 OS=Gallus gallus GN=MOV10 PE=2 SV=1
comp8968_c0_seq4	M10B1_DANRE	801	Q1LXK4	1013	145.976	2.00896e-34	7	795	246	517	1	101	143	17	280	M10B1_DANRE Putative helicase mov-10-B.1 OS=Danio rerio GN=mov10b.1 PE=2 SV=2
comp8968_c0_seq5	F1NNW1_CHICK	671	F1NNW1	735	140.969	4.71465e-33	3	626	23	236	3	90	127	12	220	F1NNW1_CHICK Uncharacterized protein (Fragment) OS=Gallus gallus GN=Gga.1182 PE=4 SV=1
comp8968_c0_seq7	MOV10_CHICK	509	Q5ZKD7	967	135.961	8.58865e-32	24	464	324	468	3	76	100	4	151	MOV10_CHICK Putative helicase MOV-10 OS=Gallus gallus GN=MOV10 PE=2 SV=1
comp8968_c0_seq8	MOV10_HUMAN	505	Q9HCE1	1003	166.777	4.47026e-41	1	504	513	681	1	90	119	7	175	MOV10_HUMAN Putative helicase MOV-10 OS=Homo sapiens GN=MOV10 PE=1 SV=2
comp8968_c0_seq9	F1SBP9_PIG	403	F1SBP9	956	117.857	1.2697e-26	30	398	446	563	3	65	86	1	124	F1SBP9_PIG Uncharacterized protein (Fragment) OS=Sus scrofa GN=MOV10 PE=4 SV=1
comp9384_c0_seq1	F1ND58_CHICK	1478	F1ND58	688	317.775	9.22255e-86	308	895	61	257	2	148	174	1	197	F1ND58_CHICK Uncharacterized protein (Fragment) OS=Gallus gallus GN=Gga.30581 PE=3 SV=1
comp9384_c0_seq2	F1ND58_CHICK	1252	F1ND58	688	317.775	7.40887e-86	308	895	61	257	2	148	174	1	197	F1ND58_CHICK Uncharacterized protein (Fragment) OS=Gallus gallus GN=Gga.30581 PE=3 SV=1
comp9384_c0_seq5	A1L2D3_DANRE	350	A1L2D3	640	91.6633	9.50349e-19	1	177	582	640	1	39	50	NA	59	A1L2D3_DANRE Serine/arginine-rich protein specific kinase 1b OS=Danio rerio GN=srpk1b PE=2 SV=1
comp9384_c0_seq6	B1WBT4_RAT	327	B1WBT4	681	166.777	2.36659e-41	34	327	515	610	1	75	87	NA	98	B1WBT4_RAT SFRS protein kinase 2 OS=Rattus norvegicus GN=Srpk2 PE=2 SV=1
comp9384_c0_seq10	A1L2D3_DANRE	290	A1L2D3	640	112.079	6.89069e-25	1	213	570	640	1	48	61	NA	71	A1L2D3_DANRE Serine/arginine-rich protein specific kinase 1b OS=Danio rerio GN=srpk1b PE=2 SV=1
comp9384_c0_seq13	B1WBT4_RAT	255	B1WBT4	681	150.599	1.72951e-36	1	255	517	599	1	68	77	NA	85	B1WBT4_RAT SFRS protein kinase 2 OS=Rattus norvegicus GN=Srpk2 PE=2 SV=1
comp9384_c0_seq14	B1WBT4_RAT	249	B1WBT4	681	129.413	4.1459e-30	1	249	590	672	1	58	71	NA	83	B1WBT4_RAT SFRS protein kinase 2 OS=Rattus norvegicus GN=Srpk2 PE=2 SV=1
comp8749_c0_seq1	G3V810_RAT	2937	G3V810	771	365.155	1.13407e-99	359	2608	41	760	2	240	376	26	776	G3V810_RAT Similar to BB128963 protein OS=Rattus norvegicus GN=Mtmr10 PE=4 SV=1
comp8749_c0_seq2	G3V810_RAT	2928	G3V810	771	374.785	1.42624e-102	215	2599	8	760	2	254	394	26	821	G3V810_RAT Similar to BB128963 protein OS=Rattus norvegicus GN=Mtmr10 PE=4 SV=1
comp9896_c0_seq1	Q3SZ99_BOVIN	2915	Q3SZ99	330	302.753	6.85539e-81	1895	2794	11	309	-2	143	202	1	301	Q3SZ99_BOVIN AIP protein OS=Bos taurus GN=AIP PE=2 SV=1
comp9949_c0_seq1	E1BWS2_CHICK	1499	E1BWS2	314	264.233	1.23287e-69	617	1435	1	273	-2	135	183	NA	273	E1BWS2_CHICK Uncharacterized protein OS=Gallus gallus GN=Gga.20049 PE=4 SV=1
comp9949_c0_seq2	E1BWS2_CHICK	1171	E1BWS2	314	264.233	8.89816e-70	289	1107	1	273	-2	135	183	NA	273	E1BWS2_CHICK Uncharacterized protein OS=Gallus gallus GN=Gga.20049 PE=4 SV=1
comp9990_c0_seq3	SOBP_RAT	875	A7XYI6	864	78.1814	5.90129e-14	342	860	30	271	-1	61	100	71	244	SOBP_RAT Sine oculis-binding protein homolog OS=Rattus norvegicus GN=Sobp PE=2 SV=1
comp9990_c0_seq4	SOBP_RAT	799	A7XYI6	864	78.1814	5.1108e-14	266	784	30	271	-1	61	100	71	244	SOBP_RAT Sine oculis-binding protein homolog OS=Rattus norvegicus GN=Sobp PE=2 SV=1
comp8532_c0_seq1	MECP2_RAT	1301	Q00566	492	70.4774	2.1708e-11	121	330	96	168	1	34	48	3	73	MECP2_RAT Methyl-CpG-binding protein 2 OS=Rattus norvegicus GN=Mecp2 PE=1 SV=1
comp8532_c0_seq7	MECP2_RAT	571	Q00566	492	70.4774	5.75793e-12	121	330	96	168	1	34	48	3	73	MECP2_RAT Methyl-CpG-binding protein 2 OS=Rattus norvegicus GN=Mecp2 PE=1 SV=1
comp8532_c0_seq14	Q2MD36_HUMAN	371	Q2MD36	262	168.703	6.22323e-42	9	326	156	261	3	71	90	NA	106	Q2MD36_HUMAN Putative methyl-CpG binding protein OS=Homo sapiens GN=MBD4 PE=2 SV=1
comp8532_c0_seq15	F1P366_CHICK	363	F1P366	199	153.68	2.08799e-37	6	362	25	147	3	73	91	4	123	F1P366_CHICK Uncharacterized protein (Fragment) OS=Gallus gallus GN=MBD4 PE=4 SV=1
comp8532_c0_seq22	F1SPL7_PIG	233	F1SPL7	567	114.39	1.39995e-25	9	233	461	535	3	49	63	NA	75	F1SPL7_PIG Uncharacterized protein OS=Sus scrofa GN=MBD4 PE=4 SV=1
comp8142_c0_seq1	E1BB38_BOVIN	2374	E1BB38	671	468.774	5.72583e-131	510	2312	11	614	-3	260	378	12	613	E1BB38_BOVIN Uncharacterized protein OS=Bos taurus GN=SRP72 PE=4 SV=1
comp8142_c0_seq2	E1BB38_BOVIN	271	E1BB38	671	71.2478	1.36783e-12	1	270	306	398	-2	40	63	4	94	E1BB38_BOVIN Uncharacterized protein OS=Bos taurus GN=SRP72 PE=4 SV=1
comp8974_c0_seq1	Q5RH05_DANRE	1011	Q5RH05	464	345.51	2.47027e-94	266	1009	1	249	2	176	202	2	250	Q5RH05_DANRE Serine/threonine kinase 38 like OS=Danio rerio GN=stk38l PE=2 SV=1
comp8974_c0_seq2	ST38L_HUMAN	819	Q9Y2H1	464	305.064	2.68899e-82	1	600	256	453	1	142	170	NA	200	ST38L_HUMAN Serine/threonine-protein kinase 38-like OS=Homo sapiens GN=STK38L PE=1 SV=3
comp8974_c0_seq3	E1C2E2_CHICK	717	E1C2E2	466	371.703	1.85898e-102	1	717	146	383	1	175	199	NA	239	E1C2E2_CHICK Uncharacterized protein OS=Gallus gallus GN=Gga.22212 PE=4 SV=1
comp8974_c0_seq4	TRC_DROME	453	Q9NBK5	463	197.208	2.29091e-50	68	451	125	252	2	96	103	NA	128	TRC_DROME Serine/threonine-protein kinase tricorner OS=Drosophila melanogaster GN=trc PE=1 SV=1
comp8974_c0_seq5	ST38L_HUMAN	433	Q9Y2H1	464	99.7525	4.43669e-21	1	213	384	453	1	45	58	NA	71	ST38L_HUMAN Serine/threonine-protein kinase 38-like OS=Homo sapiens GN=STK38L PE=1 SV=3
comp8974_c0_seq6	TRC_DROME	362	Q9NBK5	463	196.823	2.15073e-50	1	360	133	252	1	95	102	NA	120	TRC_DROME Serine/threonine-protein kinase tricorner OS=Drosophila melanogaster GN=trc PE=1 SV=1
comp8998_c0_seq2	Q6PBW9_DANRE	804	Q6PBW9	228	290.426	6.59531e-78	6	680	3	228	-2	143	174	1	226	Q6PBW9_DANRE Ribulose-phosphate 3-epimerase OS=Danio rerio GN=rpe PE=2 SV=1
comp8998_c0_seq3	F1NT24_CHICK	714	F1NT24	243	273.092	8.95187e-73	3	584	20	214	-2	134	155	1	195	F1NT24_CHICK Ribulose-phosphate 3-epimerase (Fragment) OS=Gallus gallus GN=RPE PE=3 SV=1
comp9381_c0_seq1	F1N874_CHICK	3309	F1N874	493	83.9593	5.75826e-15	2726	3211	267	427	-3	65	84	12	174	F1N874_CHICK Uncharacterized protein (Fragment) OS=Gallus gallus GN=Gga.5064 PE=3 SV=1
comp9381_c0_seq3	MEF2C_PIG	1310	A4UTP7	463	218.779	4.98251e-56	660	1073	1	138	-1	111	121	1	139	MEF2C_PIG Myocyte-specific enhancer factor 2C OS=Sus scrofa GN=MEF2C PE=2 SV=1
comp9381_c0_seq4	MEF2C_PIG	1271	A4UTP7	463	218.779	4.77818e-56	621	1034	1	138	-1	111	121	1	139	MEF2C_PIG Myocyte-specific enhancer factor 2C OS=Sus scrofa GN=MEF2C PE=2 SV=1
comp8685_c0_seq1	PPP5_HUMAN	1611	P53041	499	538.495	3.69809e-152	482	1609	35	410	2	251	315	NA	376	PPP5_HUMAN Serine/threonine-protein phosphatase 5 OS=Homo sapiens GN=PPP5C PE=1 SV=1
comp8685_c0_seq2	Q9NES8_CAEEL	510	Q9NES8	496	243.047	4.97502e-64	1	471	338	495	1	111	127	1	158	Q9NES8_CAEEL Protein PPH-5, isoform a OS=Caenorhabditis elegans GN=pph-5 PE=4 SV=2
comp8685_c0_seq4	Q9VH81_DROME	277	Q9VH81	520	125.176	7.94316e-29	2	238	440	519	2	56	70	1	80	Q9VH81_DROME GH12714p OS=Drosophila melanogaster GN=PpD3 PE=2 SV=1
comp8685_c0_seq5	Q9VH81_DROME	261	Q9VH81	520	88.9669	6.15022e-18	1	171	462	519	1	40	50	1	58	Q9VH81_DROME GH12714p OS=Drosophila melanogaster GN=PpD3 PE=2 SV=1
comp9602_c0_seq3	Q5ZK75_CHICK	814	Q5ZK75	454	174.866	4.14411e-43	263	814	270	451	-1	84	119	NA	184	Q5ZK75_CHICK Uncharacterized protein OS=Gallus gallus GN=Gga.22386 PE=2 SV=1
comp9602_c0_seq4	Q5ZK75_CHICK	757	Q5ZK75	454	174.866	3.67921e-43	206	757	270	451	-1	84	119	NA	184	Q5ZK75_CHICK Uncharacterized protein OS=Gallus gallus GN=Gga.22386 PE=2 SV=1
comp9602_c0_seq5	FBXW2_BOVIN	697	Q58D00	454	157.147	6.81546e-38	3	509	1	163	-3	79	111	NA	169	FBXW2_BOVIN F-box/WD repeat-containing protein 2 OS=Bos taurus GN=FBXW2 PE=2 SV=1
comp9602_c0_seq6	FBXW2_RAT	626	B2RZ17	454	240.35	5.00368e-63	3	626	63	265	-1	110	148	NA	208	FBXW2_RAT F-box/WD repeat-containing protein 2 OS=Rattus norvegicus GN=Fbxw2 PE=2 SV=1
comp9602_c0_seq8	FBXW2_RAT	416	B2RZ17	454	137.887	1.28984e-32	3	416	208	343	-1	67	87	NA	138	FBXW2_RAT F-box/WD repeat-containing protein 2 OS=Rattus norvegicus GN=Fbxw2 PE=2 SV=1
comp9602_c0_seq10	FBXW2_BOVIN	370	Q58D00	454	130.568	1.87811e-30	2	370	63	180	-1	58	84	NA	123	FBXW2_BOVIN F-box/WD repeat-containing protein 2 OS=Bos taurus GN=FBXW2 PE=2 SV=1
comp9602_c0_seq11	FBXW2_RAT	361	B2RZ17	454	150.984	1.35692e-36	3	353	184	300	-3	70	85	NA	117	FBXW2_RAT F-box/WD repeat-containing protein 2 OS=Rattus norvegicus GN=Fbxw2 PE=2 SV=1
comp9602_c0_seq12	FBXW2_BOVIN	350	Q58D00	454	104.375	1.41682e-22	27	350	63	165	-1	47	71	NA	108	FBXW2_BOVIN F-box/WD repeat-containing protein 2 OS=Bos taurus GN=FBXW2 PE=2 SV=1
comp9602_c0_seq14	FBXW2_RAT	273	B2RZ17	454	122.865	3.96137e-28	3	269	177	265	-2	55	68	NA	89	FBXW2_RAT F-box/WD repeat-containing protein 2 OS=Rattus norvegicus GN=Fbxw2 PE=2 SV=1
comp9145_c0_seq1	GNLY_HUMAN	1412	P22749	145	260.766	1.2588e-68	623	1000	18	143	-2	126	126	NA	126	GNLY_HUMAN Granulysin OS=Homo sapiens GN=GNLY PE=1 SV=3
comp9145_c0_seq2	GNLY_HUMAN	1128	P22749	145	268.085	5.82235e-71	623	1009	15	143	-3	129	129	NA	129	GNLY_HUMAN Granulysin OS=Homo sapiens GN=GNLY PE=1 SV=3
comp9145_c0_seq3	GNLY_HUMAN	1051	P22749	145	142.895	2.5683e-33	436	639	18	85	-2	68	68	NA	68	GNLY_HUMAN Granulysin OS=Homo sapiens GN=GNLY PE=1 SV=3
comp9145_c0_seq4	GNLY_HUMAN	971	P22749	145	265.003	3.99233e-70	176	559	18	145	-2	128	128	NA	128	GNLY_HUMAN Granulysin OS=Homo sapiens GN=GNLY PE=1 SV=3
comp9145_c0_seq5	GNLY_HUMAN	687	P22749	145	272.322	1.41702e-72	176	568	15	145	-3	131	131	NA	131	GNLY_HUMAN Granulysin OS=Homo sapiens GN=GNLY PE=1 SV=3
comp9145_c0_seq6	GNLY_HUMAN	648	P22749	145	142.895	1.16567e-33	33	236	18	85	-2	68	68	NA	68	GNLY_HUMAN Granulysin OS=Homo sapiens GN=GNLY PE=1 SV=3
comp9862_c0_seq2	KIF2_DICDI	560	Q9BPU3	792	153.295	6.42092e-37	180	560	663	789	-1	74	100	NA	127	KIF2_DICDI Kinesin-related protein 2 OS=Dictyostelium discoideum GN=kif2 PE=2 SV=1
comp9862_c0_seq3	SP110_YEAST	501	P32380	944	60.8474	3.39803e-09	19	462	151	292	-1	37	74	3	151	SP110_YEAST Spindle pole body component 110 OS=Saccharomyces cerevisiae (strain ATCC 204508 / S288c) GN=SPC110 PE=1 SV=1
comp9862_c0_seq4	KIFC1_CRIGR	456	Q60443	622	123.25	4.29759e-28	174	449	531	622	-2	63	75	NA	92	KIFC1_CRIGR Kinesin-like protein KIFC1 OS=Cricetulus griseus PE=2 SV=1
comp9862_c0_seq5	KLP2_SCHPO	446	Q9US03	817	52.7582	6.66804e-07	333	446	780	817	-1	25	29	NA	38	KLP2_SCHPO Kinesin-like protein 2 OS=Schizosaccharomyces pombe (strain 972 / ATCC 24843) GN=klp2 PE=2 SV=1
comp9862_c0_seq7	Q9C7T0_ARATH	365	Q9C7T0	1195	72.0182	7.96896e-13	234	365	745	788	-1	34	39	NA	44	Q9C7T0_ARATH Di-glucose binding protein with Kinesin motor domain OS=Arabidopsis thaliana GN=T9N14.6 PE=3 SV=1
comp9862_c0_seq9	KIFC1_RAT	317	Q5XI63	693	89.7373	3.71392e-18	9	317	486	592	-1	53	68	4	107	KIFC1_RAT Kinesin-like protein KIFC1 OS=Rattus norvegicus GN=Kifc1 PE=2 SV=1
comp9862_c0_seq10	F1NBH9_CHICK	282	F1NBH9	472	108.227	1.00236e-23	6	281	337	429	-2	53	66	1	93	F1NBH9_CHICK Uncharacterized protein (Fragment) OS=Gallus gallus GN=KIFC1 PE=3 SV=1
comp9862_c0_seq11	ATK2_ARATH	255	P46864	745	73.9442	2.05727e-13	31	228	341	408	-1	37	49	2	68	ATK2_ARATH Kinesin-2 OS=Arabidopsis thaliana GN=ATK2 PE=2 SV=1
comp9862_c0_seq13	Q7ZZ74_DANRE	236	Q7ZZ74	618	75.485	7.18966e-14	3	236	274	354	-1	41	50	3	81	Q7ZZ74_DANRE Kinesin family member C1 OS=Danio rerio GN=kifc1 PE=2 SV=1
comp9862_c0_seq15	Q7ZZ74_DANRE	215	Q7ZZ74	618	102.834	4.11251e-22	3	212	537	606	-1	52	59	NA	70	Q7ZZ74_DANRE Kinesin family member C1 OS=Danio rerio GN=kifc1 PE=2 SV=1
comp9862_c0_seq16	ATK2_ARATH	209	P46864	745	57.3806	1.99071e-08	31	198	351	408	-3	29	39	2	58	ATK2_ARATH Kinesin-2 OS=Arabidopsis thaliana GN=ATK2 PE=2 SV=1
comp9862_c0_seq17	ATK2_ARATH	208	P46864	745	75.485	7.06394e-14	31	195	352	408	-2	37	46	2	57	ATK2_ARATH Kinesin-2 OS=Arabidopsis thaliana GN=ATK2 PE=2 SV=1
comp9075_c0_seq1	E1BYA9_CHICK	1081	E1BYA9	392	362.459	2.15089e-99	1	987	47	390	-2	184	246	16	345	E1BYA9_CHICK Uncharacterized protein OS=Gallus gallus GN=Gga.12903 PE=3 SV=1
comp8255_c0_seq1	LACB2_DANRE	977	Q6NYF0	289	92.4337	3.58073e-18	702	977	199	289	-1	53	64	2	94	LACB2_DANRE Beta-lactamase-like protein 2 OS=Danio rerio GN=lactb2 PE=2 SV=1
comp8255_c0_seq2	LACB2_DANRE	932	Q6NYF0	289	311.997	2.66901e-84	2	751	1	252	-2	147	187	2	252	LACB2_DANRE Beta-lactamase-like protein 2 OS=Danio rerio GN=lactb2 PE=2 SV=1
comp9992_c0_seq4	Q66HU5_DANRE	537	Q66HU5	408	200.29	4.23494e-51	4	537	143	320	1	92	124	NA	178	Q66HU5_DANRE Histone acetyltransferase 1 OS=Danio rerio GN=hat1 PE=2 SV=1
comp9992_c0_seq7	HAT1_RAT	387	Q5M939	419	91.2781	1.24282e-18	1	387	47	175	1	51	77	1	130	HAT1_RAT Histone acetyltransferase type B catalytic subunit OS=Rattus norvegicus GN=Hat1 PE=2 SV=1
comp9992_c0_seq8	Q66HU5_DANRE	362	Q66HU5	408	95.9005	5.16681e-20	1	360	13	131	1	55	74	NA	120	Q66HU5_DANRE Histone acetyltransferase 1 OS=Danio rerio GN=hat1 PE=2 SV=1
comp9992_c0_seq10	Q66HU5_DANRE	347	Q66HU5	408	138.658	6.79665e-33	4	327	143	250	1	57	79	NA	108	Q66HU5_DANRE Histone acetyltransferase 1 OS=Danio rerio GN=hat1 PE=2 SV=1
comp9992_c0_seq23	HAT1_RAT	261	Q5M939	419	57.7658	1.52204e-08	2	259	330	415	2	28	49	NA	86	HAT1_RAT Histone acetyltransferase type B catalytic subunit OS=Rattus norvegicus GN=Hat1 PE=2 SV=1
comp9756_c0_seq1	ADA17_DROME	850	Q9VAC5	732	106.301	1.92007e-22	234	833	5	212	3	70	105	11	211	ADA17_DROME ADAM 17-like protease OS=Drosophila melanogaster GN=Tace PE=2 SV=2
comp9756_c0_seq2	ADA17_DROME	751	Q9VAC5	732	106.301	1.57238e-22	135	734	5	212	3	70	105	11	211	ADA17_DROME ADAM 17-like protease OS=Drosophila melanogaster GN=Tace PE=2 SV=2
comp9756_c0_seq5	ADA17_DROME	455	Q9VAC5	732	124.405	1.9291e-28	13	453	110	264	1	72	93	11	158	ADA17_DROME ADAM 17-like protease OS=Drosophila melanogaster GN=Tace PE=2 SV=2
comp9756_c0_seq6	Q5QHR9_CHICK	416	Q5QHR9	829	128.642	7.82519e-30	2	409	272	419	2	72	94	14	150	Q5QHR9_CHICK Tumor necrosis factor alpha converting enzyme OS=Gallus gallus GN=ADAM17 PE=2 SV=1
comp9756_c0_seq7	ADA17_RAT	401	Q9Z1K9	827	152.14	6.07523e-37	3	392	383	510	3	72	91	NA	130	ADA17_RAT Disintegrin and metalloproteinase domain-containing protein 17 OS=Rattus norvegicus GN=Adam17 PE=2 SV=1
comp9756_c0_seq8	ADA17_DROME	399	Q9VAC5	732	106.301	3.82297e-23	13	381	581	699	1	48	75	1	124	ADA17_DROME ADAM 17-like protease OS=Drosophila melanogaster GN=Tace PE=2 SV=2
comp9756_c0_seq9	ADA17_DROME	388	Q9VAC5	732	137.887	1.15786e-32	1	387	227	361	1	73	93	9	138	ADA17_DROME ADAM 17-like protease OS=Drosophila melanogaster GN=Tace PE=2 SV=2
comp9756_c0_seq11	Q6PFU9_DANRE	366	Q6PFU9	842	112.464	5.32054e-25	11	337	521	625	2	52	68	1	110	Q6PFU9_DANRE A disintegrin and metalloproteinase domain 17a OS=Danio rerio GN=adam17a PE=2 SV=1
comp9756_c0_seq14	ADA17_DROME	203	Q9VAC5	732	70.0922	2.9816e-12	10	201	439	501	1	32	44	NA	64	ADA17_DROME ADAM 17-like protease OS=Drosophila melanogaster GN=Tace PE=2 SV=2
comp8566_c0_seq1	F1Q3E7_CANFA	2066	F1Q3E7	824	526.168	2.57109e-148	4	2064	93	767	1	298	411	27	714	F1Q3E7_CANFA Uncharacterized protein (Fragment) OS=Canis familiaris GN=CDC27 PE=4 SV=1
comp8566_c0_seq4	F1RRT1_PIG	768	F1RRT1	831	197.978	4.14601e-50	179	676	3	168	2	92	121	NA	166	F1RRT1_PIG Uncharacterized protein OS=Sus scrofa GN=CDC27 PE=4 SV=1
comp8566_c0_seq6	Q6GQ04_XENLA	545	Q6GQ04	833	138.272	1.9987e-32	1	411	696	831	1	74	97	2	139	Q6GQ04_XENLA MGC80529 protein OS=Xenopus laevis GN=cdc27 PE=1 SV=1
comp8194_c1_seq1	F1N9S6_CHICK	4357	F1N9S6	1362	70.8626	6.80543e-11	2645	2806	710	763	-1	31	45	NA	54	F1N9S6_CHICK Uncharacterized protein (Fragment) OS=Gallus gallus GN=Gga.31174 PE=4 SV=1
comp8194_c1_seq2	F1N9S6_CHICK	3884	F1N9S6	1362	70.8626	6.01526e-11	2172	2333	710	763	-1	31	45	NA	54	F1N9S6_CHICK Uncharacterized protein (Fragment) OS=Gallus gallus GN=Gga.31174 PE=4 SV=1
comp8194_c1_seq3	F1N9S6_CHICK	3532	F1N9S6	1362	70.8626	5.43252e-11	2645	2806	710	763	-1	31	45	NA	54	F1N9S6_CHICK Uncharacterized protein (Fragment) OS=Gallus gallus GN=Gga.31174 PE=4 SV=1
comp8194_c1_seq4	F1N9S6_CHICK	3059	F1N9S6	1362	70.8626	4.63358e-11	2172	2333	710	763	-1	31	45	NA	54	F1N9S6_CHICK Uncharacterized protein (Fragment) OS=Gallus gallus GN=Gga.31174 PE=4 SV=1
comp8194_c1_seq7	F1N9S6_CHICK	2189	F1N9S6	1362	70.8626	3.17157e-11	477	638	710	763	-1	31	45	NA	54	F1N9S6_CHICK Uncharacterized protein (Fragment) OS=Gallus gallus GN=Gga.31174 PE=4 SV=1
comp8194_c1_seq9	F1STE8_PIG	1649	F1STE8	1221	87.8113	1.78085e-16	1484	1648	1167	1221	-2	36	52	NA	55	F1STE8_PIG Uncharacterized protein OS=Sus scrofa GN=EIF5B PE=4 SV=1
comp8194_c1_seq12	F1N9S6_CHICK	1364	F1N9S6	1362	70.8626	1.77328e-11	477	638	710	763	-1	31	45	NA	54	F1N9S6_CHICK Uncharacterized protein (Fragment) OS=Gallus gallus GN=Gga.31174 PE=4 SV=1
comp8194_c1_seq13	F1N6Y7_BOVIN	1141	F1N6Y7	1220	431.795	1.09854e-149	3	875	928	1218	-3	202	259	NA	291	F1N6Y7_BOVIN Uncharacterized protein (Fragment) OS=Bos taurus GN=Bt.81994 PE=4 SV=2
comp8194_c1_seq16	E1C8K7_CHICK	890	E1C8K7	1220	434.876	2.55433e-121	3	890	726	1021	-1	215	253	NA	296	E1C8K7_CHICK Uncharacterized protein OS=Gallus gallus GN=Gga.3921 PE=4 SV=1
comp8194_c1_seq17	F1PMA6_CANFA	819	F1PMA6	1209	263.848	6.82666e-70	3	527	597	771	-2	129	148	NA	175	F1PMA6_CANFA Uncharacterized protein (Fragment) OS=Canis familiaris GN=EIF5B PE=4 SV=1
comp8194_c1_seq18	IF2P_HUMAN	598	O60841	1220	299.286	8.35105e-81	2	598	726	924	-1	143	172	NA	199	IF2P_HUMAN Eukaryotic translation initiation factor 5B OS=Homo sapiens GN=EIF5B PE=1 SV=4
comp8194_c1_seq19	F1STE8_PIG	589	F1STE8	1221	139.428	1.06868e-32	1	297	609	707	-2	67	80	NA	99	F1STE8_PIG Uncharacterized protein OS=Sus scrofa GN=EIF5B PE=4 SV=1
comp8194_c1_seq22	IF2P_MOUSE	387	Q05D44	1216	55.8398	5.80194e-08	30	386	393	505	-2	40	54	NA	119	IF2P_MOUSE Eukaryotic translation initiation factor 5B OS=Mus musculus GN=Eif5b PE=1 SV=2
comp8194_c1_seq24	IF2P_MOUSE	287	Q05D44	1216	50.8322	1.88988e-06	2	286	393	485	-2	34	46	NA	95	IF2P_MOUSE Eukaryotic translation initiation factor 5B OS=Mus musculus GN=Eif5b PE=1 SV=2
comp8943_c0_seq1	F1SBH9_PIG	1466	F1SBH9	81	72.4034	6.67616e-12	1008	1220	1	71	-1	35	53	NA	71	F1SBH9_PIG Uncharacterized protein OS=Sus scrofa GN=LOC100522580 PE=4 SV=1
comp9335_c0_seq3	F1NZY3_CHICK	752	F1NZY3	378	178.718	2.51127e-44	9	458	38	187	-1	91	119	1	151	F1NZY3_CHICK Uncharacterized protein (Fragment) OS=Gallus gallus GN=NPAL1 PE=4 SV=1
comp9335_c0_seq5	NIPA2_BOVIN	506	Q3SWX0	360	201.445	1.63771e-51	3	506	70	236	-1	100	133	NA	168	NIPA2_BOVIN Magnesium transporter NIPA2 OS=Bos taurus GN=NIPA2 PE=2 SV=1
comp9335_c0_seq7	NIPA4_HUMAN	427	Q0D2K0	466	67.781	1.77494e-11	254	427	368	425	-1	32	43	NA	58	NIPA4_HUMAN Magnesium transporter NIPA4 OS=Homo sapiens GN=NIPAL4 PE=1 SV=3
comp9335_c0_seq8	NIPA2_BOVIN	371	Q3SWX0	360	154.836	9.29939e-38	3	371	70	191	-1	78	101	NA	123	NIPA2_BOVIN Magnesium transporter NIPA2 OS=Bos taurus GN=NIPA2 PE=2 SV=1
comp9335_c0_seq9	E1BDX3_BOVIN	326	E1BDX3	404	72.7886	4.66272e-13	117	326	306	375	-1	35	48	NA	70	E1BDX3_BOVIN Uncharacterized protein OS=Bos taurus GN=NIPAL4 PE=4 SV=1
comp9335_c0_seq12	NIPA2_BOVIN	242	Q3SWX0	360	98.2117	1.03088e-20	5	238	209	286	-2	42	61	NA	78	NIPA2_BOVIN Magnesium transporter NIPA2 OS=Bos taurus GN=NIPA2 PE=2 SV=1
comp9155_c0_seq1	A5PLJ7_DANRE	2176	A5PLJ7	515	599.356	2.54628e-170	4	1482	9	515	1	318	374	16	509	A5PLJ7_DANRE Novel protein similar to vertebrate oxidative-stress responsive 1 (OXSR1) OS=Danio rerio GN=oxsr1a PE=2 SV=1
comp9155_c0_seq2	A5PLJ7_DANRE	1714	A5PLJ7	515	403.29	2.01334e-111	4	1020	164	515	1	217	257	15	354	A5PLJ7_DANRE Novel protein similar to vertebrate oxidative-stress responsive 1 (OXSR1) OS=Danio rerio GN=oxsr1a PE=2 SV=1
comp9155_c0_seq3	OXSR1_PIG	347	Q863I2	529	141.354	1.04857e-33	58	345	3	98	1	68	75	NA	96	OXSR1_PIG Serine/threonine-protein kinase OSR1 OS=Sus scrofa GN=OXSR1 PE=2 SV=1
comp9983_c0_seq1	Q9VB18_DROME	3738	Q9VB18	1401	490.73	2.33493e-137	25	1770	9	619	1	267	365	43	625	Q9VB18_DROME Tusp OS=Drosophila melanogaster GN=Tusp PE=4 SV=3
comp9983_c0_seq4	TULP4_HUMAN	749	Q9NRJ4	1543	200.675	6.1261e-51	331	741	1	137	1	92	107	NA	137	TULP4_HUMAN Tubby-related protein 4 OS=Homo sapiens GN=TULP4 PE=2 SV=2
comp9986_c0_seq1	CG025_DANRE	636	Q803H0	427	87.8113	4.27899e-17	3	365	11	131	-2	46	68	NA	121	CG025_DANRE UPF0415 protein C7orf25 homolog OS=Danio rerio GN=zgc:55781 PE=2 SV=1
comp9986_c0_seq2	CG025_DANRE	612	Q803H0	427	74.3294	4.56566e-13	6	341	11	122	-2	40	62	NA	112	CG025_DANRE UPF0415 protein C7orf25 homolog OS=Danio rerio GN=zgc:55781 PE=2 SV=1
comp9986_c0_seq3	CG025_DANRE	462	Q803H0	427	87.8113	2.03889e-17	3	365	11	131	-2	46	68	NA	121	CG025_DANRE UPF0415 protein C7orf25 homolog OS=Danio rerio GN=zgc:55781 PE=2 SV=1
comp9986_c0_seq4	CG025_DANRE	438	Q803H0	427	74.3294	1.99076e-13	6	341	11	122	-2	40	62	NA	112	CG025_DANRE UPF0415 protein C7orf25 homolog OS=Danio rerio GN=zgc:55781 PE=2 SV=1
comp9986_c0_seq5	CG025_DANRE	276	Q803H0	427	82.0333	7.73024e-16	3	275	270	360	-2	42	57	NA	91	CG025_DANRE UPF0415 protein C7orf25 homolog OS=Danio rerio GN=zgc:55781 PE=2 SV=1
comp9986_c0_seq7	CG025_DANRE	270	Q803H0	427	72.0182	7.74248e-13	3	260	296	381	-2	36	54	NA	86	CG025_DANRE UPF0415 protein C7orf25 homolog OS=Danio rerio GN=zgc:55781 PE=2 SV=1
comp9986_c0_seq8	CG025_DANRE	269	Q803H0	427	70.4774	2.25272e-12	65	268	125	192	-2	30	44	NA	68	CG025_DANRE UPF0415 protein C7orf25 homolog OS=Danio rerio GN=zgc:55781 PE=2 SV=1
comp8652_c0_seq1	THOC1_HUMAN	1442	Q96FV9	657	386.726	1.5645e-106	3	1343	10	443	-1	212	276	7	454	THOC1_HUMAN THO complex subunit 1 OS=Homo sapiens GN=THOC1 PE=1 SV=1
comp8652_c0_seq2	THOC1_HUMAN	1419	Q96FV9	657	374.015	1.029e-102	112	1320	10	400	-1	199	259	7	410	THOC1_HUMAN THO complex subunit 1 OS=Homo sapiens GN=THOC1 PE=1 SV=1
comp8652_c0_seq5	F1NMW7_CHICK	482	F1NMW7	547	127.487	2.61129e-29	6	482	373	532	-1	72	104	7	166	F1NMW7_CHICK Uncharacterized protein (Fragment) OS=Gallus gallus GN=THOC1 PE=4 SV=1
comp8652_c0_seq13	Q7SYB2_DANRE	359	Q7SYB2	655	145.976	4.36506e-35	3	359	438	552	-1	73	90	NA	119	Q7SYB2_DANRE THO complex 1 OS=Danio rerio GN=thoc1 PE=2 SV=1
comp8652_c0_seq20	F1NMW7_CHICK	296	F1NMW7	547	89.7373	3.64421e-18	3	296	373	471	-1	54	66	7	105	F1NMW7_CHICK Uncharacterized protein (Fragment) OS=Gallus gallus GN=THOC1 PE=4 SV=1
comp9854_c0_seq1	HM20A_CHICK	1384	Q5ZKF4	348	322.398	3.45209e-87	191	1216	16	347	-1	167	239	6	348	HM20A_CHICK High mobility group protein 20A OS=Gallus gallus GN=HMG20A PE=2 SV=1
comp9854_c0_seq2	HM20A_CHICK	1313	Q5ZKF4	348	322.398	3.20984e-87	120	1145	16	347	-1	167	239	6	348	HM20A_CHICK High mobility group protein 20A OS=Gallus gallus GN=HMG20A PE=2 SV=1
comp8612_c0_seq1	KAT3_BOVIN	975	Q0P5G4	455	113.235	1.95088e-24	3	329	230	338	-2	55	74	1	110	KAT3_BOVIN Kynurenine--oxoglutarate transaminase 3 OS=Bos taurus GN=CCBL2 PE=2 SV=1
comp8612_c0_seq2	E1BXL5_CHICK	924	E1BXL5	456	201.445	5.04214e-51	3	551	37	223	-2	99	134	4	187	E1BXL5_CHICK Uncharacterized protein OS=Gallus gallus GN=Gga.34909 PE=4 SV=1
comp8612_c0_seq3	E1BXL5_CHICK	830	E1BXL5	456	201.445	4.26619e-51	3	551	37	223	-1	99	134	4	187	E1BXL5_CHICK Uncharacterized protein OS=Gallus gallus GN=Gga.34909 PE=4 SV=1
comp8612_c0_seq4	F1S4D5_PIG	547	F1S4D5	453	201.83	1.47199e-51	12	542	263	441	-3	96	126	2	179	F1S4D5_PIG Uncharacterized protein OS=Sus scrofa GN=CCBL2 PE=4 SV=1
comp8612_c0_seq5	A5WUL8_DANRE	511	A5WUL8	446	100.138	5.20839e-21	248	508	356	444	-1	46	67	2	89	A5WUL8_DANRE Cysteine conjugate-beta lyase; cytoplasmic (Glutamine transaminase K, kyneurenine aminotransferase) OS=Danio rerio GN=ccbl1 PE=4 SV=1
comp8612_c0_seq7	KAT3_HUMAN	470	Q6YP21	454	211.846	9.95937e-55	3	455	189	338	-1	95	122	NA	151	KAT3_HUMAN Kynurenine--oxoglutarate transaminase 3 OS=Homo sapiens GN=CCBL2 PE=1 SV=1
comp8612_c0_seq8	A5WUL8_DANRE	417	A5WUL8	446	100.138	2.97242e-21	154	414	356	444	-1	46	67	2	89	A5WUL8_DANRE Cysteine conjugate-beta lyase; cytoplasmic (Glutamine transaminase K, kyneurenine aminotransferase) OS=Danio rerio GN=ccbl1 PE=4 SV=1
comp8612_c0_seq10	KAT3_HUMAN	308	Q6YP21	454	52.373	6.38377e-07	222	308	234	262	-1	22	25	NA	29	KAT3_HUMAN Kynurenine--oxoglutarate transaminase 3 OS=Homo sapiens GN=CCBL2 PE=1 SV=1
comp8612_c0_seq11	E1BXL5_CHICK	287	E1BXL5	456	128.642	7.13175e-30	3	272	188	277	-1	61	76	NA	90	E1BXL5_CHICK Uncharacterized protein OS=Gallus gallus GN=Gga.34909 PE=4 SV=1
comp9680_c0_seq1	Q58ER5_DANRE	980	Q58ER5	744	84.7297	7.502e-16	138	779	16	210	-1	52	96	2	216	Q58ER5_DANRE Zgc:113099 OS=Danio rerio GN=zgc:113099 PE=2 SV=1
comp8157_c0_seq4	Q9VWG5_DROME	906	Q9VWG5	724	160.614	9.55497e-39	69	893	320	582	3	94	153	2	277	Q9VWG5_DROME CG14219 OS=Drosophila melanogaster GN=CG14219 PE=2 SV=1
comp8157_c0_seq5	Q9VWG5_DROME	844	Q9VWG5	724	163.31	1.32723e-39	7	831	320	582	1	95	154	2	277	Q9VWG5_DROME CG14219 OS=Drosophila melanogaster GN=CG14219 PE=2 SV=1
comp8157_c0_seq9	Q9UAQ8_CAEEL	291	Q9UAQ8	684	73.9442	2.07955e-13	8	280	535	626	2	36	57	2	93	Q9UAQ8_CAEEL Protein OAC-31 OS=Caenorhabditis elegans GN=oac-31 PE=2 SV=1
comp8877_c0_seq4	E1C9K0_CHICK	761	E1C9K0	1167	362.459	1.25311e-99	3	704	5	238	-1	180	195	NA	234	E1C9K0_CHICK Uncharacterized protein OS=Gallus gallus GN=Gga.2157 PE=4 SV=1
comp8877_c0_seq5	A3KDM3_DANRE	735	A3KDM3	1160	345.125	1.95202e-94	49	735	616	844	-1	167	200	NA	229	A3KDM3_DANRE Ctr9, Paf1/RNA polymerase II complex component, homolog (S. cerevisiae) OS=Danio rerio GN=ctr9 PE=2 SV=1
comp8877_c0_seq6	A3KDM3_DANRE	584	A3KDM3	1160	301.597	1.58815e-81	9	584	616	807	-1	142	173	NA	192	A3KDM3_DANRE Ctr9, Paf1/RNA polymerase II complex component, homolog (S. cerevisiae) OS=Danio rerio GN=ctr9 PE=2 SV=1
comp8877_c0_seq8	F1S6V3_PIG	564	F1S6V3	1171	291.582	1.53028e-78	3	563	358	544	-2	140	165	NA	187	F1S6V3_PIG Uncharacterized protein OS=Sus scrofa GN=CTR9 PE=4 SV=1
comp8877_c0_seq9	E1C9K0_CHICK	473	E1C9K0	1167	229.565	4.7079e-60	3	416	5	142	-1	111	122	NA	138	E1C9K0_CHICK Uncharacterized protein OS=Gallus gallus GN=Gga.2157 PE=4 SV=1
comp8877_c0_seq10	F1S6V3_PIG	455	F1S6V3	1171	251.521	1.04633e-66	3	455	265	415	-1	118	132	NA	151	F1S6V3_PIG Uncharacterized protein OS=Sus scrofa GN=CTR9 PE=4 SV=1
comp8877_c0_seq12	A3KDM3_DANRE	430	A3KDM3	1160	256.529	2.76514e-68	2	430	503	645	-1	117	133	NA	143	A3KDM3_DANRE Ctr9, Paf1/RNA polymerase II complex component, homolog (S. cerevisiae) OS=Danio rerio GN=ctr9 PE=2 SV=1
comp8877_c0_seq13	A3KDM3_DANRE	353	A3KDM3	1160	155.992	4.09264e-38	9	353	725	839	-1	77	96	NA	115	A3KDM3_DANRE Ctr9, Paf1/RNA polymerase II complex component, homolog (S. cerevisiae) OS=Danio rerio GN=ctr9 PE=2 SV=1
comp8877_c0_seq16	A3KDM3_DANRE	326	A3KDM3	1160	187.963	9.94507e-48	3	326	249	356	-1	87	97	NA	108	A3KDM3_DANRE Ctr9, Paf1/RNA polymerase II complex component, homolog (S. cerevisiae) OS=Danio rerio GN=ctr9 PE=2 SV=1
comp8877_c0_seq21	A3KDM3_DANRE	234	A3KDM3	1160	126.331	3.56007e-29	6	233	240	315	-2	58	67	NA	76	A3KDM3_DANRE Ctr9, Paf1/RNA polymerase II complex component, homolog (S. cerevisiae) OS=Danio rerio GN=ctr9 PE=2 SV=1
comp8877_c0_seq26	F1S6V3_PIG	216	F1S6V3	1171	89.7373	3.60274e-18	3	215	168	238	-2	45	48	NA	71	F1S6V3_PIG Uncharacterized protein OS=Sus scrofa GN=CTR9 PE=4 SV=1
comp8877_c0_seq27	F1S6V3_PIG	210	F1S6V3	1171	107.071	2.18572e-23	1	210	373	442	-1	51	61	NA	70	F1S6V3_PIG Uncharacterized protein OS=Sus scrofa GN=CTR9 PE=4 SV=1
comp8002_c0_seq1	YIPF5_RAT	969	Q5XID0	257	223.016	1.7398e-57	424	951	82	257	-1	110	139	NA	176	YIPF5_RAT Protein YIPF5 OS=Rattus norvegicus GN=Yipf5 PE=2 SV=1
comp8002_c0_seq2	YIPF5_DANRE	723	Q6P5I8	257	139.043	2.04413e-32	3	365	41	160	-2	69	84	3	124	YIPF5_DANRE Protein YIPF5 OS=Danio rerio GN=yipf5 PE=2 SV=1
comp8010_c0_seq1	F1PUR7_CANFA	743	F1PUR7	289	135.961	1.82584e-31	6	494	130	288	3	65	98	NA	163	F1PUR7_CANFA Uncharacterized protein (Fragment) OS=Canis familiaris GN=HAAO PE=4 SV=1
comp8010_c0_seq2	3HAO_BOVIN	679	Q0VCA8	286	230.72	4.60586e-60	147	668	7	179	3	104	137	NA	174	3HAO_BOVIN 3-hydroxyanthranilate 3,4-dioxygenase OS=Bos taurus GN=HAAO PE=1 SV=1
comp8767_c0_seq1	Q6DHI7_DANRE	2550	Q6DHI7	344	305.064	1.18856e-81	1228	2262	3	333	-1	164	220	3	348	Q6DHI7_DANRE Zgc:92286 OS=Danio rerio GN=rnls PE=2 SV=1
comp8767_c0_seq2	RNLS_HUMAN	2244	Q5VYX0	342	261.151	1.69891e-68	1228	2151	40	331	-1	131	195	2	310	RNLS_HUMAN Renalase OS=Homo sapiens GN=RNLS PE=1 SV=1
comp8805_c0_seq3	Q1L991_DANRE	362	Q1L991	451	140.584	1.82917e-33	3	362	320	439	3	62	87	NA	120	Q1L991_DANRE Novel protein similar to tyrosine aminotransferase (TAT) (Fragment) OS=Danio rerio GN=tat PE=2 SV=1
comp8805_c0_seq4	E1C5G9_CHICK	322	E1C5G9	455	118.627	7.42845e-27	1	312	338	441	1	52	72	NA	104	E1C5G9_CHICK Uncharacterized protein OS=Gallus gallus GN=Gga.23758 PE=3 SV=1
comp8955_c0_seq1	Q803D0_DANRE	922	Q803D0	273	179.489	2.05184e-44	10	798	14	273	1	98	155	1	264	Q803D0_DANRE Glutamate-cysteine ligase, modifier subunit OS=Danio rerio GN=gclm PE=2 SV=1
comp8955_c0_seq2	Q803D0_DANRE	867	Q803D0	273	179.489	1.85948e-44	10	798	14	273	1	98	155	1	264	Q803D0_DANRE Glutamate-cysteine ligase, modifier subunit OS=Danio rerio GN=gclm PE=2 SV=1
comp8481_c1_seq1	E1BWQ7_CHICK	3686	E1BWQ7	772	624.009	1.73873e-177	1459	2619	383	772	1	302	337	3	390	E1BWQ7_CHICK Uncharacterized protein OS=Gallus gallus GN=Gga.13414 PE=4 SV=1
comp8481_c1_seq2	E1BWQ7_CHICK	3065	E1BWQ7	772	624.009	1.42289e-177	1459	2619	383	772	1	302	337	3	390	E1BWQ7_CHICK Uncharacterized protein OS=Gallus gallus GN=Gga.13414 PE=4 SV=1
comp8481_c1_seq3	Q5PRD1_DANRE	2028	Q5PRD1	800	322.398	5.51886e-87	1459	2028	411	600	1	159	173	NA	190	Q5PRD1_DANRE Zgc:101589 OS=Danio rerio GN=cdk11b PE=2 SV=1
comp8481_c1_seq4	Q5PRD1_DANRE	214	Q5PRD1	800	115.931	4.70536e-26	15	212	527	592	3	56	59	NA	66	Q5PRD1_DANRE Zgc:101589 OS=Danio rerio GN=cdk11b PE=2 SV=1
comp8719_c0_seq8	VP37B_MOUSE	322	Q8R0J7	285	66.2402	4.37522e-11	26	268	85	165	-1	31	53	NA	81	VP37B_MOUSE Vacuolar protein sorting-associated protein 37B OS=Mus musculus GN=Vps37b PE=2 SV=1
comp8768_c0_seq1	F1SFS3_PIG	4481	F1SFS3	1624	652.514	0	77	3574	293	1556	2	415	595	140	1306	F1SFS3_PIG Uncharacterized protein OS=Sus scrofa GN=ADAMTS9 PE=4 SV=1
comp8768_c0_seq2	F1SFS3_PIG	4313	F1SFS3	1624	598.586	9.27524e-170	77	3400	293	1498	2	393	567	137	1245	F1SFS3_PIG Uncharacterized protein OS=Sus scrofa GN=ADAMTS9 PE=4 SV=1
comp8768_c0_seq3	F1SFS3_PIG	2284	F1SFS3	1624	323.553	2.84545e-87	7	1377	1054	1556	1	176	234	58	515	F1SFS3_PIG Uncharacterized protein OS=Sus scrofa GN=ADAMTS9 PE=4 SV=1
comp8768_c0_seq4	F1SFS3_PIG	2116	F1SFS3	1624	280.026	3.30579e-74	10	1209	1110	1556	1	158	205	59	459	F1SFS3_PIG Uncharacterized protein OS=Sus scrofa GN=ADAMTS9 PE=4 SV=1
comp8768_c0_seq5	D4A065_RAT	1649	D4A065	1117	335.88	3.75456e-91	74	1588	249	757	2	193	285	22	527	D4A065_RAT Uncharacterized protein OS=Rattus norvegicus GN=Adamts6 PE=4 SV=1
comp8768_c0_seq6	F1NPG0_CHICK	1141	F1NPG0	1084	89.7373	2.8822e-17	501	1139	53	261	3	70	111	9	222	F1NPG0_CHICK Uncharacterized protein (Fragment) OS=Gallus gallus GN=ADAMTS10 PE=4 SV=1
comp8768_c0_seq7	F1NPG0_CHICK	837	F1NPG0	1084	89.7373	1.83143e-17	197	835	53	261	2	70	111	9	222	F1NPG0_CHICK Uncharacterized protein (Fragment) OS=Gallus gallus GN=ADAMTS10 PE=4 SV=1
comp8768_c0_seq18	F1SFS3_PIG	263	F1SFS3	1624	83.1889	3.37474e-16	1	258	1433	1520	1	36	49	2	88	F1SFS3_PIG Uncharacterized protein OS=Sus scrofa GN=ADAMTS9 PE=4 SV=1
comp9243_c0_seq3	Q9I8Y2_DANRE	444	Q9I8Y2	1382	88.1965	1.43215e-17	1	444	1185	1332	1	56	74	3	151	Q9I8Y2_DANRE Double-stranded RNA-specific editase OS=Danio rerio GN=adar PE=2 SV=1
comp9243_c0_seq4	Q9I8Y2_DANRE	432	Q9I8Y2	1382	53.5286	3.55516e-07	173	361	858	921	2	29	41	7	70	Q9I8Y2_DANRE Double-stranded RNA-specific editase OS=Danio rerio GN=adar PE=2 SV=1
comp9243_c0_seq8	Q9I8Y2_DANRE	356	Q9I8Y2	1382	131.339	1.07672e-30	1	354	1143	1258	1	65	82	1	119	Q9I8Y2_DANRE Double-stranded RNA-specific editase OS=Danio rerio GN=adar PE=2 SV=1
comp9243_c0_seq10	Q9I8Y2_DANRE	321	Q9I8Y2	1382	51.9878	8.53876e-07	1	183	860	921	1	28	40	7	68	Q9I8Y2_DANRE Double-stranded RNA-specific editase OS=Danio rerio GN=adar PE=2 SV=1
comp9243_c0_seq11	Q9I8Y2_DANRE	311	Q9I8Y2	1382	102.064	7.00787e-22	1	309	1069	1161	1	55	69	NA	103	Q9I8Y2_DANRE Double-stranded RNA-specific editase OS=Danio rerio GN=adar PE=2 SV=1
comp9243_c0_seq13	Q9I8Y2_DANRE	284	Q9I8Y2	1382	91.2781	1.26489e-18	1	282	1167	1258	1	47	60	1	95	Q9I8Y2_DANRE Double-stranded RNA-specific editase OS=Danio rerio GN=adar PE=2 SV=1
comp9243_c0_seq14	E2R5U0_CANFA	281	E2R5U0	704	94.3597	1.49783e-19	1	279	449	542	1	48	64	2	95	E2R5U0_CANFA Uncharacterized protein OS=Canis familiaris GN=ADARB1 PE=4 SV=1
comp9243_c0_seq17	E7ENU4_HUMAN	276	E7ENU4	1269	97.0561	2.31647e-20	28	273	908	990	1	45	63	1	83	E7ENU4_HUMAN Uncharacterized protein OS=Homo sapiens GN=ADAR PE=4 SV=1
comp9243_c0_seq18	E7ENU4_HUMAN	275	E7ENU4	1269	98.2117	1.04235e-20	1	267	891	979	1	44	62	NA	89	E7ENU4_HUMAN Uncharacterized protein OS=Homo sapiens GN=ADAR PE=4 SV=1
comp9243_c0_seq19	Q9I8Y2_DANRE	272	Q9I8Y2	1382	77.411	1.90865e-14	16	270	1065	1140	1	42	54	NA	85	Q9I8Y2_DANRE Double-stranded RNA-specific editase OS=Danio rerio GN=adar PE=2 SV=1
comp9243_c0_seq21	E7ENU4_HUMAN	252	E7ENU4	1269	93.2041	3.28475e-19	28	243	908	979	1	41	57	NA	72	E7ENU4_HUMAN Uncharacterized protein OS=Homo sapiens GN=ADAR PE=4 SV=1
comp9786_c0_seq1	KLD8A_MOUSE	1590	Q91XA8	350	217.238	1.85986e-55	19	1020	9	343	1	122	187	6	340	KLD8A_MOUSE Kelch domain-containing protein 8A OS=Mus musculus GN=Klhdc8a PE=2 SV=1
comp9786_c0_seq2	KLD8A_MOUSE	441	Q91XA8	350	93.2041	4.24491e-19	161	439	9	101	2	40	63	NA	93	KLD8A_MOUSE Kelch domain-containing protein 8A OS=Mus musculus GN=Klhdc8a PE=2 SV=1
comp8649_c0_seq1	Q8QFL6_DANRE	1770	Q8QFL6	1327	356.295	2.92076e-97	3	1469	9	495	-2	193	302	6	495	Q8QFL6_DANRE Novel ABC transporter similar to human multidrug-resistance proteins (MRP) OS=Danio rerio GN=abcc4 PE=2 SV=2
comp8649_c0_seq2	F1PNA2_CANFA	1566	F1PNA2	1328	284.648	9.27698e-76	102	1265	9	398	-2	155	239	4	392	F1PNA2_CANFA Uncharacterized protein OS=Canis familiaris GN=Cfa.41592 PE=3 SV=1
comp8649_c0_seq3	F1PNA2_CANFA	1471	F1PNA2	1328	276.944	1.79437e-73	43	1170	9	386	-2	150	232	4	380	F1PNA2_CANFA Uncharacterized protein OS=Canis familiaris GN=Cfa.41592 PE=3 SV=1
comp8649_c0_seq4	F1RP58_PIG	684	F1RP58	608	91.6633	3.39839e-18	45	383	9	120	-2	45	71	NA	113	F1RP58_PIG Uncharacterized protein OS=Sus scrofa GN=LOC100152536 PE=3 SV=1
comp8649_c0_seq5	F1RP58_PIG	660	F1RP58	608	91.6633	3.20036e-18	21	359	9	120	-2	45	71	NA	113	F1RP58_PIG Uncharacterized protein OS=Sus scrofa GN=LOC100152536 PE=3 SV=1
comp8649_c0_seq7	Q8QFL6_DANRE	512	Q8QFL6	1327	144.821	1.84389e-34	210	512	1200	1300	-1	64	88	NA	101	Q8QFL6_DANRE Novel ABC transporter similar to human multidrug-resistance proteins (MRP) OS=Danio rerio GN=abcc4 PE=2 SV=2
comp8649_c0_seq8	Q8QFL6_DANRE	437	Q8QFL6	1327	144.821	1.19938e-34	135	437	1200	1300	-1	64	88	NA	101	Q8QFL6_DANRE Novel ABC transporter similar to human multidrug-resistance proteins (MRP) OS=Danio rerio GN=abcc4 PE=2 SV=2
comp8649_c0_seq9	Q8QFL6_DANRE	433	Q8QFL6	1327	188.348	9.48495e-48	13	432	1161	1300	-2	89	116	NA	140	Q8QFL6_DANRE Novel ABC transporter similar to human multidrug-resistance proteins (MRP) OS=Danio rerio GN=abcc4 PE=2 SV=2
comp8649_c0_seq10	Q8QFL6_DANRE	433	Q8QFL6	1327	188.348	9.48495e-48	13	432	1161	1300	-2	89	116	NA	140	Q8QFL6_DANRE Novel ABC transporter similar to human multidrug-resistance proteins (MRP) OS=Danio rerio GN=abcc4 PE=2 SV=2
comp8649_c0_seq11	F1MUC1_BOVIN	392	F1MUC1	1304	54.6842	1.28567e-07	66	233	668	723	-1	25	33	NA	56	F1MUC1_BOVIN Uncharacterized protein (Fragment) OS=Bos taurus GN=Bt.93156 PE=4 SV=2
comp8649_c0_seq12	Q8QFL6_DANRE	386	Q8QFL6	1327	166.007	3.98087e-41	3	386	437	564	-1	79	99	NA	128	Q8QFL6_DANRE Novel ABC transporter similar to human multidrug-resistance proteins (MRP) OS=Danio rerio GN=abcc4 PE=2 SV=2
comp8649_c0_seq13	Q8QFL6_DANRE	368	Q8QFL6	1327	126.716	2.71911e-29	3	362	412	529	-1	60	84	NA	120	Q8QFL6_DANRE Novel ABC transporter similar to human multidrug-resistance proteins (MRP) OS=Danio rerio GN=abcc4 PE=2 SV=2
comp8649_c0_seq14	F1PNA2_CANFA	352	F1PNA2	1328	82.0333	7.53007e-16	6	176	790	846	-3	35	47	NA	57	F1PNA2_CANFA Uncharacterized protein OS=Canis familiaris GN=Cfa.41592 PE=3 SV=1
comp8649_c0_seq15	Q8QFL6_DANRE	341	Q8QFL6	1327	140.584	1.79781e-33	48	341	536	633	-1	65	82	NA	98	Q8QFL6_DANRE Novel ABC transporter similar to human multidrug-resistance proteins (MRP) OS=Danio rerio GN=abcc4 PE=2 SV=2
comp8649_c0_seq17	F1PNA2_CANFA	323	F1PNA2	1328	78.9518	6.52275e-15	99	260	790	843	-1	33	45	NA	54	F1PNA2_CANFA Uncharacterized protein OS=Canis familiaris GN=Cfa.41592 PE=3 SV=1
comp8649_c0_seq18	F1MUC1_BOVIN	311	F1MUC1	1304	102.449	5.36574e-22	6	308	868	968	-1	48	71	NA	101	F1MUC1_BOVIN Uncharacterized protein (Fragment) OS=Bos taurus GN=Bt.93156 PE=4 SV=2
comp8649_c0_seq22	Q8QFL6_DANRE	255	Q8QFL6	1327	117.472	1.62643e-26	3	254	1061	1144	-2	55	71	NA	84	Q8QFL6_DANRE Novel ABC transporter similar to human multidrug-resistance proteins (MRP) OS=Danio rerio GN=abcc4 PE=2 SV=2
comp8649_c0_seq23	F1MUC1_BOVIN	224	F1MUC1	1304	87.0409	2.41043e-17	3	224	865	938	-1	39	54	NA	74	F1MUC1_BOVIN Uncharacterized protein (Fragment) OS=Bos taurus GN=Bt.93156 PE=4 SV=2
comp9212_c0_seq1	Q6PBR1_DANRE	493	Q6PBR1	318	189.119	7.85948e-48	5	493	136	296	2	85	121	NA	163	Q6PBR1_DANRE Im:6899520 protein (Fragment) OS=Danio rerio GN=mpp6a PE=2 SV=1
comp9212_c0_seq2	F1ST93_PIG	492	F1ST93	231	133.265	5.11805e-31	1	471	29	187	1	65	103	2	159	F1ST93_PIG Uncharacterized protein OS=Sus scrofa GN=MPP6 PE=4 SV=1
comp9212_c0_seq3	B9A001_HUMAN	473	B9A001	582	149.828	4.74077e-36	3	470	248	401	3	77	100	NA	156	B9A001_HUMAN Uncharacterized protein OS=Homo sapiens GN=MPP6 PE=4 SV=1
comp9212_c0_seq6	MPP2_HUMAN	333	Q14168	576	105.145	8.41344e-23	13	333	303	411	1	55	71	2	109	MPP2_HUMAN MAGUK p55 subfamily member 2 OS=Homo sapiens GN=MPP2 PE=1 SV=3
comp9212_c0_seq7	F1MU05_BOVIN	326	F1MU05	551	72.0182	7.9534e-13	1	255	464	551	1	36	52	3	88	F1MU05_BOVIN Uncharacterized protein (Fragment) OS=Bos taurus GN=MPP6 PE=4 SV=1
comp9212_c0_seq10	MPP7_DANRE	291	Q6P0D7	576	106.686	2.88792e-23	4	291	400	495	1	49	68	NA	96	MPP7_DANRE MAGUK p55 subfamily member 7 OS=Danio rerio GN=mpp7 PE=1 SV=1
comp9212_c0_seq11	F1MU05_BOVIN	278	F1MU05	551	80.4925	2.24369e-15	1	276	456	550	1	39	58	3	95	F1MU05_BOVIN Uncharacterized protein (Fragment) OS=Bos taurus GN=MPP6 PE=4 SV=1
comp9212_c0_seq13	Q6GMI2_DANRE	263	Q6GMI2	547	55.4546	7.53559e-08	19	192	490	547	1	26	34	NA	58	Q6GMI2_DANRE Membrane protein, palmitoylated 2b (MAGUK p55 subfamily member 2b) OS=Danio rerio GN=mpp2b PE=2 SV=1
comp9212_c0_seq15	Q6PBR1_DANRE	251	Q6PBR1	318	95.9005	5.07978e-20	3	236	223	299	3	44	55	NA	78	Q6PBR1_DANRE Im:6899520 protein (Fragment) OS=Danio rerio GN=mpp6a PE=2 SV=1
comp8208_c0_seq1	CE044_DANRE	1016	Q6PBY7	412	370.163	9.4504e-102	3	896	7	302	-1	192	235	2	300	CE044_DANRE UPF0533 protein C5orf44 homolog OS=Danio rerio GN=zgc:73187 PE=2 SV=2
comp8208_c0_seq5	CE044_DANRE	524	Q6PBY7	412	199.519	6.715e-51	12	524	235	403	-1	100	128	NA	171	CE044_DANRE UPF0533 protein C5orf44 homolog OS=Danio rerio GN=zgc:73187 PE=2 SV=2
comp8208_c0_seq6	CE044_DANRE	367	Q6PBY7	412	80.1073	2.91862e-15	194	367	346	403	-1	38	46	NA	58	CE044_DANRE UPF0533 protein C5orf44 homolog OS=Danio rerio GN=zgc:73187 PE=2 SV=2
comp8694_c0_seq1	TM192_DANRE	1091	Q6NYE7	271	85.1149	6.70994e-16	344	868	99	264	2	52	92	NA	175	TM192_DANRE Transmembrane protein 192 OS=Danio rerio GN=tmem192 PE=2 SV=1
comp8740_c0_seq1	THIL_DANRE	957	Q6AZA0	420	449.129	1.4566e-125	2	955	52	369	2	230	266	1	319	THIL_DANRE Acetyl-CoA acetyltransferase, mitochondrial OS=Danio rerio GN=acat1 PE=2 SV=1
[truncated: 50,681 more rows]
