# Supplementary material for: De Novo Assembly of the Sea Cucumber Apostichopus japonicus Hemocytes Transcriptome to Identify miRNA Targets Associated with Skin Ulceration Syndrome
Source: PLoS One. 2013 Sep 12;8(9):e73506. doi: 10.1371/journal.pone.0073506 (PMC3772007; doi:10.1371/journal.pone.0073506)
Supplement: Table S2 — KEGG annotation of all unigenes. (XLS) [file pone.0073506.s002.xls]

## Sheet: Sheet1
KO	Pathway	number
ko01100	Metabolic pathways	827
ko01110	Biosynthesis of secondary metabolites	207
ko05200	Pathways in cancer	171
ko04151	PI3K-Akt signaling pathway	145
ko05166	HTLV-I infection	137
ko05169	Epstein-Barr virus infection	129
ko01120	Microbial metabolism in diverse environments	128
ko05016	Huntington's disease	125
ko04010	MAPK signaling pathway	124
ko03013	RNA transport	118
ko04141	Protein processing in endoplasmic reticulum	118
ko03010	Ribosome	116
ko05010	Alzheimer'sdisease	115
ko04144	Endocytosis	113
ko03040	Spliceosome	112
ko00230	Purine metabolism	110
ko05203	Viral carcino genesis	110
ko04810	Regulation of actincyto skeleton	105
ko00190	Oxidative phosphorylation	103
ko04120	Ubiquitin mediated proteolysis	101
ko04510	Focal adhesion	100
ko05168	Herpes simplex infection	97
ko05012	Parkinson's disease	96
ko04110	Cell cycle	89
ko05202	Transcriptional misregulation in cancer	88
ko04142	Lysosome	87
ko05152	Tuberculosis	85
ko00240	Pyrimidine metabolism	82
ko05164	Influenza A	77
ko04062	Chemokine signaling pathway	76
ko05161	Hepatitis B	76
ko04145	Phagosome	73
ko04020	Calciumsignalingpathway	70
ko04390	Hipposignalingpathway	69
ko04080	Neuroactiveligand-receptorinteraction	67
ko04310	Wntsignalingpathway	65
ko04146	Peroxisome	64
ko04380	Osteoclastdifferentiation	64
ko04722	Neurotrophinsignalingpathway	64
ko04910	Insulinsignalingpathway	64
ko03008	Ribosomebiogenesisineukaryotes	62
ko05162	Measles	62
ko04111	Cellcycle-yeast	58
ko03018	RNAdegradation	57
ko05145	Toxoplasmosis	56
ko05160	Hepatitis C	56
ko03015	mRNAsurveillancepathway	55
ko04114	Oocytemeiosis	55
ko04060	Cytokine-cytokinereceptorinteraction	53
ko04660	Tcellreceptorsignalingpathway	53
ko04610	Complementandcoagulationcascades	51
ko04670	Leukocytetransendothelialmigration	51
ko04360	Axonguidance	50
ko04066	HIF-1signalingpathway	49
ko04520	Adherensjunction	49
ko05222	Smallcelllungcancer	49
ko04530	Tightjunction	48
ko04650	Naturalkillercellmediatedcytotoxicity	48
ko05215	Prostatecancer	48
ko04514	Celladhesionmolecules CAMs	47
ko04972	Pancreaticsecretion	47
ko05142	ChagasdiseaseAmericantrypanosomiasis	47
ko04270	Vascularsmoothmusclecontraction	46
ko04630	Jak-STATsignalingpathway	46
ko04666	FcgammaR-mediatedphagocytosis	46
ko04728	Dopaminergicsynapse	46
ko04914	Progesterone-mediatedoocytematuration	46
ko04064	NF-kappaBsignalingpathway	45
ko05034	Alcoholism	45
ko04113	Meiosis-yeast	44
ko00564	Glycerophospholipid metabolism	43
ko04726	Serotonergicsynapse	43
ko05100	Bacterialinvasionofepithelialcells	43
ko00330	Arginine and proline metabolism	42
ko04620	Toll-likereceptorsignalingpathway	42
ko04725	Cholinergicsynapse	42
ko05210	Colorectalcancer	42
ko03050	Proteasome	41
ko04012	ErbBsignalingpathway	41
ko04210	Apoptosis	41
ko04662	Bcellreceptorsignalingpathway	41
ko04713	Circadianentrainment	41
ko04724	Glutamatergicsynapse	41
ko04912	GnRHsignalingpathway	41
ko05120	EpithelialcellsignalinginHelicobacterpyloriinfection	41
ko05220	Chronicmyeloidleukemia	41
ko04391	Hipposignalingpathway fly	40
ko04640	Hematopoieticcelllineage	40
ko04916	Melanogenesis	40
ko04970	Salivarysecretion	40
ko04976	Bilesecretion	40
ko05211	Renalcellcarcinoma	40
ko00280	Valine,leucine and isoleucine degradation	39
ko04512	ECM-receptorinteraction	39
ko05133	Pertussis	39
ko05212	Pancreaticcancer	39
ko00510	N-Glycan biosynthesis	38
ko03460	Fanconianemiapathway	38
ko00310	Lysine degradation	37
ko03320	PPARsignalingpathway	37
ko03420	Nucleotideexcisionrepair	37
ko04350	TGF-betasignalingpathway	37
ko04540	Gapjunction	37
ko05132	Salmonellainfection	37
ko05146	Amoebiasis	37
ko05414	Dilatedcardiomyopathy	37
ko04974	Proteindigestionandabsorption	36
ko05140	Leishmaniasis	36
ko00010	Glycolysis / Gluconeogenesis	35
ko00260	Glycine, serine and threonine metabolism	35
ko05131	Shigellosis	35
ko03022	Basaltranscription factors	34
ko04115	p53signalingpathway	34
ko04612	Antigenprocessingandpresentation	34
ko04911	Insulinsecretion	34
ko03030	DNAreplication	33
ko04070	Phosphatidylinositolsignalingsystem	33
ko04623	CytosolicDNA-sensingpathway	33
ko05134	Legionellosis	33
ko05410	HypertrophiccardiomyopathyHCM	33
ko04150	mTORsignalingpathway	32
ko04260	Cardiacmusclecontraction	32
ko04622	RIG-I-likereceptorsignalingpathway	32
ko04723	Retrogradeendocannabinoidsignaling	32
ko05221	Acutemyeloidleukemia	32
ko00071	Fatty acid metabolism	31
ko00520	Amino sugar and nucleotide sugar metabolism	31
ko00562	Inositolphosphate metabolism	31
ko02010	ABCtransporters	31
ko03410	Baseexcisionrepair	31
ko04920	Adipocytokinesignalingpathway	31
ko05110	Vibriocholeraeinfection	31
ko00561	Glycerolipid metabolism	30
ko03020	RNApolymerase	30
ko04621	NOD-likereceptorsignalingpathway	30
ko04721	Synapticvesiclecycle	30
ko04730	Long-termdepression	30
ko05213	Endometrialcancer	30
ko05323	Rheumatoidarthritis	30
ko05412	ArrhythmogenicrightventricularcardiomyopathyARVC	30
ko00250	Alaninea, spartate and glutamate metabolism	29
ko04664	FcepsilonRIsignalingpathway	29
ko04720	Long-termpotentiation	29
ko05223	Non-smallcelllungcancer	29
ko04370	VEGFsignalingpathway	28
ko04727	GABAergicsynapse	28
ko04962	Vasopressin-regulatedwaterreabsorption	28
ko05014	AmyotrophiclateralsclerosisALS	28
ko05214	Glioma	28
ko00270	Cysteine and methionine metabolism	27
ko00600	Sphingolipid metabolism	27
ko00620	Pyruvate metabolism	27
ko00970	Aminoacyl-tRNAbiosynthesis	27
ko00380	Tryptophan metabolism	26
ko00513	Various types of N-glycan biosynthesis	26
ko00590	Arachidonic acid metabolism	26
ko03440	Homologousrecombination	26
ko04971	Gastricacidsecretion	26
ko05032	Morphineaddiction	26
ko00020	Citratecycle, TCAcycle	25
ko00640	Propanoate metabolism	25
ko00830	Retinolmetabolism	25
ko00980	MetabolismofxenobioticsbycytochromeP450	25
ko05416	Viralmyocarditis	25
ko00480	Glutathione metabolism	24
ko00500	Starch and sucrose metabolism	24
ko04130	SNAREinteractionsinvesiculartransport	24
ko05150	Staphylococcusaureusinfection	24
ko05322	Systemiclupuserythematosus	24
ko00563	Glycosylphosphatidylinosito GPI-anchor biosynthesis	23
ko00650	Butanoate metabolism	23
ko04330	Notchsignalingpathway	23
ko04978	Mineralabsorption	23
ko05031	Amphetamineaddiction	23
ko05204	Chemicalcarcinogenesis	23
ko05217	Basalcellcarcinoma	23
ko05218	Melanoma	23
ko05219	Bladdercancer	23
ko00630	Glyoxylate and dicarboxylate metabolism	22
ko00860	Porphyrinandchlorophyllmetabolism	22
ko03060	Proteinexport	22
ko05130	PathogenicEscherichiacoliinfection	22
ko00350	Tyrosine metabolism	21
ko00680	Methanemetabolism	21
ko00900	Terpenoidbackbonebiosynthesis	21
ko00983	Drugmetabolism-otherenzymes	21
ko04340	Hedgehogsignalingpathway	21
ko04961	Endocrineandotherfactor-regulatedcalciumreabsorption	21
ko05020	Priondiseases	21
ko05144	Malaria	21
ko05340	Primaryimmunodeficiency	21
ko00410	Beta-Alanine metabolism	20
ko03430	Mismatchrepair	20
ko00051	Fructose and mannose metabolism	19
ko00052	Galactose metabolism	19
ko00140	Steroid hormone biosynthesis	19
ko00720	Carbonfixationpathwaysinprokaryotes	19
ko04975	Fatdigestionandabsorption	19
ko05030	Cocaineaddiction	19
ko00710	Carbonfixationinphotosyntheticorganisms	18
ko00910	Nitrogenmetabolism	18
ko05216	Thyroidcancer	18
ko00030	Pentose phosphate pathway	17
ko00760	Nicotinateandnicotinamidemetabolism	17
ko00982	Drugmetabolism-cytochromeP450	17
ko04710	Circadianrhythm	17
ko04930	TypeIIdiabetesmellitus	17
ko00062	Fatty acid elongation	15
ko00514	OthertypesofO-glycanbiosynthesis	15
ko00532	Glycosaminoglycan biosynthesis-chondroitin sulfate/dermatan sulfate	15
ko00534	Glycosaminoglycan biosynthesis-heparan sulfate/heparin	15
ko00670	Onecarbonpoolbyfolate	15
ko01210	2-Oxocarboxylicacidmetabolism	15
ko04320	Dorso-ventralxisformation	15
ko04973	Carbohydratedigestionandabsorption	15
ko00360	Phenylalanine metabolism	14
ko00565	Etherlipid metabolism	14
ko00920	Sulfurmetabolism	14
ko04977	Vitamindigestionandabsorption	14
ko00100	Steroid biosynthesis	13
ko00531	Glycosaminoglycan degradation	13
ko00601	Glycosphingolipid biosynthesis-lacto and neolactoseries	13
ko00770	PantothenateandCoAbiosynthesis	13
ko01040	Biosynthesisofunsaturatedfattyacids	13
ko04745	Phototransduction-fly	13
ko04960	Aldosterone-regulatedsodiumreabsorption	13
ko04966	Collectingductacidsecretion	13
ko00040	Pentose and glucuronate interconversions	12
ko00511	Other glycan degradation	12
ko00604	Glycosphingolipid biosynthesis-ganglioseries	12
ko03450	Non-homologousend-joining	12
ko04140	Regulationofautophagy	12
ko05143	Africantrypanosomiasis	12
ko00340	Histidine metabolism	11
ko00450	Seleno compound metabolism	11
ko00790	Folatebiosynthesis	11
ko04013	MAPKsignalingpathway-fly	11
ko00053	Ascorbate and aldarate metabolism	10
ko00130	Ubiquinone and other terpenoid-quinonebiosynthesis	10
ko00362	Benzoate degradation	10
ko00591	Linoleic acid metabolism	10
ko00627	Amino benzoate degradation	10
ko02020	Two-componentsystem	10
ko04122	Sulfurrelaysystem	10
ko04614	Renin-angiotensinsystem	10
ko04950	Maturityonsetdiabetesoftheyoung	10
ko04964	Proximaltubulebicarbonatereclamation	10
ko00195	Photosynthesis	9
ko00740	Riboflavinmetabolism	9
ko04742	Tastetransduction	9
ko00592	Alpha-Linolenic acid metabolism	8
ko00603	Glycosphingolipid biosynthesis-globoseries	8
ko04011	MAPKsignalingpathway-yeast	8
ko04626	Plant-pathogeninteraction	8
ko04740	Olfactorytransduction	8
ko04940	TypeIdiabetesmellitus	8
ko00120	Primary bile acid biosynthesis	7
ko00521	Streptomycin biosynthesis	7
ko00750	VitaminB6metabolism	7
ko00930	Caprolactamdegradation	7
ko04672	IntestinalimmunenetworkforIgAproduction	7
ko04711	Circadianrhythm-fly	7
ko00061	Fatty acid biosynthesis	6
ko00196	Photosynthesis-antenna proteins	6
ko00533	Glycosaminoglycan biosynthesis-keratan sulfate	6
ko00950	Isoquinolinealkaloidbiosynthesis	6
ko00072	Synthesis and degradation of ketone bodies	5
ko00400	Phenyl-alanine, tyrosine and tryptophan biosynthesis	5
ko00430	Taurine and hypotaurine metabolism	5
ko00512	MucintypeO-Glycan biosynthesis	5
ko00625	Chloroalkane and chloroalkene degradation	5
ko00940	Phenylpropanoidbiosynthesis	5
ko05320	Autoimmunethyroiddisease	5
ko00281	Geraniol degradation	4
ko00290	Valine, leucine and isoleucine biosynthesis	4
ko00300	Lysine biosynthesis	4
ko00440	Phosphonate and phosphinate metabolism	4
ko00460	Cyano amino acid metabolism	4
ko00780	Biotinmetabolism	4
ko00960	Tropanepiperidineandpyridinealkaloidbiosynthesis	4
ko04744	Phototransduction	4
ko05033	Nicotineaddiction	4
ko05330	Allograftrejection	4
ko05332	Graft-versus-hostdisease	4
ko00232	Caffeine metabolism	3
ko00363	Bisphenol degradation	3
ko00643	Styrene degradation	3
ko00730	Thiaminemetabolism	3
ko00785	Lipoicacidmetabolism	3
ko00903	Limoneneandpinenedegradation	3
ko03070	Bacterialsecretionsystem	3
ko04075	Planthormonesignaltransduction	3
ko04112	Cellcycle-Caulobacter	3
ko04712	Circadianrhythm-plant	3
ko00401	Novobiocin biosynthesis	2
ko00523	Polyketidesugaruni tbiosynthesis	2
ko00624	Polycyclicaromatic hydrocarbon degradation	2
ko00660	C5-Brancheddibasicacidmetabolism	2
ko00791	Atrazinedegradation	2
ko00909	Sesquiterpenoidandtriterpenoidbiosynthesis	2
ko00945	Stilbenoiddiarylheptanoidand gingerolbiosynthesis	2
ko00965	Betalainbiosynthesis	2
ko05310	Asthma	2
ko00073	Cutinsuberine and wax biosynthesis	1
ko00253	Tetracycline biosynthesis	1
ko00311	Penicillin and cephalosporin biosynthesis	1
ko00361	Chlorocyclohexane and chlorobenzene degradation	1
ko00471	D-Glutamine and D-glutamate metabolism	1
ko00472	D-Arginine and D-ornithine metabolism	1
ko00524	Butirosin and neomycin biosynthesis	1
ko00623	Toluene degradation	1
ko00626	Naphthalene degradation	1
ko00642	Ethylbenzene degradation	1
ko00906	Carotenoidbiosynthesis	1
ko00908	Zeatinbiosynthesis	1
ko00941	Flavonoidbiosynthesis	1
ko00944	Flavoneandflavonolbiosynthesis	1
ko00984	Steroiddegradation	1
ko01051	Biosynthesisofansamycins	1
ko01055	Biosynthesisofvancomycingroupantibiotics	1
