# Supplementary material for: De Novo Assembly of the Sea Cucumber Apostichopus japonicus Hemocytes Transcriptome to Identify miRNA Targets Associated with Skin Ulceration Syndrome
Source: PLoS One. 2013 Sep 12;8(9):e73506. doi: 10.1371/journal.pone.0073506 (PMC3772007; doi:10.1371/journal.pone.0073506)
Supplement: Table S3 — Summary differential expressed genes. (XLS) [file pone.0073506.s003.xls]

## Sheet: Sheet1
test_id	gene_id	gene	locus	sample_1	sample_2	status	value_1	value_2	log2.fold_change.	test_stat	p_value	q_value	significant
comp10008_c0_seq1	comp10008_c0_seq1	-	comp10008_c0_seq1:0-1434	q1	q2	OK	8.6667	0.91141	-3.24931	6.5011	7.97e-11	8.22e-08	yes
comp10008_c0_seq2	comp10008_c0_seq2	-	comp10008_c0_seq2:0-1275	q1	q2	OK	6.94032	0.802835	-3.11183	5.93009	3.03e-09	2.12e-06	yes
comp10008_c0_seq4	comp10008_c0_seq4	-	comp10008_c0_seq4:0-316	q1	q2	OK	45.4353	2.78661	-4.02723	5.7021	1.18e-08	6.84e-06	yes
comp10009_c0_seq1	comp10009_c0_seq1	-	comp10009_c0_seq1:0-763	q1	q2	OK	0.877526	3.47994	1.98755	-3.3342	0.000855446	0.0439514	yes
comp10009_c0_seq2	comp10009_c0_seq2	-	comp10009_c0_seq2:0-716	q1	q2	OK	0.859939	3.69698	2.10404	-3.50824	0.00045109	0.0293734	yes
comp100386_c0_seq1	comp100386_c0_seq1	-	comp100386_c0_seq1:0-288	q1	q2	OK	0	5.90858	1.80E+308	1.80E+308	0.000782701	0.0411297	yes
comp10064_c0_seq1	comp10064_c0_seq1	-	comp10064_c0_seq1:0-312	q1	q2	OK	22.1492	4.76016	-2.21817	3.88779	0.000101161	0.0104781	yes
comp10093_c0_seq1	comp10093_c0_seq1	-	comp10093_c0_seq1:0-690	q1	q2	OK	0	44.5663	1.80E+308	1.80E+308	1.23e-06	0.000365076	yes
comp10102_c0_seq1	comp10102_c0_seq1	-	comp10102_c0_seq1:0-535	q1	q2	OK	18.4827	4.44878	-2.0547	4.19932	2.68e-05	0.00391427	yes
comp10102_c0_seq9	comp10102_c0_seq9	-	comp10102_c0_seq9:0-292	q1	q2	OK	30.162	7.9606	-1.92178	3.48245	0.000496847	0.0308529	yes
comp10116_c0_seq1	comp10116_c0_seq1	-	comp10116_c0_seq1:0-1648	q1	q2	OK	8.05919	2.07422	-1.95807	4.29917	1.71e-05	0.00279016	yes
comp10116_c0_seq2	comp10116_c0_seq2	-	comp10116_c0_seq2:0-1629	q1	q2	OK	8.57844	2.10188	-2.02903	4.45629	8.34e-06	0.00159823	yes
comp10116_c0_seq3	comp10116_c0_seq3	-	comp10116_c0_seq3:0-540	q1	q2	OK	7.72051	1.51494	-2.34944	3.91596	9e-05	0.00958222	yes
comp10116_c0_seq4	comp10116_c0_seq4	-	comp10116_c0_seq4:0-339	q1	q2	OK	17.2815	3.1595	-2.45146	3.73663	0.000186501	0.0162484	yes
comp101246_c0_seq1	comp101246_c0_seq1	-	comp101246_c0_seq1:0-646	q1	q2	OK	0	1.90317	1.80E+308	1.80E+308	0.000323375	0.0233467	yes
comp10125_c0_seq19	comp10125_c0_seq19	-	comp10125_c0_seq19:0-330	q1	q2	OK	19.2196	5.36915	-1.83981	3.2811	0.00103403	0.0497	yes
comp10131_c0_seq1	comp10131_c0_seq1	-	comp10131_c0_seq1:0-204	q1	q2	OK	69.1028	8.83994	-2.96664	4.04088	5.33e-05	0.00650774	yes
comp101423_c0_seq1	comp101423_c0_seq1	-	comp101423_c0_seq1:0-277	q1	q2	OK	0	9.24162	1.80E+308	1.80E+308	0.000483714	0.0303039	yes
comp10162_c0_seq2	comp10162_c0_seq2	-	comp10162_c0_seq2:0-399	q1	q2	OK	18.4552	4.58678	-2.00847	3.79337	0.000148615	0.0139827	yes
comp10176_c0_seq1	comp10176_c0_seq1	-	comp10176_c0_seq1:0-254	q1	q2	OK	11.1489	76.1623	2.77218	-5.10458	3.32e-07	0.000117243	yes
comp10179_c0_seq1	comp10179_c0_seq1	-	comp10179_c0_seq1:0-907	q1	q2	OK	6.05297	21.2325	1.81056	-4.06922	4.72e-05	0.0059519	yes
comp10206_c0_seq1	comp10206_c0_seq1	-	comp10206_c0_seq1:0-1799	q1	q2	OK	4.10789	0.131765	-4.96236	6.31151	2.76e-10	2.36e-07	yes
comp10206_c0_seq10	comp10206_c0_seq10	-	comp10206_c0_seq10:0-360	q1	q2	OK	4.90696	0	-1.80E+308	-1.80E+308	0.000416299	0.0277277	yes
comp10206_c0_seq2	comp10206_c0_seq2	-	comp10206_c0_seq2:0-918	q1	q2	OK	4.65813	0.294439	-3.98371	5.02011	5.16e-07	0.000174172	yes
comp10206_c0_seq3	comp10206_c0_seq3	-	comp10206_c0_seq3:0-785	q1	q2	OK	4.37848	0	-1.80E+308	-1.80E+308	1.16e-05	0.00205783	yes
comp10206_c0_seq9	comp10206_c0_seq9	-	comp10206_c0_seq9:0-361	q1	q2	OK	24.2667	3.00879	-3.01172	5.18294	2.18e-07	8.18e-05	yes
comp10210_c0_seq6	comp10210_c0_seq6	-	comp10210_c0_seq6:0-246	q1	q2	OK	0	11.3495	1.80E+308	1.80E+308	0.000972887	0.0475033	yes
comp1022_c0_seq1	comp1022_c0_seq1	-	comp1022_c0_seq1:0-470	q1	q2	OK	195.026	67.4389	-1.53201	3.49114	0.00048096	0.0303039	yes
comp1022_c0_seq2	comp1022_c0_seq2	-	comp1022_c0_seq2:0-252	q1	q2	OK	100.93	31.5708	-1.6767	3.51705	0.000436366	0.0287034	yes
comp1023_c0_seq3	comp1023_c0_seq3	-	comp1023_c0_seq3:0-467	q1	q2	OK	2.04761	11.0024	2.4258	-4.17364	3e-05	0.0042781	yes
comp102481_c0_seq1	comp102481_c0_seq1	-	comp102481_c0_seq1:0-300	q1	q2	OK	0	6.33772	1.80E+308	1.80E+308	0.000972887	0.0475033	yes
comp10251_c0_seq3	comp10251_c0_seq3	-	comp10251_c0_seq3:0-329	q1	q2	OK	16.2664	4.16114	-1.96685	3.41963	0.00062706	0.0359326	yes
comp10251_c0_seq8	comp10251_c0_seq8	-	comp10251_c0_seq8:0-277	q1	q2	OK	34.4013	1.98035	-4.11864	4.58208	4.6e-06	0.00102086	yes
comp10267_c1_seq4	comp10267_c1_seq4	-	comp10267_c1_seq4:0-284	q1	q2	OK	18.3069	0	-1.80E+308	-1.80E+308	4.08e-05	0.00538828	yes
comp102807_c0_seq1	comp102807_c0_seq1	-	comp102807_c0_seq1:0-308	q1	q2	OK	0	4.92364	1.80E+308	1.80E+308	0.000782701	0.0411297	yes
comp10286_c0_seq1	comp10286_c0_seq1	-	comp10286_c0_seq1:0-409	q1	q2	OK	7.64378	0.513359	-3.89625	3.59466	0.000324814	0.0233854	yes
comp10286_c0_seq2	comp10286_c0_seq2	-	comp10286_c0_seq2:0-254	q1	q2	OK	33.4515	0	-1.80E+308	-1.80E+308	1.9e-05	0.00303654	yes
comp10286_c0_seq3	comp10286_c0_seq3	-	comp10286_c0_seq3:0-246	q1	q2	OK	36.9669	0.945794	-5.28856	3.56225	0.000367694	0.025681	yes
comp10286_c0_seq5	comp10286_c0_seq5	-	comp10286_c0_seq5:0-204	q1	q2	OK	23.0659	0	-1.80E+308	-1.80E+308	0.00047596	0.0303039	yes
comp102896_c0_seq1	comp102896_c0_seq1	-	comp102896_c0_seq1:0-357	q1	q2	OK	0	3.42845	1.80E+308	1.80E+308	0.000782701	0.0411297	yes
comp1029_c0_seq1	comp1029_c0_seq1	-	comp1029_c0_seq1:0-539	q1	q2	OK	24.5435	204.238	3.05684	-6.8843	5.81e-12	7.12e-09	yes
comp10332_c0_seq3	comp10332_c0_seq3	-	comp10332_c0_seq3:0-585	q1	q2	OK	5.00898	1.07407	-2.22143	3.36742	0.000758757	0.0411297	yes
comp10339_c0_seq2	comp10339_c0_seq2	-	comp10339_c0_seq2:0-307	q1	q2	OK	3.23501	25.8258	2.99697	-4.66037	3.16e-06	0.000750609	yes
comp10339_c0_seq3	comp10339_c0_seq3	-	comp10339_c0_seq3:0-298	q1	q2	OK	21.023	3.22675	-2.70381	3.94572	7.96e-05	0.0088295	yes
comp10346_c0_seq2	comp10346_c0_seq2	-	comp10346_c0_seq2:0-235	q1	q2	OK	42.8171	5.47656	-2.96685	4.0413	5.32e-05	0.00650774	yes
comp103478_c0_seq1	comp103478_c0_seq1	-	comp103478_c0_seq1:0-375	q1	q2	OK	0	4.91805	1.80E+308	1.80E+308	0.000323375	0.0233467	yes
comp103503_c0_seq1	comp103503_c0_seq1	-	comp103503_c0_seq1:0-312	q1	q2	OK	6.64477	0	-1.80E+308	-1.80E+308	0.000398115	0.0267459	yes
comp10360_c0_seq10	comp10360_c0_seq10	-	comp10360_c0_seq10:0-442	q1	q2	OK	12.1382	2.32265	-2.38571	4.21852	2.46e-05	0.00368311	yes
comp10360_c0_seq2	comp10360_c0_seq2	-	comp10360_c0_seq2:0-1442	q1	q2	OK	3.25204	0.693318	-2.22976	4.17877	2.93e-05	0.00420336	yes
comp10370_c0_seq2	comp10370_c0_seq2	-	comp10370_c0_seq2:0-281	q1	q2	OK	4.12646	19.0035	2.20329	-3.3453	0.00082194	0.0425867	yes
comp10371_c0_seq1	comp10371_c0_seq1	-	comp10371_c0_seq1:0-234	q1	q2	OK	5.16785	84.4086	4.02975	-5.57255	2.51e-08	1.3e-05	yes
comp103837_c0_seq1	comp103837_c0_seq1	-	comp103837_c0_seq1:0-328	q1	q2	OK	0	6.70814	1.80E+308	1.80E+308	0.000323375	0.0233467	yes
comp10397_c0_seq2	comp10397_c0_seq2	-	comp10397_c0_seq2:0-343	q1	q2	OK	1.17027	13.1789	3.49332	-3.73291	0.000189277	0.0164105	yes
comp10397_c0_seq3	comp10397_c0_seq3	-	comp10397_c0_seq3:0-273	q1	q2	OK	2.78157	24.124	3.1165	-3.77089	0.000162669	0.014684	yes
comp10397_c0_seq4	comp10397_c0_seq4	-	comp10397_c0_seq4:0-261	q1	q2	OK	8.07845	41.7347	2.3691	-4.18115	2.9e-05	0.00416986	yes
comp10397_c0_seq7	comp10397_c0_seq7	-	comp10397_c0_seq7:0-222	q1	q2	OK	3.84539	40.9907	3.41409	-3.43307	0.000596791	0.0346908	yes
comp104210_c0_seq1	comp104210_c0_seq1	-	comp104210_c0_seq1:0-394	q1	q2	OK	0	3.32258	1.80E+308	1.80E+308	0.000972887	0.0475033	yes
comp10422_c0_seq1	comp10422_c0_seq1	-	comp10422_c0_seq1:0-1233	q1	q2	OK	0.483193	7.20904	3.89914	-6.90554	5e-12	6.27e-09	yes
comp10422_c0_seq2	comp10422_c0_seq2	-	comp10422_c0_seq2:0-1178	q1	q2	OK	0.309678	7.23862	4.54688	-6.55734	5.48e-11	5.78e-08	yes
comp10422_c0_seq3	comp10422_c0_seq3	-	comp10422_c0_seq3:0-777	q1	q2	OK	0.216093	5.04588	4.54538	-4.35621	1.32e-05	0.00227643	yes
comp10422_c0_seq4	comp10422_c0_seq4	-	comp10422_c0_seq4:0-643	q1	q2	OK	0.222903	3.71362	4.05834	-3.74067	0.000183532	0.0160317	yes
comp10422_c0_seq6	comp10422_c0_seq6	-	comp10422_c0_seq6:0-342	q1	q2	OK	1.05762	29.1698	4.78558	-5.34991	8.8e-08	3.82e-05	yes
comp10446_c0_seq14	comp10446_c0_seq14	-	comp10446_c0_seq14:0-265	q1	q2	OK	35.2348	1.76533	-4.31899	3.86181	0.000112548	0.011434	yes
comp10446_c0_seq2	comp10446_c0_seq2	-	comp10446_c0_seq2:0-977	q1	q2	OK	7.19183	2.28918	-1.65153	3.42832	0.000607337	0.0350349	yes
comp10446_c0_seq3	comp10446_c0_seq3	-	comp10446_c0_seq3:0-895	q1	q2	OK	6.65382	1.29304	-2.36341	4.50241	6.72e-06	0.00136042	yes
comp10446_c0_seq4	comp10446_c0_seq4	-	comp10446_c0_seq4:0-862	q1	q2	OK	6.17006	1.43781	-2.10141	3.9814	6.85e-05	0.00789242	yes
comp10446_c0_seq5	comp10446_c0_seq5	-	comp10446_c0_seq5:0-561	q1	q2	OK	11.5611	3.38959	-1.77009	3.48452	0.000493013	0.0306803	yes
comp10446_c0_seq6	comp10446_c0_seq6	-	comp10446_c0_seq6:0-551	q1	q2	OK	11.3305	3.13288	-1.85465	3.59265	0.000327332	0.0235594	yes
comp10446_c0_seq7	comp10446_c0_seq7	-	comp10446_c0_seq7:0-512	q1	q2	OK	16.5276	4.95218	-1.73874	3.5506	0.000384352	0.0266669	yes
comp10446_c0_seq9	comp10446_c0_seq9	-	comp10446_c0_seq9:0-469	q1	q2	OK	16.5665	4.50068	-1.88005	3.70563	0.000210869	0.0176205	yes
comp10449_c0_seq1	comp10449_c0_seq1	-	comp10449_c0_seq1:0-3466	q1	q2	OK	4.1116	1.26696	-1.69833	3.80024	0.000144557	0.0136726	yes
comp10449_c0_seq2	comp10449_c0_seq2	-	comp10449_c0_seq2:0-3393	q1	q2	OK	4.37437	1.19712	-1.86951	4.16633	3.1e-05	0.00437833	yes
comp10449_c0_seq3	comp10449_c0_seq3	-	comp10449_c0_seq3:0-1332	q1	q2	OK	4.10426	1.0254	-2.00093	3.94482	7.99e-05	0.00885436	yes
comp10449_c0_seq9	comp10449_c0_seq9	-	comp10449_c0_seq9:0-420	q1	q2	OK	6.8094	0.97446	-2.80485	3.46182	0.000536528	0.0327077	yes
comp104557_c0_seq1	comp104557_c0_seq1	-	comp104557_c0_seq1:0-398	q1	q2	OK	0	3.79675	1.80E+308	1.80E+308	0.000483714	0.0303039	yes
comp10466_c0_seq1	comp10466_c0_seq1	-	comp10466_c0_seq1:0-380	q1	q2	OK	46.1499	0.896225	-5.68632	6.39907	1.56e-10	1.44e-07	yes
comp10474_c0_seq3	comp10474_c0_seq3	-	comp10474_c0_seq3:0-891	q1	q2	OK	3.79771	0.843461	-2.17074	3.83103	0.00012761	0.0123864	yes
comp1047_c0_seq1	comp1047_c0_seq1	-	comp1047_c0_seq1:0-700	q1	q2	OK	18.7403	76.8414	2.03574	-4.66101	3.15e-06	0.000749827	yes
comp1047_c0_seq2	comp1047_c0_seq2	-	comp1047_c0_seq2:0-611	q1	q2	OK	25.1266	99.991	1.99258	-4.56271	5.05e-06	0.00109425	yes
comp10485_c0_seq7	comp10485_c0_seq7	-	comp10485_c0_seq7:0-323	q1	q2	OK	0	6.53468	1.80E+308	1.80E+308	0.000398115	0.0267459	yes
comp10488_c0_seq1	comp10488_c0_seq1	-	comp10488_c0_seq1:0-512	q1	q2	OK	7.94657	1.37222	-2.53382	3.96947	7.2e-05	0.00818261	yes
comp10488_c0_seq13	comp10488_c0_seq13	-	comp10488_c0_seq13:0-212	q1	q2	OK	63.3373	15.4682	-2.03375	3.54233	0.000396602	0.0267459	yes
comp10488_c0_seq3	comp10488_c0_seq3	-	comp10488_c0_seq3:0-409	q1	q2	OK	11.7058	2.05344	-2.51111	4.0841	4.42e-05	0.00573212	yes
comp10488_c0_seq6	comp10488_c0_seq6	-	comp10488_c0_seq6:0-354	q1	q2	OK	12.7976	1.90294	-2.74957	3.50169	0.000462321	0.0299374	yes
comp104995_c0_seq1	comp104995_c0_seq1	-	comp104995_c0_seq1:0-585	q1	q2	OK	0	2.2082	1.80E+308	1.80E+308	0.000323375	0.0233467	yes
comp10510_c0_seq4	comp10510_c0_seq4	-	comp10510_c0_seq4:0-642	q1	q2	OK	8.2301	2.18305	-1.91456	3.63598	0.000276931	0.02105	yes
comp10524_c0_seq1	comp10524_c0_seq1	-	comp10524_c0_seq1:0-967	q1	q2	OK	13.0766	4.54635	-1.5242	3.37043	0.000750504	0.0410675	yes
comp1053_c0_seq61	comp1053_c0_seq61	-	comp1053_c0_seq61:0-242	q1	q2	OK	33.3873	4.9819	-2.74453	3.71868	0.00020027	0.0171792	yes
comp10545_c0_seq11	comp10545_c0_seq11	-	comp10545_c0_seq11:0-309	q1	q2	OK	12.7249	1.95274	-2.70408	3.32609	0.000880744	0.0448752	yes
comp10545_c0_seq5	comp10545_c0_seq5	-	comp10545_c0_seq5:0-815	q1	q2	OK	4.96387	0.946292	-2.39111	4.13032	3.62e-05	0.00490569	yes
comp10566_c0_seq1	comp10566_c0_seq1	-	comp10566_c0_seq1:0-2612	q1	q2	OK	2.84252	17.2142	2.59835	-5.90321	3.56e-09	2.43e-06	yes
comp10566_c0_seq2	comp10566_c0_seq2	-	comp10566_c0_seq2:0-317	q1	q2	OK	4.25175	24.6715	2.53671	-4.46307	8.08e-06	0.00156132	yes
comp1056_c0_seq5	comp1056_c0_seq5	-	comp1056_c0_seq5:0-426	q1	q2	OK	65.8432	24.0585	-1.45249	3.28659	0.00101407	0.0490414	yes
comp10578_c0_seq1	comp10578_c0_seq1	-	comp10578_c0_seq1:0-364	q1	q2	OK	2.90339	11.8141	2.0247	-3.3803	0.000724077	0.0400445	yes
comp10600_c0_seq1	comp10600_c0_seq1	-	comp10600_c0_seq1:0-762	q1	q2	OK	1.49033	27.4132	4.20117	-8.13706	4.44e-16	1.16e-12	yes
comp10600_c0_seq2	comp10600_c0_seq2	-	comp10600_c0_seq2:0-267	q1	q2	OK	0	14.7173	1.80E+308	1.80E+308	0.000162527	0.014684	yes
comp10601_c0_seq12	comp10601_c0_seq12	-	comp10601_c0_seq12:0-456	q1	q2	OK	9.58652	2.22922	-2.10447	3.62497	0.000288998	0.0217754	yes
comp10625_c0_seq1	comp10625_c0_seq1	-	comp10625_c0_seq1:0-302	q1	q2	OK	16.4148	2.59394	-2.66178	3.59664	0.000322353	0.0233467	yes
comp10626_c0_seq5	comp10626_c0_seq5	-	comp10626_c0_seq5:0-224	q1	q2	OK	2.38812	32.0774	3.74761	-3.43946	0.000582879	0.0340816	yes
comp10639_c0_seq2	comp10639_c0_seq2	-	comp10639_c0_seq2:0-402	q1	q2	OK	3.70943	15.769	2.08782	-3.829	0.000128665	0.0124525	yes
comp10639_c0_seq5	comp10639_c0_seq5	-	comp10639_c0_seq5:0-283	q1	q2	OK	7.72404	47.386	2.61703	-4.74077	2.13e-06	0.000551311	yes
comp10639_c0_seq8	comp10639_c0_seq8	-	comp10639_c0_seq8:0-209	q1	q2	OK	15.7	73.1289	2.21968	-3.74171	0.000182776	0.0159956	yes
comp106413_c0_seq1	comp106413_c0_seq1	-	comp106413_c0_seq1:0-470	q1	q2	OK	0	1.97768	1.80E+308	1.80E+308	0.000782701	0.0411297	yes
comp10641_c0_seq3	comp10641_c0_seq3	-	comp10641_c0_seq3:0-333	q1	q2	OK	20.2997	4.05073	-2.3252	3.97252	7.11e-05	0.00813633	yes
comp10641_c0_seq8	comp10641_c0_seq8	-	comp10641_c0_seq8:0-282	q1	q2	OK	28.5938	5.64354	-2.34103	3.96183	7.44e-05	0.00837956	yes
comp10665_c0_seq9	comp10665_c0_seq9	-	comp10665_c0_seq9:0-253	q1	q2	OK	13.7043	0	-1.80E+308	-1.80E+308	0.000260122	0.0204062	yes
comp10672_c0_seq1	comp10672_c0_seq1	-	comp10672_c0_seq1:0-206	q1	q2	OK	104.947	27.3388	-1.94064	3.61137	0.000304579	0.0226927	yes
comp10673_c0_seq1	comp10673_c0_seq1	-	comp10673_c0_seq1:0-630	q1	q2	OK	4.01995	0.746691	-2.42859	3.33947	0.00083939	0.0433285	yes
comp1069_c0_seq11	comp1069_c0_seq11	-	comp1069_c0_seq11:0-315	q1	q2	OK	102.419	32.9702	-1.63525	3.63604	0.000276856	0.02105	yes
comp1069_c0_seq16	comp1069_c0_seq16	-	comp1069_c0_seq16:0-257	q1	q2	OK	124.175	27.2427	-2.18843	4.58386	4.56e-06	0.00101606	yes
comp1069_c0_seq6	comp1069_c0_seq6	-	comp1069_c0_seq6:0-370	q1	q2	OK	68.5316	19.8381	-1.7885	3.94648	7.93e-05	0.00880893	yes
comp10725_c0_seq1	comp10725_c0_seq1	-	comp10725_c0_seq1:0-743	q1	q2	OK	4.50901	1.04137	-2.11433	3.64607	0.000266284	0.0204609	yes
comp10746_c0_seq1	comp10746_c0_seq1	-	comp10746_c0_seq1:0-1124	q1	q2	OK	0.992589	11.1385	3.48821	-6.81477	9.44e-12	1.12e-08	yes
comp10746_c0_seq2	comp10746_c0_seq2	-	comp10746_c0_seq2:0-375	q1	q2	OK	2.01426	18.1366	3.17059	-4.73592	2.18e-06	0.00056405	yes
comp10746_c0_seq3	comp10746_c0_seq3	-	comp10746_c0_seq3:0-348	q1	q2	OK	1.71311	17.0924	3.31866	-4.25993	2.04e-05	0.00322228	yes
comp10752_c0_seq1	comp10752_c0_seq1	-	comp10752_c0_seq1:0-504	q1	q2	OK	8.3219	2.10788	-1.98112	3.43415	0.000594407	0.0345801	yes
comp10759_c0_seq12	comp10759_c0_seq12	-	comp10759_c0_seq12:0-425	q1	q2	OK	6.98389	0	-1.80E+308	-1.80E+308	4.08e-05	0.00538828	yes
comp10759_c0_seq2	comp10759_c0_seq2	-	comp10759_c0_seq2:0-587	q1	q2	OK	5.87786	0.137291	-5.41998	3.65304	0.000259157	0.0204062	yes
comp10759_c0_seq34	comp10759_c0_seq34	-	comp10759_c0_seq34:0-273	q1	q2	OK	8.34471	0	-1.80E+308	-1.80E+308	0.000566546	0.0338477	yes
comp10761_c0_seq3	comp10761_c0_seq3	-	comp10761_c0_seq3:0-394	q1	q2	OK	12.1104	2.22494	-2.44441	3.82305	0.000131813	0.0126887	yes
comp10761_c0_seq5	comp10761_c0_seq5	-	comp10761_c0_seq5:0-364	q1	q2	OK	11.9105	1.64084	-2.85972	3.8838	0.000102838	0.0106141	yes
comp10762_c0_seq1	comp10762_c0_seq1	-	comp10762_c0_seq1:0-544	q1	q2	OK	4.17429	33.4096	3.00066	-6.21713	5.06e-10	4.08e-07	yes
comp1078_c0_seq1	comp1078_c0_seq1	-	comp1078_c0_seq1:0-1979	q1	q2	OK	66.5053	12.8415	-2.37266	5.22707	1.72e-07	6.7e-05	yes
comp1078_c0_seq10	comp1078_c0_seq10	-	comp1078_c0_seq10:0-240	q1	q2	OK	244.407	19.1066	-3.67714	7.19711	6.15e-13	9.13e-10	yes
comp1078_c0_seq2	comp1078_c0_seq2	-	comp1078_c0_seq2:0-1609	q1	q2	OK	75.4512	9.49269	-2.99065	6.6215	3.56e-11	3.89e-08	yes
comp1078_c0_seq3	comp1078_c0_seq3	-	comp1078_c0_seq3:0-1017	q1	q2	OK	71.9068	17.6688	-2.02493	4.5962	4.3e-06	0.000968839	yes
comp1078_c0_seq4	comp1078_c0_seq4	-	comp1078_c0_seq4:0-994	q1	q2	OK	79.3255	11.7305	-2.75751	6.21869	5.01e-10	4.06e-07	yes
comp1078_c0_seq5	comp1078_c0_seq5	-	comp1078_c0_seq5:0-828	q1	q2	OK	70.6801	4.2405	-4.059	8.75708	0	0	yes
comp1078_c0_seq6	comp1078_c0_seq6	-	comp1078_c0_seq6:0-656	q1	q2	OK	38.2821	9.34397	-2.03456	4.55602	5.21e-06	0.00111258	yes
comp1078_c0_seq7	comp1078_c0_seq7	-	comp1078_c0_seq7:0-469	q1	q2	OK	99.3903	15.8837	-2.64555	5.91514	3.32e-09	2.28e-06	yes
comp1078_c0_seq8	comp1078_c0_seq8	-	comp1078_c0_seq8:0-375	q1	q2	OK	205.193	14.1907	-3.85396	8.29532	0	0	yes
comp1078_c0_seq9	comp1078_c0_seq9	-	comp1078_c0_seq9:0-334	q1	q2	OK	112.017	40.1693	-1.47956	3.34765	0.000815009	0.0423405	yes
comp10800_c0_seq1	comp10800_c0_seq1	-	comp10800_c0_seq1:0-1082	q1	q2	OK	5.68162	1.43715	-1.98309	3.97062	7.17e-05	0.00816952	yes
comp10845_c0_seq2	comp10845_c0_seq2	-	comp10845_c0_seq2:0-385	q1	q2	OK	13.7903	3.77729	-1.86823	3.33462	0.000854174	0.0439054	yes
comp10845_c1_seq1	comp10845_c1_seq1	-	comp10845_c1_seq1:0-1187	q1	q2	OK	3.38291	0.218288	-3.95396	4.61661	3.9e-06	0.000898253	yes
comp10845_c1_seq2	comp10845_c1_seq2	-	comp10845_c1_seq2:0-1007	q1	q2	OK	2.67985	0.204523	-3.71182	3.76101	0.000169228	0.0150216	yes
comp10845_c1_seq3	comp10845_c1_seq3	-	comp10845_c1_seq3:0-904	q1	q2	OK	3.843	0.150166	-4.67761	4.35262	1.35e-05	0.00230005	yes
comp108681_c0_seq1	comp108681_c0_seq1	-	comp108681_c0_seq1:0-336	q1	q2	OK	0	3.95246	1.80E+308	1.80E+308	0.000782701	0.0411297	yes
comp10870_c0_seq1	comp10870_c0_seq1	-	comp10870_c0_seq1:0-542	q1	q2	OK	5.79175	0.155591	-5.21817	3.5131	0.000442903	0.0290446	yes
comp10870_c0_seq2	comp10870_c0_seq2	-	comp10870_c0_seq2:0-440	q1	q2	OK	0.207479	10.4786	5.65834	-3.81478	0.000136306	0.013003	yes
comp10870_c0_seq4	comp10870_c0_seq4	-	comp10870_c0_seq4:0-211	q1	q2	OK	80.4724	0	-1.80E+308	-1.80E+308	9.83e-06	0.00181296	yes
comp108904_c0_seq1	comp108904_c0_seq1	-	comp108904_c0_seq1:0-448	q1	q2	OK	0	4.09693	1.80E+308	1.80E+308	0.000209189	0.0175177	yes
comp108_c2_seq1	comp108_c2_seq1	-	comp108_c2_seq1:0-757	q1	q2	OK	35.7819	7.76301	-2.20454	4.93935	7.84e-07	0.000250588	yes
comp108_c2_seq13	comp108_c2_seq13	-	comp108_c2_seq13:0-306	q1	q2	OK	165.173	467.848	1.50206	-3.43373	0.00059534	0.0346257	yes
comp108_c2_seq22	comp108_c2_seq22	-	comp108_c2_seq22:0-205	q1	q2	OK	769.87	2429.69	1.65808	-3.74158	0.000182867	0.0159976	yes
comp108_c3_seq1	comp108_c3_seq1	-	comp108_c3_seq1:0-904	q1	q2	OK	644.389	137.401	-2.22953	4.41542	1.01e-05	0.00184274	yes
comp108_c3_seq15	comp108_c3_seq15	-	comp108_c3_seq15:0-259	q1	q2	OK	303.532	91.0862	-1.73654	3.94639	7.93e-05	0.00880893	yes
comp108_c3_seq2	comp108_c3_seq2	-	comp108_c3_seq2:0-806	q1	q2	OK	491.374	97.2673	-2.3368	4.83919	1.3e-06	0.000378721	yes
comp108_c3_seq22	comp108_c3_seq22	-	comp108_c3_seq22:0-210	q1	q2	OK	462.069	83.6425	-2.4658	5.3817	7.38e-08	3.32e-05	yes
comp108_c3_seq7	comp108_c3_seq7	-	comp108_c3_seq7:0-322	q1	q2	OK	385.032	43.1764	-3.15666	7.06187	1.64e-12	2.27e-09	yes
comp10905_c0_seq1	comp10905_c0_seq1	-	comp10905_c0_seq1:0-546	q1	q2	OK	6.72563	21.2204	1.65771	-3.56422	0.000364945	0.0255102	yes
comp109258_c0_seq1	comp109258_c0_seq1	-	comp109258_c0_seq1:0-207	q1	q2	OK	15.6349	0	-1.80E+308	-1.80E+308	0.000782701	0.0411297	yes
comp10969_c0_seq1	comp10969_c0_seq1	-	comp10969_c0_seq1:0-260	q1	q2	OK	64.4956	17.5253	-1.87976	3.69339	0.000221285	0.0182746	yes
comp1097_c0_seq23	comp1097_c0_seq23	-	comp1097_c0_seq23:0-283	q1	q2	OK	15.223	56.9051	1.90231	-3.82637	0.000130049	0.0125656	yes
comp1097_c0_seq27	comp1097_c0_seq27	-	comp1097_c0_seq27:0-218	q1	q2	OK	13.0849	54.8361	2.06723	-3.5768	0.000347828	0.0246239	yes
comp11015_c0_seq25	comp11015_c0_seq25	-	comp11015_c0_seq25:0-225	q1	q2	OK	51.7693	8.84897	-2.54851	3.93811	8.21e-05	0.00901332	yes
comp11031_c0_seq1	comp11031_c0_seq1	-	comp11031_c0_seq1:0-312	q1	q2	OK	63.3468	3.80813	-4.05612	6.78499	1.16e-11	1.35e-08	yes
comp11053_c0_seq1	comp11053_c0_seq1	-	comp11053_c0_seq1:0-1793	q1	q2	OK	5.10802	0.859709	-2.57085	5.24159	1.59e-07	6.26e-05	yes
comp11053_c0_seq2	comp11053_c0_seq2	-	comp11053_c0_seq2:0-1244	q1	q2	OK	6.01869	1.41476	-2.08889	4.27256	1.93e-05	0.00306774	yes
comp1107_c0_seq7	comp1107_c0_seq7	-	comp1107_c0_seq7:0-423	q1	q2	OK	71.8513	26.3519	-1.44711	3.28536	0.00101853	0.0492165	yes
comp11080_c0_seq1	comp11080_c0_seq1	-	comp11080_c0_seq1:0-2909	q1	q2	OK	0.139975	1.5804	3.49705	-5.41138	6.25e-08	2.87e-05	yes
comp11080_c0_seq10	comp11080_c0_seq10	-	comp11080_c0_seq10:0-431	q1	q2	OK	0.431434	12.9809	4.91111	-4.57002	4.88e-06	0.00106317	yes
comp11080_c0_seq11	comp11080_c0_seq11	-	comp11080_c0_seq11:0-380	q1	q2	OK	0.556023	11.6529	4.3894	-4.06402	4.82e-05	0.00605341	yes
comp11080_c0_seq14	comp11080_c0_seq14	-	comp11080_c0_seq14:0-284	q1	q2	OK	1.14389	15.3712	3.74821	-3.44019	0.000581313	0.0340392	yes
comp11080_c0_seq16	comp11080_c0_seq16	-	comp11080_c0_seq16:0-267	q1	q2	OK	0	16.9138	1.80E+308	1.80E+308	0.000115276	0.0115949	yes
comp11080_c0_seq18	comp11080_c0_seq18	-	comp11080_c0_seq18:0-231	q1	q2	OK	0	20.8546	1.80E+308	1.80E+308	0.000266003	0.0204528	yes
comp11080_c0_seq2	comp11080_c0_seq2	-	comp11080_c0_seq2:0-2907	q1	q2	OK	0.129507	1.53611	3.56817	-5.19723	2.02e-07	7.65e-05	yes
comp11080_c0_seq3	comp11080_c0_seq3	-	comp11080_c0_seq3:0-2405	q1	q2	OK	0.111625	1.30601	3.54844	-4.546	5.47e-06	0.00115836	yes
comp11080_c0_seq4	comp11080_c0_seq4	-	comp11080_c0_seq4:0-2403	q1	q2	OK	0.0987366	1.25114	3.66352	-4.23205	2.32e-05	0.00353931	yes
comp11080_c0_seq6	comp11080_c0_seq6	-	comp11080_c0_seq6:0-709	q1	q2	OK	0.490426	4.3721	3.15622	-4.04119	5.32e-05	0.00650774	yes
comp11080_c0_seq7	comp11080_c0_seq7	-	comp11080_c0_seq7:0-699	q1	q2	OK	0.500341	4.77911	3.25576	-4.17704	2.95e-05	0.00422502	yes
comp11080_c0_seq9	comp11080_c0_seq9	-	comp11080_c0_seq9:0-493	q1	q2	OK	0.627323	23.4184	5.22229	-5.64127	1.69e-08	9.31e-06	yes
comp11081_c1_seq1	comp11081_c1_seq1	-	comp11081_c1_seq1:0-770	q1	q2	OK	1.90138	0	-1.80E+308	-1.80E+308	0.000122866	0.0120871	yes
comp11088_c0_seq1	comp11088_c0_seq1	-	comp11088_c0_seq1:0-937	q1	q2	OK	9.74189	2.07996	-2.22765	4.59072	4.42e-06	0.000986064	yes
comp11094_c0_seq13	comp11094_c0_seq13	-	comp11094_c0_seq13:0-413	q1	q2	OK	2.43268	13.3451	2.45569	-4.16722	3.08e-05	0.0043742	yes
comp11097_c0_seq7	comp11097_c0_seq7	-	comp11097_c0_seq7:0-243	q1	q2	OK	15.557	0	-1.80E+308	-1.80E+308	0.000260122	0.0204062	yes
comp11103_c0_seq7	comp11103_c0_seq7	-	comp11103_c0_seq7:0-292	q1	q2	OK	2.64579	21.0427	2.99155	-4.05623	4.99e-05	0.00621533	yes
comp1111_c0_seq2	comp1111_c0_seq2	-	comp1111_c0_seq2:0-519	q1	q2	OK	50.4983	17.0309	-1.56808	3.55044	0.000384588	0.0266753	yes
comp1111_c0_seq7	comp1111_c0_seq7	-	comp1111_c0_seq7:0-290	q1	q2	OK	107.151	32.2632	-1.73168	3.78844	0.000151598	0.0142002	yes
comp1111_c0_seq8	comp1111_c0_seq8	-	comp1111_c0_seq8:0-288	q1	q2	OK	109.422	37.8149	-1.53288	3.38113	0.000721873	0.0399511	yes
comp11126_c0_seq8	comp11126_c0_seq8	-	comp11126_c0_seq8:0-228	q1	q2	OK	0	15.7257	1.80E+308	1.80E+308	0.000577025	0.0338477	yes
comp11127_c0_seq1	comp11127_c0_seq1	-	comp11127_c0_seq1:0-781	q1	q2	OK	5.03018	0.905377	-2.47402	4.09389	4.24e-05	0.00555074	yes
comp11127_c0_seq13	comp11127_c0_seq13	-	comp11127_c0_seq13:0-317	q1	q2	OK	13.1219	1.98298	-2.72623	3.28695	0.00101277	0.048989	yes
comp11127_c0_seq2	comp11127_c0_seq2	-	comp11127_c0_seq2:0-698	q1	q2	OK	5.08375	0.848507	-2.58289	3.87848	0.00010511	0.0108103	yes
comp1112_c0_seq18	comp1112_c0_seq18	-	comp1112_c0_seq18:0-237	q1	q2	OK	409.55	139.592	-1.55282	3.545	0.00039261	0.0267459	yes
comp1112_c0_seq5	comp1112_c0_seq5	-	comp1112_c0_seq5:0-1244	q1	q2	OK	2.35105	0.489053	-2.26524	3.76612	0.000165804	0.0147955	yes
comp1112_c0_seq8	comp1112_c0_seq8	-	comp1112_c0_seq8:0-575	q1	q2	OK	0	1.98431	1.80E+308	1.80E+308	0.000483714	0.0303039	yes
comp11130_c0_seq1	comp11130_c0_seq1	-	comp11130_c0_seq1:0-601	q1	q2	OK	7.64175	28.2107	1.88427	-4.152	3.3e-05	0.00460222	yes
comp11193_c0_seq1	comp11193_c0_seq1	-	comp11193_c0_seq1:0-371	q1	q2	OK	16.1044	1.5732	-3.35568	4.60724	4.08e-06	0.000927753	yes
comp111_c0_seq3	comp111_c0_seq3	-	comp111_c0_seq3:0-764	q1	q2	OK	151.761	50.9696	-1.5741	3.51751	0.00043561	0.028686	yes
comp111_c0_seq6	comp111_c0_seq6	-	comp111_c0_seq6:0-469	q1	q2	OK	127.175	33.8541	-1.90941	4.36698	1.26e-05	0.00219422	yes
comp111_c0_seq7	comp111_c0_seq7	-	comp111_c0_seq7:0-430	q1	q2	OK	75.922	23.6412	-1.68321	3.80991	0.000139016	0.013229	yes
comp111_c0_seq8	comp111_c0_seq8	-	comp111_c0_seq8:0-293	q1	q2	OK	1565.74	376.829	-2.05486	4.46434	8.03e-06	0.00155591	yes
comp11216_c0_seq1	comp11216_c0_seq1	-	comp11216_c0_seq1:0-227	q1	q2	OK	4.56905	44.1877	3.27368	-4.06418	4.82e-05	0.00605341	yes
comp112205_c0_seq1	comp112205_c0_seq1	-	comp112205_c0_seq1:0-247	q1	q2	OK	0	11.2051	1.80E+308	1.80E+308	0.000972887	0.0475033	yes
comp11245_c1_seq19	comp11245_c1_seq19	-	comp11245_c1_seq19:0-217	q1	q2	OK	0	14.282	1.80E+308	1.80E+308	0.000782701	0.0411297	yes
comp11267_c0_seq8	comp11267_c0_seq8	-	comp11267_c0_seq8:0-219	q1	q2	OK	41.2268	2.76881	-3.89625	3.59466	0.000324814	0.0233854	yes
comp11270_c0_seq1	comp11270_c0_seq1	-	comp11270_c0_seq1:0-269	q1	q2	OK	9.37086	38.8399	2.05129	-3.70783	0.00020904	0.0175177	yes
comp11271_c0_seq9	comp11271_c0_seq9	-	comp11271_c0_seq9:0-278	q1	q2	OK	18.2384	3.2664	-2.48121	3.33742	0.000845595	0.0435412	yes
comp11272_c0_seq1	comp11272_c0_seq1	-	comp11272_c0_seq1:0-3190	q1	q2	OK	0.147869	3.20209	4.43662	-7.49452	6.66e-14	1.19e-10	yes
comp11272_c0_seq2	comp11272_c0_seq2	-	comp11272_c0_seq2:0-752	q1	q2	OK	0.984172	16.9305	4.10457	-7.48197	7.33e-14	1.3e-10	yes
comp11272_c0_seq3	comp11272_c0_seq3	-	comp11272_c0_seq3:0-571	q1	q2	OK	1.73342	11.3198	2.70715	-4.91725	8.78e-07	0.000274193	yes
comp11272_c0_seq4	comp11272_c0_seq4	-	comp11272_c0_seq4:0-414	q1	q2	OK	0.952177	10.1519	3.41437	-3.94674	7.92e-05	0.00880445	yes
comp11272_c0_seq5	comp11272_c0_seq5	-	comp11272_c0_seq5:0-356	q1	q2	OK	0.6422	7.76444	3.59579	-3.29243	0.000993255	0.0483255	yes
comp1127_c2_seq10	comp1127_c2_seq10	-	comp1127_c2_seq10:0-732	q1	q2	OK	6.80994	2.10904	-1.69105	3.28383	0.00102406	0.049412	yes
comp1127_c2_seq23	comp1127_c2_seq23	-	comp1127_c2_seq23:0-231	q1	q2	OK	4.83189	35.9561	2.89558	-3.32594	0.000881221	0.0448897	yes
comp1127_c2_seq7	comp1127_c2_seq7	-	comp1127_c2_seq7:0-785	q1	q2	OK	5.3042	1.37435	-1.94838	3.5538	0.000379704	0.0264152	yes
comp1127_c2_seq8	comp1127_c2_seq8	-	comp1127_c2_seq8:0-770	q1	q2	OK	5.96374	1.50145	-1.98986	3.68242	0.000231029	0.0189051	yes
comp1127_c2_seq9	comp1127_c2_seq9	-	comp1127_c2_seq9:0-747	q1	q2	OK	6.17191	1.85551	-1.7339	3.31612	0.000912759	0.0460234	yes
comp11290_c0_seq1	comp11290_c0_seq1	-	comp11290_c0_seq1:0-1091	q1	q2	OK	0	26.0092	1.80E+308	1.80E+308	1.24e-06	0.000365878	yes
comp11290_c0_seq2	comp11290_c0_seq2	-	comp11290_c0_seq2:0-450	q1	q2	OK	0	44.0576	1.80E+308	1.80E+308	1.36e-06	0.000390368	yes
comp11290_c0_seq3	comp11290_c0_seq3	-	comp11290_c0_seq3:0-282	q1	q2	OK	0	69.6037	1.80E+308	1.80E+308	2.58e-06	0.000636122	yes
comp11295_c0_seq1	comp11295_c0_seq1	-	comp11295_c0_seq1:0-279	q1	q2	OK	0	9.05181	1.80E+308	1.80E+308	0.000483714	0.0303039	yes
comp11308_c0_seq1	comp11308_c0_seq1	-	comp11308_c0_seq1:0-3347	q1	q2	OK	19.4905	0.0846193	-7.84757	10.2327	0	0	yes
comp11320_c0_seq3	comp11320_c0_seq3	-	comp11320_c0_seq3:0-492	q1	q2	OK	2.71946	0	-1.80E+308	-1.80E+308	0.000323375	0.0233467	yes
comp11327_c0_seq1	comp11327_c0_seq1	-	comp11327_c0_seq1:0-936	q1	q2	OK	3.27401	19.6728	2.58708	-5.62297	1.88e-08	1.02e-05	yes
comp1133_c0_seq2	comp1133_c0_seq2	-	comp1133_c0_seq2:0-1232	q1	q2	OK	19.6306	6.85836	-1.51717	3.4663	0.000527665	0.0323014	yes
comp1133_c0_seq7	comp1133_c0_seq7	-	comp1133_c0_seq7:0-382	q1	q2	OK	26.9419	6.94309	-1.9562	3.89071	0.0001	0.0103851	yes
comp11351_c0_seq3	comp11351_c0_seq3	-	comp11351_c0_seq3:0-536	q1	q2	OK	1.67106	7.28754	2.12467	-3.60821	0.000308314	0.0229474	yes
comp1136_c1_seq1	comp1136_c1_seq1	-	comp1136_c1_seq1:0-606	q1	q2	OK	5.07198	111.046	4.45246	-9.48461	0	0	yes
comp1136_c1_seq2	comp1136_c1_seq2	-	comp1136_c1_seq2:0-508	q1	q2	OK	3.65035	74.9154	4.35916	-8.75867	0	0	yes
comp1136_c1_seq3	comp1136_c1_seq3	-	comp1136_c1_seq3:0-472	q1	q2	OK	10.9609	211.993	4.27358	-9.29727	0	0	yes
comp1136_c1_seq4	comp1136_c1_seq4	-	comp1136_c1_seq4:0-367	q1	q2	OK	12.5948	191.409	3.92576	-8.41836	0	0	yes
comp1136_c1_seq5	comp1136_c1_seq5	-	comp1136_c1_seq5:0-341	q1	q2	OK	6.62896	64.851	3.29028	-6.4176	1.38e-10	1.31e-07	yes
comp1136_c1_seq6	comp1136_c1_seq6	-	comp1136_c1_seq6:0-262	q1	q2	OK	8.70812	141.653	4.02386	-7.21254	5.49e-13	8.31e-10	yes
comp113812_c0_seq1	comp113812_c0_seq1	-	comp113812_c0_seq1:0-566	q1	q2	OK	0	1.45264	1.80E+308	1.80E+308	0.000782701	0.0411297	yes
comp11381_c0_seq3	comp11381_c0_seq3	-	comp11381_c0_seq3:0-359	q1	q2	OK	25.5179	5.41643	-2.2361	4.19222	2.76e-05	0.00400851	yes
comp11393_c0_seq1	comp11393_c0_seq1	-	comp11393_c0_seq1:0-736	q1	q2	OK	5.97737	1.68132	-1.82991	3.44064	0.00058033	0.0340073	yes
comp11444_c0_seq1	comp11444_c0_seq1	-	comp11444_c0_seq1:0-1082	q1	q2	OK	0	29.2687	1.80E+308	1.80E+308	1.28e-06	0.000374475	yes
comp11444_c0_seq2	comp11444_c0_seq2	-	comp11444_c0_seq2:0-384	q1	q2	OK	0	16.6546	1.80E+308	1.80E+308	9.15e-06	0.00172064	yes
comp11444_c0_seq3	comp11444_c0_seq3	-	comp11444_c0_seq3:0-328	q1	q2	OK	0	29.7689	1.80E+308	1.80E+308	5.76e-06	0.00120751	yes
comp11446_c0_seq1	comp11446_c0_seq1	-	comp11446_c0_seq1:0-707	q1	q2	OK	4.76623	15.0497	1.65882	-3.57722	0.000347266	0.0246239	yes
comp11446_c0_seq10	comp11446_c0_seq10	-	comp11446_c0_seq10:0-270	q1	q2	OK	5.97905	39.1273	2.71019	-4.45913	8.23e-06	0.00158173	yes
comp11446_c0_seq12	comp11446_c0_seq12	-	comp11446_c0_seq12:0-226	q1	q2	OK	4.73322	37.3677	2.9809	-3.41798	0.000630869	0.0360798	yes
comp11446_c0_seq2	comp11446_c0_seq2	-	comp11446_c0_seq2:0-643	q1	q2	OK	4.01225	12.4555	1.6343	-3.41002	0.000649593	0.0369311	yes
comp11446_c0_seq6	comp11446_c0_seq6	-	comp11446_c0_seq6:0-334	q1	q2	OK	3.4842	18.0478	2.37292	-3.96036	7.48e-05	0.00839703	yes
comp11446_c0_seq8	comp11446_c0_seq8	-	comp11446_c0_seq8:0-295	q1	q2	OK	3.77487	18.248	2.27324	-3.42274	0.00061993	0.0356393	yes
comp11446_c0_seq9	comp11446_c0_seq9	-	comp11446_c0_seq9:0-293	q1	q2	OK	4.21221	29.2902	2.79777	-4.38908	1.14e-05	0.00203126	yes
comp11451_c0_seq1	comp11451_c0_seq1	-	comp11451_c0_seq1:0-904	q1	q2	OK	18.5163	0	-1.80E+308	-1.80E+308	1.24e-06	0.000365878	yes
comp11454_c0_seq3	comp11454_c0_seq3	-	comp11454_c0_seq3:0-327	q1	q2	OK	1.60529	12.2547	2.93243	-3.35786	0.000785478	0.0412477	yes
comp11485_c0_seq3	comp11485_c0_seq3	-	comp11485_c0_seq3:0-282	q1	q2	OK	26.2629	4.38942	-2.58093	3.99405	6.5e-05	0.00759158	yes
comp1148_c0_seq1	comp1148_c0_seq1	-	comp1148_c0_seq1:0-5642	q1	q2	OK	33.6317	7.28799	-2.20623	4.73113	2.23e-06	0.000569946	yes
comp1148_c0_seq10	comp1148_c0_seq10	-	comp1148_c0_seq10:0-355	q1	q2	OK	178.713	38.1994	-2.22602	5.04406	4.56e-07	0.000154831	yes
comp1148_c0_seq2	comp1148_c0_seq2	-	comp1148_c0_seq2:0-5261	q1	q2	OK	30.6039	6.64595	-2.20317	4.77539	1.79e-06	0.000480449	yes
comp1148_c0_seq3	comp1148_c0_seq3	-	comp1148_c0_seq3:0-4904	q1	q2	OK	28.9345	5.58601	-2.3729	5.18789	2.13e-07	7.99e-05	yes
comp1148_c0_seq4	comp1148_c0_seq4	-	comp1148_c0_seq4:0-4052	q1	q2	OK	24.0491	4.64314	-2.37281	5.29137	1.21e-07	5.01e-05	yes
comp1148_c0_seq5	comp1148_c0_seq5	-	comp1148_c0_seq5:0-1502	q1	q2	OK	16.4777	2.65596	-2.63321	5.82883	5.58e-09	3.63e-06	yes
comp1148_c0_seq6	comp1148_c0_seq6	-	comp1148_c0_seq6:0-1128	q1	q2	OK	84.1533	28.3797	-1.56816	3.51991	0.00043169	0.0285489	yes
comp1148_c0_seq7	comp1148_c0_seq7	-	comp1148_c0_seq7:0-415	q1	q2	OK	126.175	27.5167	-2.19705	4.97833	6.41e-07	0.000211708	yes
comp1148_c0_seq9	comp1148_c0_seq9	-	comp1148_c0_seq9:0-360	q1	q2	OK	85.3618	27.3629	-1.64137	3.67756	0.000235473	0.0191678	yes
comp11494_c0_seq2	comp11494_c0_seq2	-	comp11494_c0_seq2:0-356	q1	q2	OK	22.1571	6.56061	-1.75587	3.34344	0.000827469	0.0428255	yes
comp11494_c0_seq6	comp11494_c0_seq6	-	comp11494_c0_seq6:0-306	q1	q2	OK	28.5939	8.01453	-1.83502	3.40399	0.000664088	0.0376013	yes
comp11536_c0_seq1	comp11536_c0_seq1	-	comp11536_c0_seq1:0-1156	q1	q2	OK	7.70548	2.59439	-1.57049	3.38325	0.000716336	0.0397994	yes
comp11536_c0_seq2	comp11536_c0_seq2	-	comp11536_c0_seq2:0-918	q1	q2	OK	8.01531	2.64995	-1.59679	3.34482	0.000823348	0.0426501	yes
comp11536_c0_seq7	comp11536_c0_seq7	-	comp11536_c0_seq7:0-516	q1	q2	OK	12.3936	3.54213	-1.80691	3.50133	0.00046294	0.0299692	yes
comp1153_c0_seq1	comp1153_c0_seq1	-	comp1153_c0_seq1:0-776	q1	q2	OK	13.5976	37.9838	1.48204	-3.40001	0.000673834	0.038033	yes
comp11586_c0_seq5	comp11586_c0_seq5	-	comp11586_c0_seq5:0-305	q1	q2	OK	6.58301	59.6227	3.17904	-5.89773	3.69e-09	2.48e-06	yes
comp115_c0_seq6	comp115_c0_seq6	-	comp115_c0_seq6:0-872	q1	q2	OK	3.63774	0.577311	-2.65562	4.06635	4.78e-05	0.00601598	yes
comp11605_c0_seq1	comp11605_c0_seq1	-	comp11605_c0_seq1:0-218	q1	q2	OK	47.1055	9.84238	-2.25882	3.46154	0.000537101	0.0327077	yes
comp11630_c0_seq1	comp11630_c0_seq1	-	comp11630_c0_seq1:0-1135	q1	q2	OK	2.31125	25.0053	3.43548	-7.40302	1.33e-13	2.28e-10	yes
comp11630_c0_seq2	comp11630_c0_seq2	-	comp11630_c0_seq2:0-382	q1	q2	OK	1.92442	33.9729	4.14189	-6.57262	4.94e-11	5.33e-08	yes
comp11632_c0_seq2	comp11632_c0_seq2	-	comp11632_c0_seq2:0-252	q1	q2	OK	11.4413	46.4792	2.02234	-3.65462	0.000257561	0.0204062	yes
comp11650_c0_seq4	comp11650_c0_seq4	-	comp11650_c0_seq4:0-305	q1	q2	OK	0.470215	28.468	5.91988	-3.99531	6.46e-05	0.00757349	yes
comp11656_c0_seq1	comp11656_c0_seq1	-	comp11656_c0_seq1:0-354	q1	q2	OK	4.22846	18.8757	2.15833	-3.86433	0.000111393	0.0113463	yes
comp11697_c0_seq7	comp11697_c0_seq7	-	comp11697_c0_seq7:0-348	q1	q2	OK	21.7701	5.93985	-1.87385	3.47941	0.000502521	0.0311141	yes
comp1169_c0_seq8	comp1169_c0_seq8	-	comp1169_c0_seq8:0-210	q1	q2	OK	164.11	45.8228	-1.84052	3.75994	0.000169957	0.0150489	yes
comp11717_c1_seq14	comp11717_c1_seq14	-	comp11717_c1_seq14:0-295	q1	q2	OK	2.05791	17.1426	3.05834	-3.77395	0.000160681	0.0146507	yes
comp117284_c0_seq1	comp117284_c0_seq1	-	comp117284_c0_seq1:0-268	q1	q2	OK	0	9.45423	1.80E+308	1.80E+308	0.000577025	0.0338477	yes
comp11744_c0_seq2	comp11744_c0_seq2	-	comp11744_c0_seq2:0-741	q1	q2	OK	11.1446	3.52474	-1.66075	3.48336	0.000495166	0.030765	yes
comp11746_c0_seq1	comp11746_c0_seq1	-	comp11746_c0_seq1:0-1131	q1	q2	OK	0	11.6401	1.80E+308	1.80E+308	1.36e-06	0.000390368	yes
comp11746_c0_seq2	comp11746_c0_seq2	-	comp11746_c0_seq2:0-1033	q1	q2	OK	0	14.5383	1.80E+308	1.80E+308	1.29e-06	0.000376316	yes
comp11746_c0_seq5	comp11746_c0_seq5	-	comp11746_c0_seq5:0-239	q1	q2	OK	0	40.4735	1.80E+308	1.80E+308	2.36e-05	0.00359359	yes
comp1177_c1_seq17	comp1177_c1_seq17	-	comp1177_c1_seq17:0-319	q1	q2	OK	36.1804	11.1971	-1.69209	3.37049	0.000750349	0.0410675	yes
comp11798_c0_seq4	comp11798_c0_seq4	-	comp11798_c0_seq4:0-439	q1	q2	OK	14.3771	2.6868	-2.41981	4.24029	2.23e-05	0.00343622	yes
comp11809_c0_seq8	comp11809_c0_seq8	-	comp11809_c0_seq8:0-231	q1	q2	OK	54.9877	12.7445	-2.10924	3.61492	0.000300435	0.0224629	yes
comp118139_c0_seq1	comp118139_c0_seq1	-	comp118139_c0_seq1:0-299	q1	q2	OK	0	6.39517	1.80E+308	1.80E+308	0.000972887	0.0475033	yes
comp11818_c0_seq1	comp11818_c0_seq1	-	comp11818_c0_seq1:0-643	q1	q2	OK	5.79548	1.43714	-2.01172	3.48594	0.000490404	0.0305669	yes
comp11818_c0_seq2	comp11818_c0_seq2	-	comp11818_c0_seq2:0-390	q1	q2	OK	9.47446	1.97962	-2.25882	3.46154	0.000537101	0.0327077	yes
comp11818_c0_seq4	comp11818_c0_seq4	-	comp11818_c0_seq4:0-277	q1	q2	OK	27.6439	7.26127	-1.92867	3.28895	0.00100562	0.0487443	yes
comp118199_c0_seq1	comp118199_c0_seq1	-	comp118199_c0_seq1:0-453	q1	q2	OK	0	2.11291	1.80E+308	1.80E+308	0.000782701	0.0411297	yes
comp1183_c0_seq1	comp1183_c0_seq1	-	comp1183_c0_seq1:0-620	q1	q2	OK	13.0557	40.9503	1.64919	-3.74605	0.000179644	0.0157511	yes
comp1183_c0_seq2	comp1183_c0_seq2	-	comp1183_c0_seq2:0-503	q1	q2	OK	22.4279	105.899	2.23932	-5.10523	3.3e-07	0.000117074	yes
comp1183_c0_seq3	comp1183_c0_seq3	-	comp1183_c0_seq3:0-387	q1	q2	OK	15.2467	59.4937	1.96424	-4.30743	1.65e-05	0.00269923	yes
comp11847_c0_seq1	comp11847_c0_seq1	-	comp11847_c0_seq1:0-527	q1	q2	OK	11.9706	0.814124	-3.8781	5.36596	8.05e-08	3.55e-05	yes
comp11863_c0_seq3	comp11863_c0_seq3	-	comp11863_c0_seq3:0-251	q1	q2	OK	55.3607	14.2063	-1.96234	3.65475	0.000257435	0.0204062	yes
comp11863_c0_seq4	comp11863_c0_seq4	-	comp11863_c0_seq4:0-227	q1	q2	OK	71.9625	11.0469	-2.7036	4.62011	3.84e-06	0.000885001	yes
comp118_c0_seq54	comp118_c0_seq54	-	comp118_c0_seq54:0-321	q1	q2	OK	19.0849	3.44391	-2.47032	3.77383	0.000160761	0.0146522	yes
comp118_c0_seq57	comp118_c0_seq57	-	comp118_c0_seq57:0-305	q1	q2	OK	28.8433	5.42861	-2.40958	4.20657	2.59e-05	0.00382936	yes
comp11900_c0_seq1	comp11900_c0_seq1	-	comp11900_c0_seq1:0-857	q1	q2	OK	3.22091	0.407481	-2.98266	3.819	0.000133992	0.0128559	yes
comp11902_c0_seq1	comp11902_c0_seq1	-	comp11902_c0_seq1:0-835	q1	q2	OK	2.32554	19.6584	3.07951	-6.41364	1.42e-10	1.34e-07	yes
comp11902_c0_seq2	comp11902_c0_seq2	-	comp11902_c0_seq2:0-369	q1	q2	OK	4.14822	17.5118	2.07776	-3.75999	0.000169921	0.0150489	yes
comp11903_c0_seq1	comp11903_c0_seq1	-	comp11903_c0_seq1:0-755	q1	q2	OK	4.1727	15.932	1.93287	-4.17295	3.01e-05	0.0042886	yes
comp11923_c0_seq4	comp11923_c0_seq4	-	comp11923_c0_seq4:0-281	q1	q2	OK	20.6323	67.1473	1.70242	-3.53755	0.000403859	0.0270616	yes
comp11958_c0_seq1	comp11958_c0_seq1	-	comp11958_c0_seq1:0-313	q1	q2	OK	7.9142	28.7967	1.86339	-3.49023	0.000482613	0.0303039	yes
comp1197_c0_seq4	comp1197_c0_seq4	-	comp1197_c0_seq4:0-426	q1	q2	OK	24.2643	68.0272	1.48728	-3.37645	0.000734274	0.0403024	yes
comp119803_c0_seq1	comp119803_c0_seq1	-	comp119803_c0_seq1:0-242	q1	q2	OK	0	9.96381	1.80E+308	1.80E+308	0.000782701	0.0411297	yes
comp1198_c0_seq4	comp1198_c0_seq4	-	comp1198_c0_seq4:0-462	q1	q2	OK	44.0242	14.0697	-1.6457	3.65281	0.000259387	0.0204062	yes
comp1198_c0_seq9	comp1198_c0_seq9	-	comp1198_c0_seq9:0-242	q1	q2	OK	260.555	85.6887	-1.60441	3.60412	0.000313211	0.0232614	yes
comp11995_c0_seq1	comp11995_c0_seq1	-	comp11995_c0_seq1:0-255	q1	q2	OK	4.72047	25.3623	2.42568	-3.48905	0.000484738	0.0303191	yes
comp12004_c0_seq1	comp12004_c0_seq1	-	comp12004_c0_seq1:0-1389	q1	q2	OK	3.60545	0.872234	-2.04739	3.97324	7.09e-05	0.00812782	yes
comp12004_c0_seq2	comp12004_c0_seq2	-	comp12004_c0_seq2:0-1261	q1	q2	OK	3.57935	0.8787	-2.02625	3.83182	0.000127197	0.0123851	yes
comp12004_c0_seq3	comp12004_c0_seq3	-	comp12004_c0_seq3:0-1125	q1	q2	OK	7.11538	1.48352	-2.26192	4.59288	4.37e-06	0.000976848	yes
comp12004_c0_seq4	comp12004_c0_seq4	-	comp12004_c0_seq4:0-1032	q1	q2	OK	3.52636	0.846389	-2.05879	3.6912	0.000223202	0.0184003	yes
comp12004_c0_seq5	comp12004_c0_seq5	-	comp12004_c0_seq5:0-904	q1	q2	OK	3.54357	0.851608	-2.05694	3.59785	0.000320858	0.0233467	yes
comp12004_c0_seq7	comp12004_c0_seq7	-	comp12004_c0_seq7:0-564	q1	q2	OK	5.4383	0.438215	-3.63344	4.01582	5.92e-05	0.00711281	yes
comp12010_c0_seq1	comp12010_c0_seq1	-	comp12010_c0_seq1:0-410	q1	q2	OK	36.6073	6.64131	-2.46259	5.01463	5.31e-07	0.000178178	yes
comp12011_c0_seq1	comp12011_c0_seq1	-	comp12011_c0_seq1:0-1325	q1	q2	OK	2.22473	10.2187	2.19951	-4.78643	1.7e-06	0.000460077	yes
comp1202_c0_seq1	comp1202_c0_seq1	-	comp1202_c0_seq1:0-427	q1	q2	OK	43.0399	142.758	1.72983	-3.97214	7.12e-05	0.00813904	yes
comp120699_c0_seq1	comp120699_c0_seq1	-	comp120699_c0_seq1:0-288	q1	q2	OK	6.59829	0	-1.80E+308	-1.80E+308	0.000972887	0.0475033	yes
comp1206_c0_seq24	comp1206_c0_seq24	-	comp1206_c0_seq24:0-278	q1	q2	OK	69.914	19.5984	-1.83485	3.77517	0.000159898	0.0146193	yes
comp12087_c0_seq1	comp12087_c0_seq1	-	comp12087_c0_seq1:0-347	q1	q2	OK	21.1234	1.09824	-4.26558	4.75329	2e-06	0.00052659	yes
comp12087_c0_seq2	comp12087_c0_seq2	-	comp12087_c0_seq2:0-337	q1	q2	OK	16.7987	3.97325	-2.07996	3.44921	0.00056223	0.0338477	yes
comp120_c0_seq1	comp120_c0_seq1	-	comp120_c0_seq1:0-1268	q1	q2	OK	0.4596	33.8795	6.20389	-11.2592	0	0	yes
comp12150_c0_seq1	comp12150_c0_seq1	-	comp12150_c0_seq1:0-282	q1	q2	OK	42.599	8.77884	-2.27872	4.16768	3.08e-05	0.00437003	yes
comp12155_c0_seq1	comp12155_c0_seq1	-	comp12155_c0_seq1:0-403	q1	q2	OK	0	39.9249	1.80E+308	1.80E+308	1.74e-06	0.000469083	yes
comp12162_c0_seq1	comp12162_c0_seq1	-	comp12162_c0_seq1:0-304	q1	q2	OK	6.16646	22.94	1.89535	-3.36487	0.000765794	0.0411297	yes
comp12164_c0_seq1	comp12164_c0_seq1	-	comp12164_c0_seq1:0-527	q1	q2	OK	4.39561	0.488475	-3.16971	3.4744	0.000511992	0.0316118	yes
comp12164_c0_seq16	comp12164_c0_seq16	-	comp12164_c0_seq16:0-278	q1	q2	OK	23.102	2.61312	-3.14417	3.90834	9.29e-05	0.00980444	yes
comp12164_c0_seq9	comp12164_c0_seq9	-	comp12164_c0_seq9:0-322	q1	q2	OK	5.72032	0	-1.80E+308	-1.80E+308	0.000483714	0.0303039	yes
comp121653_c0_seq1	comp121653_c0_seq1	-	comp121653_c0_seq1:0-216	q1	q2	OK	18.9024	0	-1.80E+308	-1.80E+308	0.000483714	0.0303039	yes
comp12169_c0_seq1	comp12169_c0_seq1	-	comp12169_c0_seq1:0-615	q1	q2	OK	0.476206	15.0317	4.98028	-6.32577	2.52e-10	2.17e-07	yes
comp12169_c0_seq10	comp12169_c0_seq10	-	comp12169_c0_seq10:0-254	q1	q2	OK	0	13.7059	1.80E+308	1.80E+308	0.000319186	0.0233467	yes
comp12169_c0_seq11	comp12169_c0_seq11	-	comp12169_c0_seq11:0-221	q1	q2	OK	10.0396	65.1145	2.69728	-4.21935	2.45e-05	0.00367902	yes
comp12169_c0_seq2	comp12169_c0_seq2	-	comp12169_c0_seq2:0-382	q1	q2	OK	1.66325	28.0654	4.07671	-5.76149	8.34e-09	5.06e-06	yes
comp12173_c0_seq4	comp12173_c0_seq4	-	comp12173_c0_seq4:0-359	q1	q2	OK	5.35561	19.296	1.84918	-3.45634	0.00054756	0.0331024	yes
comp12182_c0_seq4	comp12182_c0_seq4	-	comp12182_c0_seq4:0-386	q1	q2	OK	13.895	3.86373	-1.8465	3.29472	0.000985189	0.0479945	yes
comp12187_c0_seq1	comp12187_c0_seq1	-	comp12187_c0_seq1:0-228	q1	q2	OK	0	56.8544	1.80E+308	1.80E+308	1.41e-05	0.00238428	yes
comp12205_c0_seq1	comp12205_c0_seq1	-	comp12205_c0_seq1:0-692	q1	q2	OK	10.7608	3.01735	-1.83443	3.7349	0.000187788	0.0163178	yes
comp12209_c0_seq4	comp12209_c0_seq4	-	comp12209_c0_seq4:0-922	q1	q2	OK	5.22317	1.63634	-1.67445	3.27967	0.00103929	0.0498677	yes
comp12263_c0_seq1	comp12263_c0_seq1	-	comp12263_c0_seq1:0-708	q1	q2	OK	6.40677	0	-1.80E+308	-1.80E+308	6.74e-06	0.00136242	yes
comp12263_c0_seq2	comp12263_c0_seq2	-	comp12263_c0_seq2:0-630	q1	q2	OK	5.85822	0	-1.80E+308	-1.80E+308	1.22e-05	0.00213222	yes
comp12263_c0_seq3	comp12263_c0_seq3	-	comp12263_c0_seq3:0-377	q1	q2	OK	14.1405	0.607733	-4.54025	4.21906	2.45e-05	0.00367902	yes
comp12263_c0_seq4	comp12263_c0_seq4	-	comp12263_c0_seq4:0-357	q1	q2	OK	13.0812	0	-1.80E+308	-1.80E+308	2.07e-05	0.00324193	yes
comp12263_c0_seq5	comp12263_c0_seq5	-	comp12263_c0_seq5:0-356	q1	q2	OK	12.525	0	-1.80E+308	-1.80E+308	2.38e-05	0.00361137	yes
comp12263_c0_seq6	comp12263_c0_seq6	-	comp12263_c0_seq6:0-321	q1	q2	OK	19.3577	0	-1.80E+308	-1.80E+308	1.52e-05	0.00252812	yes
comp12263_c0_seq7	comp12263_c0_seq7	-	comp12263_c0_seq7:0-315	q1	q2	OK	20.7453	0	-1.80E+308	-1.80E+308	1.37e-05	0.00233345	yes
comp12263_c0_seq8	comp12263_c0_seq8	-	comp12263_c0_seq8:0-284	q1	q2	OK	41.752	0.614593	-6.08607	4.11337	3.9e-05	0.00520468	yes
comp12303_c0_seq16	comp12303_c0_seq16	-	comp12303_c0_seq16:0-362	q1	q2	OK	10.2031	1.99343	-2.35568	3.40449	0.000662889	0.0375699	yes
comp12303_c0_seq3	comp12303_c0_seq3	-	comp12303_c0_seq3:0-737	q1	q2	OK	5.50727	1.54586	-1.83293	3.35468	0.000794557	0.0416306	yes
comp1230_c5_seq12	comp1230_c5_seq12	-	comp1230_c5_seq12:0-631	q1	q2	OK	60.2993	5.94832	-3.34159	7.24176	4.43e-13	6.84e-10	yes
comp1230_c5_seq15	comp1230_c5_seq15	-	comp1230_c5_seq15:0-508	q1	q2	OK	32.4541	11.2979	-1.52234	3.36244	0.000772582	0.0411297	yes
comp1230_c5_seq19	comp1230_c5_seq19	-	comp1230_c5_seq19:0-454	q1	q2	OK	32.4256	6.1692	-2.39398	4.94952	7.44e-07	0.000239147	yes
comp1230_c5_seq20	comp1230_c5_seq20	-	comp1230_c5_seq20:0-443	q1	q2	OK	32.6905	3.80882	-3.10146	5.96824	2.4e-09	1.71e-06	yes
comp1230_c5_seq5	comp1230_c5_seq5	-	comp1230_c5_seq5:0-1470	q1	q2	OK	19.5569	6.59922	-1.56731	3.59164	0.000328609	0.0236367	yes
comp1230_c5_seq8	comp1230_c5_seq8	-	comp1230_c5_seq8:0-1157	q1	q2	OK	17.1565	5.79002	-1.56711	3.55211	0.000382161	0.0265464	yes
comp1233_c0_seq19	comp1233_c0_seq19	-	comp1233_c0_seq19:0-386	q1	q2	OK	56.2052	16.7619	-1.74552	3.83009	0.000128098	0.0124188	yes
comp12359_c0_seq1	comp12359_c0_seq1	-	comp12359_c0_seq1:0-1296	q1	q2	OK	1.83603	13.9549	2.92611	-6.27365	3.53e-10	2.97e-07	yes
comp12359_c0_seq2	comp12359_c0_seq2	-	comp12359_c0_seq2:0-501	q1	q2	OK	1.05844	7.37955	2.8016	-3.85858	0.000114047	0.0115661	yes
comp12359_c0_seq3	comp12359_c0_seq3	-	comp12359_c0_seq3:0-431	q1	q2	OK	1.94145	18.7007	3.26789	-5.42774	5.71e-08	2.67e-05	yes
comp12359_c0_seq4	comp12359_c0_seq4	-	comp12359_c0_seq4:0-398	q1	q2	OK	2.27929	9.67821	2.08616	-3.36524	0.000764761	0.0411297	yes
comp12359_c0_seq5	comp12359_c0_seq5	-	comp12359_c0_seq5:0-361	q1	q2	OK	1.10618	12.9329	3.5474	-3.64002	0.000272619	0.020831	yes
comp12359_c0_seq6	comp12359_c0_seq6	-	comp12359_c0_seq6:0-343	q1	q2	OK	2.59339	21.6996	3.06476	-4.54533	5.48e-06	0.00116101	yes
comp12359_c0_seq7	comp12359_c0_seq7	-	comp12359_c0_seq7:0-241	q1	q2	OK	6.6164	43.4218	2.7143	-4.00869	6.11e-05	0.00726356	yes
comp12374_c0_seq1	comp12374_c0_seq1	-	comp12374_c0_seq1:0-424	q1	q2	OK	0.222587	31.8115	7.15904	-4.84953	1.24e-06	0.000365878	yes
comp12399_c0_seq1	comp12399_c0_seq1	-	comp12399_c0_seq1:0-597	q1	q2	OK	21.7894	0	-1.80E+308	-1.80E+308	1.51e-06	0.00042334	yes
comp12399_c0_seq2	comp12399_c0_seq2	-	comp12399_c0_seq2:0-271	q1	q2	OK	23.5797	1.40738	-4.06646	3.76087	0.000169325	0.0150216	yes
comp12399_c0_seq4	comp12399_c0_seq4	-	comp12399_c0_seq4:0-213	q1	q2	OK	92.0702	22.8299	-2.01181	3.70187	0.000214018	0.017807	yes
comp1239_c0_seq11	comp1239_c0_seq11	-	comp1239_c0_seq11:0-211	q1	q2	OK	226.786	63.9419	-1.8265	3.88526	0.00010222	0.0105738	yes
comp1239_c0_seq4	comp1239_c0_seq4	-	comp1239_c0_seq4:0-554	q1	q2	OK	142.62	50.9349	-1.48546	3.38847	0.000702842	0.0392332	yes
comp1239_c0_seq9	comp1239_c0_seq9	-	comp1239_c0_seq9:0-391	q1	q2	OK	97.906	25.3178	-1.95125	4.39395	1.11e-05	0.0019924	yes
comp12415_c0_seq1	comp12415_c0_seq1	-	comp12415_c0_seq1:0-352	q1	q2	OK	16.8079	0	-1.80E+308	-1.80E+308	1.22e-05	0.00213222	yes
comp12415_c0_seq2	comp12415_c0_seq2	-	comp12415_c0_seq2:0-338	q1	q2	OK	23.9326	0.38963	-5.94072	4.01322	5.99e-05	0.00714607	yes
comp12430_c0_seq1	comp12430_c0_seq1	-	comp12430_c0_seq1:0-210	q1	q2	OK	14.8734	55.9387	1.91111	-3.28252	0.00102884	0.0494998	yes
comp1247_c0_seq8	comp1247_c0_seq8	-	comp1247_c0_seq8:0-335	q1	q2	OK	81.5069	17.7832	-2.19641	4.73351	2.21e-06	0.000567637	yes
comp12486_c0_seq1	comp12486_c0_seq1	-	comp12486_c0_seq1:0-390	q1	q2	OK	2.90155	19.7049	2.76365	-4.93237	8.12e-07	0.000256891	yes
comp12486_c0_seq2	comp12486_c0_seq2	-	comp12486_c0_seq2:0-343	q1	q2	OK	5.60755	22.8243	2.02513	-3.75758	0.000171567	0.0151627	yes
comp12486_c0_seq3	comp12486_c0_seq3	-	comp12486_c0_seq3:0-341	q1	q2	OK	2.85272	17.9294	2.65192	-4.14759	3.36e-05	0.00465269	yes
comp12486_c0_seq4	comp12486_c0_seq4	-	comp12486_c0_seq4:0-233	q1	q2	OK	4.27988	42.8066	3.32219	-3.83371	0.000126223	0.0123288	yes
comp12499_c0_seq1	comp12499_c0_seq1	-	comp12499_c0_seq1:0-692	q1	q2	OK	7.21812	20.6836	1.51879	-3.37165	0.000747195	0.0409152	yes
comp12531_c0_seq1	comp12531_c0_seq1	-	comp12531_c0_seq1:0-248	q1	q2	OK	65.2065	20.283	-1.68474	3.29472	0.000985213	0.0479945	yes
comp1255_c0_seq11	comp1255_c0_seq11	-	comp1255_c0_seq11:0-295	q1	q2	OK	63.9668	16.6049	-1.94571	4.0153	5.94e-05	0.00712099	yes
comp12566_c0_seq4	comp12566_c0_seq4	-	comp12566_c0_seq4:0-202	q1	q2	OK	17.0325	0	-1.80E+308	-1.80E+308	0.000782701	0.0411297	yes
comp12583_c0_seq1	comp12583_c0_seq1	-	comp12583_c0_seq1:0-301	q1	q2	OK	3.40976	30.8823	3.17904	-4.96636	6.82e-07	0.000222725	yes
comp12624_c0_seq1	comp12624_c0_seq1	-	comp12624_c0_seq1:0-665	q1	q2	OK	12.0563	3.29568	-1.87113	3.82423	0.00013118	0.0126487	yes
comp12632_c0_seq1	comp12632_c0_seq1	-	comp12632_c0_seq1:0-527	q1	q2	OK	10.0007	0.976949	-3.35568	4.96502	6.87e-07	0.00022391	yes
comp12641_c0_seq1	comp12641_c0_seq1	-	comp12641_c0_seq1:0-786	q1	q2	OK	1.00859	4.15454	2.04235	-3.51914	0.000432946	0.0286049	yes
comp12641_c0_seq2	comp12641_c0_seq2	-	comp12641_c0_seq2:0-354	q1	q2	OK	2.93756	13.9808	2.25076	-3.65089	0.000261332	0.0204528	yes
comp12665_c0_seq1	comp12665_c0_seq1	-	comp12665_c0_seq1:0-219	q1	q2	OK	0	49.8385	1.80E+308	1.80E+308	2.85e-05	0.0041021	yes
comp12673_c0_seq3	comp12673_c0_seq3	-	comp12673_c0_seq3:0-320	q1	q2	OK	2.10137	16.0605	2.93411	-3.73932	0.000184518	0.0161057	yes
comp12674_c0_seq1	comp12674_c0_seq1	-	comp12674_c0_seq1:0-975	q1	q2	OK	6.66128	0.81798	-3.02566	5.36722	8e-08	3.54e-05	yes
comp12674_c0_seq2	comp12674_c0_seq2	-	comp12674_c0_seq2:0-697	q1	q2	OK	4.26766	0.959702	-2.15279	3.61863	0.000296172	0.022237	yes
comp12677_c0_seq1	comp12677_c0_seq1	-	comp12677_c0_seq1:0-215	q1	q2	OK	93.2781	1.47402	-5.98371	4.04272	5.28e-05	0.00650774	yes
comp12678_c0_seq1	comp12678_c0_seq1	-	comp12678_c0_seq1:0-1402	q1	q2	OK	11.8779	3.77206	-1.65486	3.71784	0.000200937	0.0172165	yes
comp12687_c0_seq1	comp12687_c0_seq1	-	comp12687_c0_seq1:0-233	q1	q2	OK	6.2888	40.5464	2.68872	-3.89966	9.63e-05	0.0100669	yes
comp1268_c3_seq13	comp1268_c3_seq13	-	comp1268_c3_seq13:0-257	q1	q2	OK	8.46797	0	-1.80E+308	-1.80E+308	0.000729686	0.0401641	yes
comp1268_c3_seq16	comp1268_c3_seq16	-	comp1268_c3_seq16:0-223	q1	q2	OK	58.1869	0	-1.80E+308	-1.80E+308	1.37e-05	0.00233345	yes
comp1268_c3_seq19	comp1268_c3_seq19	-	comp1268_c3_seq19:0-204	q1	q2	OK	72.4029	8.95044	-3.01602	3.86566	0.000110788	0.0112995	yes
comp1268_c3_seq2	comp1268_c3_seq2	-	comp1268_c3_seq2:0-628	q1	q2	OK	10.5012	0.387509	-4.76018	4.86893	1.12e-06	0.000340048	yes
comp1268_c3_seq9	comp1268_c3_seq9	-	comp1268_c3_seq9:0-339	q1	q2	OK	12.1289	1.93439	-2.6485	3.5767	0.000347954	0.0246254	yes
comp12710_c0_seq2	comp12710_c0_seq2	-	comp12710_c0_seq2:0-501	q1	q2	OK	3.13137	10.8037	1.78666	-3.38217	0.000719155	0.039842	yes
comp12712_c0_seq1	comp12712_c0_seq1	-	comp12712_c0_seq1:0-207	q1	q2	OK	17.1984	117.605	2.77361	-4.81106	1.5e-06	0.000420773	yes
comp12737_c0_seq1	comp12737_c0_seq1	-	comp12737_c0_seq1:0-1489	q1	q2	OK	2.05487	0	-1.80E+308	-1.80E+308	1.04e-05	0.0018831	yes
comp12737_c0_seq2	comp12737_c0_seq2	-	comp12737_c0_seq2:0-1487	q1	q2	OK	1.69005	0.151683	-3.47793	3.70891	0.000208154	0.0175177	yes
comp12740_c0_seq1	comp12740_c0_seq1	-	comp12740_c0_seq1:0-364	q1	q2	OK	20.1562	5.2507	-1.94064	3.61137	0.000304579	0.0226927	yes
comp12741_c0_seq3	comp12741_c0_seq3	-	comp12741_c0_seq3:0-239	q1	q2	OK	9.65099	39.4084	2.02975	-3.50699	0.000453211	0.0294621	yes
comp12758_c0_seq7	comp12758_c0_seq7	-	comp12758_c0_seq7:0-269	q1	q2	OK	31.4593	4.31554	-2.86587	4.19994	2.67e-05	0.00391159	yes
comp12803_c0_seq1	comp12803_c0_seq1	-	comp12803_c0_seq1:0-245	q1	q2	OK	4.45793	91.0165	4.35168	-6.04108	1.53e-09	1.13e-06	yes
comp12889_c0_seq2	comp12889_c0_seq2	-	comp12889_c0_seq2:0-427	q1	q2	OK	1.31754	6.49412	2.30129	-3.28827	0.00100805	0.0488213	yes
comp128_c1_seq10	comp128_c1_seq10	-	comp128_c1_seq10:0-240	q1	q2	OK	1807.16	569.769	-1.66528	3.7052	0.000211223	0.0176434	yes
comp128_c1_seq3	comp128_c1_seq3	-	comp128_c1_seq3:0-464	q1	q2	OK	66.5319	373.449	2.48879	-5.55667	2.75e-08	1.41e-05	yes
comp128_c1_seq6	comp128_c1_seq6	-	comp128_c1_seq6:0-402	q1	q2	OK	388.584	46.1495	-3.07384	6.8781	6.07e-12	7.4e-09	yes
comp128_c1_seq7	comp128_c1_seq7	-	comp128_c1_seq7:0-339	q1	q2	OK	1637.06	230.192	-2.8302	6.02328	1.71e-09	1.25e-06	yes
comp128_c1_seq8	comp128_c1_seq8	-	comp128_c1_seq8:0-336	q1	q2	OK	143.511	539.313	1.90996	-4.3173	1.58e-05	0.00261339	yes
comp128_c1_seq9	comp128_c1_seq9	-	comp128_c1_seq9:0-242	q1	q2	OK	1438.3	290.78	-2.30637	5.18769	2.13e-07	7.99e-05	yes
comp12902_c0_seq4	comp12902_c0_seq4	-	comp12902_c0_seq4:0-354	q1	q2	OK	22.6607	6.53864	-1.79313	3.41927	0.000627899	0.0359608	yes
comp12970_c0_seq1	comp12970_c0_seq1	-	comp12970_c0_seq1:0-6309	q1	q2	OK	2.47169	0.6798	-1.86231	4.16719	3.08e-05	0.0043742	yes
comp12970_c0_seq2	comp12970_c0_seq2	-	comp12970_c0_seq2:0-6256	q1	q2	OK	2.6145	0.703113	-1.89471	4.24447	2.19e-05	0.00339752	yes
comp12981_c0_seq1	comp12981_c0_seq1	-	comp12981_c0_seq1:0-1902	q1	q2	OK	3.48425	9.53033	1.45168	-3.30653	0.000944583	0.0473821	yes
comp1299_c0_seq4	comp1299_c0_seq4	-	comp1299_c0_seq4:0-870	q1	q2	OK	5.87558	1.49944	-1.9703	3.77174	0.000162115	0.014684	yes
comp12_c3_seq2	comp12_c3_seq2	-	comp12_c3_seq2:0-802	q1	q2	OK	52.8964	191.002	1.85235	-4.08827	4.35e-05	0.00565198	yes
comp13016_c0_seq1	comp13016_c0_seq1	-	comp13016_c0_seq1:0-776	q1	q2	OK	4.19044	14.7647	1.81698	-3.92769	8.58e-05	0.00930108	yes
comp13021_c0_seq1	comp13021_c0_seq1	-	comp13021_c0_seq1:0-704	q1	q2	OK	0.0978437	25.654	8.03449	-5.44742	5.11e-08	2.42e-05	yes
comp13031_c0_seq1	comp13031_c0_seq1	-	comp13031_c0_seq1:0-493	q1	q2	OK	9.25963	1.88124	-2.29927	4.0073	6.14e-05	0.00729524	yes
comp13031_c0_seq2	comp13031_c0_seq2	-	comp13031_c0_seq2:0-410	q1	q2	OK	11.3314	1.89211	-2.58226	3.80538	0.000141585	0.0134461	yes
comp13031_c0_seq7	comp13031_c0_seq7	-	comp13031_c0_seq7:0-282	q1	q2	OK	25.2874	3.6622	-2.78764	3.56893	0.000358445	0.0251403	yes
comp13036_c0_seq3	comp13036_c0_seq3	-	comp13036_c0_seq3:0-331	q1	q2	OK	6.48557	30.7463	2.24511	-4.2445	2.19e-05	0.00339752	yes
comp13038_c0_seq2	comp13038_c0_seq2	-	comp13038_c0_seq2:0-1157	q1	q2	OK	0.684315	4.92628	2.84777	-5.17555	2.27e-07	8.46e-05	yes
comp13039_c1_seq1	comp13039_c1_seq1	-	comp13039_c1_seq1:0-242	q1	q2	OK	12.9814	59.7828	2.20329	-4.00064	6.32e-05	0.00744688	yes
comp13064_c0_seq1	comp13064_c0_seq1	-	comp13064_c0_seq1:0-1606	q1	q2	OK	12.3464	4.19746	-1.5565	3.53664	0.00040525	0.0271314	yes
comp13073_c0_seq1	comp13073_c0_seq1	-	comp13073_c0_seq1:0-913	q1	q2	OK	4.55302	1.26135	-1.85185	3.4846	0.000492878	0.0306801	yes
comp13076_c0_seq1	comp13076_c0_seq1	-	comp13076_c0_seq1:0-1646	q1	q2	OK	1.85376	5.42942	1.55034	-3.3699	0.000751948	0.0411079	yes
comp13076_c0_seq7	comp13076_c0_seq7	-	comp13076_c0_seq7:0-322	q1	q2	OK	7.35469	27.3713	1.89593	-3.55238	0.000381769	0.0265351	yes
comp13089_c0_seq2	comp13089_c0_seq2	-	comp13089_c0_seq2:0-283	q1	q2	OK	1.7331	19.244	3.47299	-3.81155	0.000138096	0.0131469	yes
comp13093_c0_seq1	comp13093_c0_seq1	-	comp13093_c0_seq1:0-237	q1	q2	OK	3.96659	74.5913	4.23304	-5.33701	9.45e-08	4.07e-05	yes
comp13098_c0_seq1	comp13098_c0_seq1	-	comp13098_c0_seq1:0-208	q1	q2	OK	3.07501	46.2602	3.91111	-3.59835	0.000320243	0.0233467	yes
comp13117_c0_seq1	comp13117_c0_seq1	-	comp13117_c0_seq1:0-1176	q1	q2	OK	0.25156	19.4088	6.26967	-8.78007	0	0	yes
comp1312_c0_seq1	comp1312_c0_seq1	-	comp1312_c0_seq1:0-426	q1	q2	OK	49.3365	139.846	1.50312	-3.45782	0.00054456	0.0330239	yes
comp1312_c0_seq2	comp1312_c0_seq2	-	comp1312_c0_seq2:0-425	q1	q2	OK	56.6504	163.337	1.5277	-3.51057	0.000447148	0.0291878	yes
comp1312_c0_seq3	comp1312_c0_seq3	-	comp1312_c0_seq3:0-406	q1	q2	OK	22.8278	67.0316	1.55405	-3.50412	0.000458113	0.0296897	yes
comp1312_c0_seq4	comp1312_c0_seq4	-	comp1312_c0_seq4:0-372	q1	q2	OK	33.3311	96.3406	1.53127	-3.48236	0.000497013	0.030855	yes
comp1312_c0_seq5	comp1312_c0_seq5	-	comp1312_c0_seq5:0-327	q1	q2	OK	43.6377	142.787	1.71022	-3.88467	0.00010247	0.0105948	yes
comp13134_c0_seq1	comp13134_c0_seq1	-	comp13134_c0_seq1:0-395	q1	q2	OK	4.35753	15.4246	1.82365	-3.40405	0.000663935	0.0376013	yes
comp13163_c0_seq2	comp13163_c0_seq2	-	comp13163_c0_seq2:0-344	q1	q2	OK	20.8623	4.38498	-2.25025	4.05067	5.11e-05	0.00635114	yes
comp13185_c0_seq32	comp13185_c0_seq32	-	comp13185_c0_seq32:0-206	q1	q2	OK	0	42.717	1.80E+308	1.80E+308	8.2e-05	0.00900435	yes
comp13189_c0_seq7	comp13189_c0_seq7	-	comp13189_c0_seq7:0-414	q1	q2	OK	5.1301	17.7908	1.79407	-3.49841	0.000468049	0.0302243	yes
comp13197_c0_seq1	comp13197_c0_seq1	-	comp13197_c0_seq1:0-746	q1	q2	OK	12.8165	0.290959	-5.46105	6.14019	8.24e-10	6.4e-07	yes
comp13197_c0_seq2	comp13197_c0_seq2	-	comp13197_c0_seq2:0-721	q1	q2	OK	0.283872	8.43941	4.89383	-5.47513	4.37e-08	2.1e-05	yes
comp13198_c0_seq1	comp13198_c0_seq1	-	comp13198_c0_seq1:0-4658	q1	q2	OK	0.0329284	7.74904	7.87854	-8.86951	0	0	yes
comp13198_c0_seq2	comp13198_c0_seq2	-	comp13198_c0_seq2:0-3537	q1	q2	OK	0.0146682	3.38882	7.85195	-5.32321	1.02e-07	4.32e-05	yes
comp13198_c0_seq3	comp13198_c0_seq3	-	comp13198_c0_seq3:0-3234	q1	q2	OK	0.0161352	2.99954	7.53838	-5.10924	3.23e-07	0.000115437	yes
comp13198_c0_seq4	comp13198_c0_seq4	-	comp13198_c0_seq4:0-3048	q1	q2	OK	0.0343813	5.89273	7.42117	-6.96788	3.22e-12	4.17e-09	yes
comp13198_c0_seq5	comp13198_c0_seq5	-	comp13198_c0_seq5:0-226	q1	q2	OK	0	29.9077	1.80E+308	1.80E+308	8.85e-05	0.00950398	yes
comp1322_c1_seq28	comp1322_c1_seq28	-	comp1322_c1_seq28:0-276	q1	q2	OK	7.44937	38.69	2.37677	-4.13721	3.52e-05	0.00481092	yes
comp13230_c0_seq1	comp13230_c0_seq1	-	comp13230_c0_seq1:0-1352	q1	q2	OK	3.15225	12.0381	1.93315	-4.31158	1.62e-05	0.00265222	yes
comp13230_c0_seq2	comp13230_c0_seq2	-	comp13230_c0_seq2:0-593	q1	q2	OK	3.02036	10.1378	1.74696	-3.45979	0.000540587	0.0328342	yes
comp13230_c0_seq3	comp13230_c0_seq3	-	comp13230_c0_seq3:0-424	q1	q2	OK	2.44845	9.80804	2.00209	-3.39681	0.000681769	0.0383694	yes
comp1324_c0_seq1	comp1324_c0_seq1	-	comp1324_c0_seq1:0-5531	q1	q2	OK	4.4326	54.2679	3.61388	-7.61756	2.58e-14	4.92e-11	yes
comp1324_c0_seq2	comp1324_c0_seq2	-	comp1324_c0_seq2:0-1050	q1	q2	OK	3.98901	68.6417	4.10498	-8.99574	0	0	yes
comp1324_c0_seq3	comp1324_c0_seq3	-	comp1324_c0_seq3:0-803	q1	q2	OK	4.81805	101.353	4.39479	-9.53814	0	0	yes
comp13259_c0_seq1	comp13259_c0_seq1	-	comp13259_c0_seq1:0-497	q1	q2	OK	8.68803	0.179519	-5.59682	3.77546	0.000159715	0.0146181	yes
comp13259_c0_seq2	comp13259_c0_seq2	-	comp13259_c0_seq2:0-269	q1	q2	OK	13.3869	0	-1.80E+308	-1.80E+308	0.000164008	0.014684	yes
comp13259_c0_seq3	comp13259_c0_seq3	-	comp13259_c0_seq3:0-238	q1	q2	OK	27.3907	3.15354	-3.11864	3.41392	0.000640354	0.0365147	yes
comp13259_c0_seq4	comp13259_c0_seq4	-	comp13259_c0_seq4:0-234	q1	q2	OK	36.1826	0	-1.80E+308	-1.80E+308	3.31e-05	0.00461787	yes
comp13273_c0_seq11	comp13273_c0_seq11	-	comp13273_c0_seq11:0-299	q1	q2	OK	18.8494	4.79637	-1.97451	3.29974	0.000967735	0.0475033	yes
comp13287_c0_seq1	comp13287_c0_seq1	-	comp13287_c0_seq1:0-2634	q1	q2	OK	1.20719	5.46989	2.17986	-4.80197	1.57e-06	0.000431874	yes
comp13287_c0_seq2	comp13287_c0_seq2	-	comp13287_c0_seq2:0-2367	q1	q2	OK	0.926761	4.54215	2.29311	-4.90152	9.51e-07	0.000293288	yes
comp13287_c0_seq3	comp13287_c0_seq3	-	comp13287_c0_seq3:0-445	q1	q2	OK	3.863	15.2821	1.98405	-3.77865	0.00015768	0.0145335	yes
comp13287_c0_seq4	comp13287_c0_seq4	-	comp13287_c0_seq4:0-321	q1	q2	OK	2.4915	13.722	2.4614	-3.36698	0.000759974	0.0411297	yes
comp13346_c1_seq2	comp13346_c1_seq2	-	comp13346_c1_seq2:0-748	q1	q2	OK	3.92692	0.526094	-2.90001	3.70499	0.000211402	0.017646	yes
comp1338_c0_seq1	comp1338_c0_seq1	-	comp1338_c0_seq1:0-491	q1	q2	OK	37.6937	3.51627	-3.42221	6.73369	1.65e-11	1.86e-08	yes
comp1338_c0_seq3	comp1338_c0_seq3	-	comp1338_c0_seq3:0-423	q1	q2	OK	36.2241	4.12986	-3.13279	6.00492	1.91e-09	1.39e-06	yes
comp1338_c0_seq8	comp1338_c0_seq8	-	comp1338_c0_seq8:0-226	q1	q2	OK	132.146	15.5763	-3.08471	5.51609	3.47e-08	1.72e-05	yes
comp1338_c0_seq9	comp1338_c0_seq9	-	comp1338_c0_seq9:0-217	q1	q2	OK	38.5437	202.804	2.39552	-4.9329	8.1e-07	0.000256891	yes
comp13413_c0_seq1	comp13413_c0_seq1	-	comp13413_c0_seq1:0-221	q1	q2	OK	69.9647	20.138	-1.79671	3.28489	0.00102021	0.0492467	yes
comp13423_c0_seq1	comp13423_c0_seq1	-	comp13423_c0_seq1:0-3023	q1	q2	OK	8.51546	0.279877	-4.92722	9.33381	0	0	yes
comp13423_c0_seq4	comp13423_c0_seq4	-	comp13423_c0_seq4:0-213	q1	q2	OK	75.0749	1.52199	-5.6243	3.79454	0.000147916	0.0139282	yes
comp13431_c0_seq6	comp13431_c0_seq6	-	comp13431_c0_seq6:0-292	q1	q2	OK	17.9913	55.1556	1.6162	-3.3437	0.000826698	0.0427991	yes
comp13442_c0_seq1	comp13442_c0_seq1	-	comp13442_c0_seq1:0-348	q1	q2	OK	10.1547	1.81813	-2.48162	3.33822	0.000843182	0.0434746	yes
comp13448_c0_seq12	comp13448_c0_seq12	-	comp13448_c0_seq12:0-351	q1	q2	OK	6.63416	23.1687	1.80419	-3.46158	0.000537024	0.0327077	yes
comp1346_c1_seq1	comp1346_c1_seq1	-	comp1346_c1_seq1:0-215	q1	q2	OK	9.60216	47.1687	2.2964	-3.49593	0.000472418	0.0303039	yes
comp13511_c0_seq3	comp13511_c0_seq3	-	comp13511_c0_seq3:0-294	q1	q2	OK	20.7717	5.58015	-1.89625	3.28594	0.00101641	0.0491241	yes
comp13522_c0_seq1	comp13522_c0_seq1	-	comp13522_c0_seq1:0-743	q1	q2	OK	1.54432	9.46007	2.61488	-4.98883	6.07e-07	0.000201375	yes
comp13522_c0_seq2	comp13522_c0_seq2	-	comp13522_c0_seq2:0-410	q1	q2	OK	1.66397	14.8152	3.15438	-4.92293	8.53e-07	0.000267424	yes
comp13522_c0_seq3	comp13522_c0_seq3	-	comp13522_c0_seq3:0-360	q1	q2	OK	1.56531	12.7834	3.02975	-4.11113	3.94e-05	0.00525245	yes
comp13522_c0_seq4	comp13522_c0_seq4	-	comp13522_c0_seq4:0-290	q1	q2	OK	1.61802	17.9663	3.47299	-3.81155	0.000138096	0.0131469	yes
comp13588_c0_seq1	comp13588_c0_seq1	-	comp13588_c0_seq1:0-1028	q1	q2	OK	0.949645	20.2816	4.41664	-8.46047	0	0	yes
comp13619_c0_seq4	comp13619_c0_seq4	-	comp13619_c0_seq4:0-285	q1	q2	OK	5.66287	23.1235	2.02975	-3.50699	0.000453211	0.0294621	yes
comp13645_c0_seq2	comp13645_c0_seq2	-	comp13645_c0_seq2:0-275	q1	q2	OK	20.703	3.41285	-2.60079	3.30528	0.000948819	0.0474819	yes
comp13654_c0_seq1	comp13654_c0_seq1	-	comp13654_c0_seq1:0-4567	q1	q2	OK	2.4715	0.680711	-1.86027	4.07645	4.57e-05	0.00587827	yes
comp13654_c0_seq2	comp13654_c0_seq2	-	comp13654_c0_seq2:0-4517	q1	q2	OK	2.45482	0.700895	-1.80834	3.96996	7.19e-05	0.00817805	yes
comp13654_c0_seq3	comp13654_c0_seq3	-	comp13654_c0_seq3:0-3278	q1	q2	OK	2.28227	0.706583	-1.69154	3.60544	0.000311626	0.0231585	yes
comp13654_c0_seq4	comp13654_c0_seq4	-	comp13654_c0_seq4:0-3228	q1	q2	OK	2.25534	0.718086	-1.65111	3.51637	0.000437488	0.0287528	yes
comp13654_c0_seq5	comp13654_c0_seq5	-	comp13654_c0_seq5:0-2866	q1	q2	OK	2.27862	0.523705	-2.12134	4.29853	1.72e-05	0.00279619	yes
comp13654_c0_seq6	comp13654_c0_seq6	-	comp13654_c0_seq6:0-1577	q1	q2	OK	1.70964	0.435417	-1.97322	3.44892	0.000562841	0.0338477	yes
comp13654_c0_seq8	comp13654_c0_seq8	-	comp13654_c0_seq8:0-278	q1	q2	OK	44.3802	7.18607	-2.62664	4.56261	5.05e-06	0.00109425	yes
comp1366_c0_seq12	comp1366_c0_seq12	-	comp1366_c0_seq12:0-356	q1	q2	OK	17.5359	2.4153	-2.86004	4.24343	2.2e-05	0.00340871	yes
comp1366_c0_seq15	comp1366_c0_seq15	-	comp1366_c0_seq15:0-317	q1	q2	OK	34.7232	7.31006	-2.24795	4.21563	2.49e-05	0.00372584	yes
comp1366_c0_seq16	comp1366_c0_seq16	-	comp1366_c0_seq16:0-303	q1	q2	OK	41.952	8.91391	-2.23461	4.24468	2.19e-05	0.00339752	yes
comp1366_c0_seq20	comp1366_c0_seq20	-	comp1366_c0_seq20:0-267	q1	q2	OK	30.5695	6.61844	-2.20753	3.71939	0.000199703	0.0171549	yes
comp1366_c0_seq24	comp1366_c0_seq24	-	comp1366_c0_seq24:0-201	q1	q2	OK	109.198	24.2131	-2.17309	3.91419	9.07e-05	0.00963528	yes
comp1366_c0_seq3	comp1366_c0_seq3	-	comp1366_c0_seq3:0-494	q1	q2	OK	11.5794	3.08627	-1.90762	3.59655	0.000322463	0.0233467	yes
comp1366_c0_seq9	comp1366_c0_seq9	-	comp1366_c0_seq9:0-394	q1	q2	OK	14.0691	2.21505	-2.66712	4.17971	2.92e-05	0.00419125	yes
comp13680_c0_seq8	comp13680_c0_seq8	-	comp13680_c0_seq8:0-246	q1	q2	OK	14.0826	0	-1.80E+308	-1.80E+308	0.000323375	0.0233467	yes
comp13700_c0_seq1	comp13700_c0_seq1	-	comp13700_c0_seq1:0-239	q1	q2	OK	35.7087	3.11119	-3.52074	3.88445	0.00010256	0.0105948	yes
comp13704_c0_seq1	comp13704_c0_seq1	-	comp13704_c0_seq1:0-858	q1	q2	OK	10.0219	1.68871	-2.56916	5.05695	4.26e-07	0.000145789	yes
comp13714_c0_seq1	comp13714_c0_seq1	-	comp13714_c0_seq1:0-1951	q1	q2	OK	1.93115	6.46603	1.74342	-3.86729	0.000110052	0.0112392	yes
comp13755_c0_seq1	comp13755_c0_seq1	-	comp13755_c0_seq1:0-244	q1	q2	OK	0.903236	60.1764	6.05795	-4.09087	4.3e-05	0.00561421	yes
comp13768_c0_seq1	comp13768_c0_seq1	-	comp13768_c0_seq1:0-305	q1	q2	OK	0	55.5805	1.80E+308	1.80E+308	2.61e-06	0.000642343	yes
comp13772_c0_seq4	comp13772_c0_seq4	-	comp13772_c0_seq4:0-998	q1	q2	OK	1.0481	3.6854	1.81404	-3.38815	0.00070367	0.0392469	yes
comp1378_c0_seq20	comp1378_c0_seq20	-	comp1378_c0_seq20:0-363	q1	q2	OK	1.5364	12.8775	3.06723	-4.16561	3.11e-05	0.00438587	yes
comp1378_c0_seq36	comp1378_c0_seq36	-	comp1378_c0_seq36:0-236	q1	q2	OK	40.2134	8.64238	-2.21817	3.57466	0.000350677	0.024758	yes
comp13822_c0_seq8	comp13822_c0_seq8	-	comp13822_c0_seq8:0-412	q1	q2	OK	10.9104	2.46745	-2.14462	3.575	0.000350235	0.0247478	yes
comp13831_c0_seq1	comp13831_c0_seq1	-	comp13831_c0_seq1:0-307	q1	q2	OK	35.1229	6.95245	-2.33682	4.28209	1.85e-05	0.00296347	yes
comp13840_c0_seq1	comp13840_c0_seq1	-	comp13840_c0_seq1:0-221	q1	q2	OK	48.7254	4.02759	-3.59669	3.97264	7.11e-05	0.00813633	yes
comp13881_c0_seq1	comp13881_c0_seq1	-	comp13881_c0_seq1:0-498	q1	q2	OK	6.32785	19.5009	1.62375	-3.40672	0.000657476	0.0373176	yes
comp13895_c0_seq1	comp13895_c0_seq1	-	comp13895_c0_seq1:0-291	q1	q2	OK	46.4761	7.46255	-2.63875	4.80749	1.53e-06	0.000426059	yes
comp1390_c0_seq3	comp1390_c0_seq3	-	comp1390_c0_seq3:0-243	q1	q2	OK	70.4641	274.357	1.96109	-4.3836	1.17e-05	0.00206514	yes
comp13913_c0_seq1	comp13913_c0_seq1	-	comp13913_c0_seq1:0-1405	q1	q2	OK	1.3029	4.81267	1.88511	-3.89338	9.89e-05	0.0102808	yes
comp13963_c0_seq1	comp13963_c0_seq1	-	comp13963_c0_seq1:0-333	q1	q2	OK	25.5626	7.27112	-1.81378	3.41055	0.00064831	0.0368782	yes
comp1397_c0_seq25	comp1397_c0_seq25	-	comp1397_c0_seq25:0-309	q1	q2	OK	79.2025	25.8762	-1.61392	3.51266	0.00044364	0.0290752	yes
comp1397_c0_seq35	comp1397_c0_seq35	-	comp1397_c0_seq35:0-252	q1	q2	OK	96.0299	30.7002	-1.64523	3.42951	0.000604676	0.0349806	yes
comp1401_c0_seq15	comp1401_c0_seq15	-	comp1401_c0_seq15:0-301	q1	q2	OK	41.9581	12.9845	-1.69215	3.36301	0.000770965	0.0411297	yes
comp14022_c0_seq2	comp14022_c0_seq2	-	comp14022_c0_seq2:0-410	q1	q2	OK	12.5986	2.55435	-2.30224	4.04632	5.2e-05	0.00645305	yes
comp14022_c0_seq32	comp14022_c0_seq32	-	comp14022_c0_seq32:0-272	q1	q2	OK	28.5035	4.87278	-2.54832	3.93767	8.23e-05	0.00902349	yes
comp14030_c0_seq1	comp14030_c0_seq1	-	comp14030_c0_seq1:0-230	q1	q2	OK	72.1843	20.4522	-1.81943	3.4279	0.000608265	0.0350731	yes
comp14034_c0_seq1	comp14034_c0_seq1	-	comp14034_c0_seq1:0-240	q1	q2	OK	11.4267	60.3704	2.40143	-4.18532	2.85e-05	0.0041021	yes
comp1403_c1_seq25	comp1403_c1_seq25	-	comp1403_c1_seq25:0-392	q1	q2	OK	26.4316	7.65298	-1.78817	3.62366	0.000290458	0.0218502	yes
comp1403_c1_seq35	comp1403_c1_seq35	-	comp1403_c1_seq35:0-310	q1	q2	OK	28.5305	4.37175	-2.70622	4.47186	7.75e-06	0.00152195	yes
comp1403_c1_seq48	comp1403_c1_seq48	-	comp1403_c1_seq48:0-251	q1	q2	OK	0.826279	47.0582	5.83167	-3.93443	8.34e-05	0.00909024	yes
comp1403_c1_seq50	comp1403_c1_seq50	-	comp1403_c1_seq50:0-249	q1	q2	OK	29.6523	100.144	1.75586	-3.65243	0.000259772	0.0204062	yes
comp1403_c1_seq54	comp1403_c1_seq54	-	comp1403_c1_seq54:0-221	q1	q2	OK	11.2443	102.032	3.18176	-5.47338	4.42e-08	2.11e-05	yes
comp14044_c0_seq1	comp14044_c0_seq1	-	comp14044_c0_seq1:0-484	q1	q2	OK	1.04897	9.58113	3.19122	-4.68625	2.78e-06	0.000676216	yes
comp14044_c0_seq2	comp14044_c0_seq2	-	comp14044_c0_seq2:0-467	q1	q2	OK	1.48917	13.2018	3.14815	-5.17504	2.28e-07	8.47e-05	yes
comp1404_c2_seq28	comp1404_c2_seq28	-	comp1404_c2_seq28:0-246	q1	q2	OK	51.9297	11.3495	-2.19393	3.82367	0.000131482	0.012666	yes
comp1404_c2_seq7	comp1404_c2_seq7	-	comp1404_c2_seq7:0-654	q1	q2	OK	3.37047	0.584159	-2.52851	3.40104	0.00067129	0.0379262	yes
comp14081_c0_seq5	comp14081_c0_seq5	-	comp14081_c0_seq5:0-258	q1	q2	OK	1.51798	24.4676	4.01064	-3.6966	0.00021851	0.0180774	yes
comp1409_c0_seq2	comp1409_c0_seq2	-	comp1409_c0_seq2:0-299	q1	q2	OK	138.37	44.2332	-1.64533	3.68911	0.000225036	0.0185188	yes
comp1409_c0_seq4	comp1409_c0_seq4	-	comp1409_c0_seq4:0-279	q1	q2	OK	167.873	35.5637	-2.23889	4.90945	9.13e-07	0.000282677	yes
comp1409_c0_seq6	comp1409_c0_seq6	-	comp1409_c0_seq6:0-265	q1	q2	OK	87.7238	18.0844	-2.27822	4.55856	5.15e-06	0.00110325	yes
comp14115_c0_seq2	comp14115_c0_seq2	-	comp14115_c0_seq2:0-224	q1	q2	OK	3.58218	29.5258	3.04307	-3.30634	0.000945225	0.047404	yes
comp14117_c0_seq2	comp14117_c0_seq2	-	comp14117_c0_seq2:0-371	q1	q2	OK	6.44175	38.0721	2.56321	-5.08695	3.64e-07	0.000127329	yes
comp14132_c0_seq1	comp14132_c0_seq1	-	comp14132_c0_seq1:0-2296	q1	q2	OK	1.52708	0.443843	-1.78266	3.34842	0.000812731	0.0422861	yes
comp14132_c0_seq2	comp14132_c0_seq2	-	comp14132_c0_seq2:0-2284	q1	q2	OK	1.53589	0.421156	-1.86665	3.46713	0.000526045	0.0322281	yes
comp14141_c0_seq3	comp14141_c0_seq3	-	comp14141_c0_seq3:0-332	q1	q2	OK	23.8577	5.2901	-2.17309	3.91419	9.07e-05	0.00963528	yes
comp14160_c0_seq3	comp14160_c0_seq3	-	comp14160_c0_seq3:0-358	q1	q2	OK	12.9984	3.06606	-2.08387	3.4971	0.000470348	0.0303039	yes
comp14178_c0_seq1	comp14178_c0_seq1	-	comp14178_c0_seq1:0-595	q1	q2	OK	0	15.0616	1.80E+308	1.80E+308	2.55e-06	0.000629789	yes
comp14207_c0_seq1	comp14207_c0_seq1	-	comp14207_c0_seq1:0-633	q1	q2	OK	2.40109	16.9128	2.81635	-5.55377	2.8e-08	1.42e-05	yes
comp14207_c0_seq2	comp14207_c0_seq2	-	comp14207_c0_seq2:0-514	q1	q2	OK	1.89466	8.31342	2.1335	-3.68776	0.000226241	0.0185851	yes
comp14224_c0_seq14	comp14224_c0_seq14	-	comp14224_c0_seq14:0-290	q1	q2	OK	17.2589	3.47734	-2.31128	3.33242	0.000860932	0.0441456	yes
comp1422_c0_seq1	comp1422_c0_seq1	-	comp1422_c0_seq1:0-2683	q1	q2	OK	6.19276	16.8906	1.44757	-3.32009	0.000899876	0.0455315	yes
comp1422_c0_seq13	comp1422_c0_seq13	-	comp1422_c0_seq13:0-288	q1	q2	OK	10.4473	61.4492	2.55627	-4.93398	8.06e-07	0.000256523	yes
comp1422_c0_seq6	comp1422_c0_seq6	-	comp1422_c0_seq6:0-746	q1	q2	OK	5.41576	21.7249	2.00412	-4.41139	1.03e-05	0.00187	yes
comp14231_c0_seq3	comp14231_c0_seq3	-	comp14231_c0_seq3:0-378	q1	q2	OK	12.1656	1.9633	-2.63145	3.66098	0.000251251	0.0202471	yes
comp14249_c0_seq1	comp14249_c0_seq1	-	comp14249_c0_seq1:0-463	q1	q2	OK	3.21344	21.937	2.77118	-5.299	1.16e-07	4.83e-05	yes
comp1424_c0_seq1	comp1424_c0_seq1	-	comp1424_c0_seq1:0-1466	q1	q2	OK	2.32498	0.340028	-2.77349	4.25824	2.06e-05	0.00324012	yes
comp1424_c0_seq10	comp1424_c0_seq10	-	comp1424_c0_seq10:0-449	q1	q2	OK	3.46953	0	-1.80E+308	-1.80E+308	0.000258084	0.0204062	yes
comp1424_c0_seq9	comp1424_c0_seq9	-	comp1424_c0_seq9:0-546	q1	q2	OK	0.286197	3.84582	3.74821	-3.44019	0.000581313	0.0340392	yes
comp14284_c0_seq1	comp14284_c0_seq1	-	comp14284_c0_seq1:0-636	q1	q2	OK	0.644318	3.73518	2.53533	-3.30861	0.000937595	0.0471023	yes
comp14296_c0_seq11	comp14296_c0_seq11	-	comp14296_c0_seq11:0-362	q1	q2	OK	8.76053	1.32896	-2.72073	3.34812	0.000813611	0.0422962	yes
comp1429_c0_seq1	comp1429_c0_seq1	-	comp1429_c0_seq1:0-953	q1	q2	OK	2.62342	29.8215	3.50683	-7.49566	6.59e-14	1.19e-10	yes
comp1429_c0_seq2	comp1429_c0_seq2	-	comp1429_c0_seq2:0-858	q1	q2	OK	4.20118	26.0392	2.63182	-5.77402	7.74e-09	4.78e-06	yes
comp1429_c0_seq3	comp1429_c0_seq3	-	comp1429_c0_seq3:0-680	q1	q2	OK	3.51275	30.2619	3.10683	-6.54036	6.14e-11	6.44e-08	yes
comp1429_c0_seq4	comp1429_c0_seq4	-	comp1429_c0_seq4:0-648	q1	q2	OK	3.47137	29.8398	3.10366	-6.49755	8.16e-11	8.38e-08	yes
comp1429_c0_seq5	comp1429_c0_seq5	-	comp1429_c0_seq5:0-313	q1	q2	OK	14.0582	151.065	3.42569	-7.17759	7.09e-13	1.04e-09	yes
comp1429_c0_seq6	comp1429_c0_seq6	-	comp1429_c0_seq6:0-290	q1	q2	OK	0	16.8123	1.80E+308	1.80E+308	5.3e-05	0.00650774	yes
comp1429_c0_seq7	comp1429_c0_seq7	-	comp1429_c0_seq7:0-267	q1	q2	OK	60.2231	431.67	2.84154	-6.37425	1.84e-10	1.64e-07	yes
comp1430_c1_seq11	comp1430_c1_seq11	-	comp1430_c1_seq11:0-218	q1	q2	OK	22.2443	120.921	2.44256	-4.6388	3.5e-06	0.000822445	yes
comp1430_c1_seq12	comp1430_c1_seq12	-	comp1430_c1_seq12:0-209	q1	q2	OK	19.6577	97.4998	2.31031	-4.1548	3.26e-05	0.0045598	yes
comp1431_c0_seq5	comp1431_c0_seq5	-	comp1431_c0_seq5:0-668	q1	q2	OK	0.73809	3.62664	2.29676	-3.49675	0.000470955	0.0303039	yes
comp1431_c0_seq7	comp1431_c0_seq7	-	comp1431_c0_seq7:0-587	q1	q2	OK	0	4.11991	1.80E+308	1.80E+308	4.68e-05	0.00593229	yes
comp14334_c0_seq11	comp14334_c0_seq11	-	comp14334_c0_seq11:0-262	q1	q2	OK	5.79444	24.906	2.10375	-3.35019	0.000807561	0.0420567	yes
comp14336_c0_seq1	comp14336_c0_seq1	-	comp14336_c0_seq1:0-1552	q1	q2	OK	1.39095	4.91144	1.82008	-3.84074	0.000122663	0.0120871	yes
comp14336_c0_seq2	comp14336_c0_seq2	-	comp14336_c0_seq2:0-1528	q1	q2	OK	1.37882	5.07986	1.88135	-3.96403	7.37e-05	0.00833724	yes
comp14336_c0_seq8	comp14336_c0_seq8	-	comp14336_c0_seq8:0-272	q1	q2	OK	5.83026	41.0705	2.81647	-4.80433	1.55e-06	0.000428237	yes
comp1433_c0_seq1	comp1433_c0_seq1	-	comp1433_c0_seq1:0-1430	q1	q2	OK	26.3507	9.55758	-1.46313	3.36088	0.000776955	0.0411297	yes
comp1433_c0_seq21	comp1433_c0_seq21	-	comp1433_c0_seq21:0-282	q1	q2	OK	76.3513	23.6211	-1.69257	3.56251	0.000367327	0.025669	yes
comp1433_c0_seq25	comp1433_c0_seq25	-	comp1433_c0_seq25:0-216	q1	q2	OK	92.7258	12.1825	-2.92816	4.6057	4.11e-06	0.00093374	yes
comp14351_c1_seq1	comp14351_c1_seq1	-	comp14351_c1_seq1:0-791	q1	q2	OK	4.3337	0.987247	-2.13412	3.7627	0.000168092	0.0149567	yes
comp14354_c0_seq1	comp14354_c0_seq1	-	comp14354_c0_seq1:0-387	q1	q2	OK	13.6407	1.14964	-3.56867	4.47072	7.8e-06	0.00152195	yes
comp14355_c0_seq1	comp14355_c0_seq1	-	comp14355_c0_seq1:0-615	q1	q2	OK	0.119052	20.9803	7.46131	-5.05653	4.27e-07	0.000145895	yes
comp14360_c0_seq8	comp14360_c0_seq8	-	comp14360_c0_seq8:0-240	q1	q2	OK	9.52224	0	-1.80E+308	-1.80E+308	0.000782701	0.0411297	yes
comp143_c0_seq1	comp143_c0_seq1	-	comp143_c0_seq1:0-2940	q1	q2	OK	15.5463	262.392	4.07708	-7.93733	2e-15	4.66e-12	yes
comp14407_c0_seq1	comp14407_c0_seq1	-	comp14407_c0_seq1:0-207	q1	q2	OK	7.81747	57.1226	2.86929	-3.87703	0.00010574	0.0108559	yes
comp14409_c0_seq1	comp14409_c0_seq1	-	comp14409_c0_seq1:0-491	q1	q2	OK	0	37.2052	1.80E+308	1.80E+308	1.37e-06	0.000391891	yes
comp14418_c0_seq1	comp14418_c0_seq1	-	comp14418_c0_seq1:0-1702	q1	q2	OK	2.80722	9.36503	1.73814	-3.90386	9.47e-05	0.00993328	yes
comp14418_c0_seq2	comp14418_c0_seq2	-	comp14418_c0_seq2:0-536	q1	q2	OK	2.21121	11.089	2.32622	-4.29209	1.77e-05	0.00286056	yes
comp14418_c0_seq3	comp14418_c0_seq3	-	comp14418_c0_seq3:0-425	q1	q2	OK	0.820663	8.81139	3.42451	-3.6375	0.000275299	0.0209807	yes
comp14418_c0_seq5	comp14418_c0_seq5	-	comp14418_c0_seq5:0-378	q1	q2	OK	2.53935	11.7834	2.21423	-3.58687	0.000334673	0.0239841	yes
comp14418_c0_seq8	comp14418_c0_seq8	-	comp14418_c0_seq8:0-307	q1	q2	OK	3.71366	17.8777	2.26725	-3.50439	0.000457652	0.0296681	yes
comp1444_c0_seq18	comp1444_c0_seq18	-	comp1444_c0_seq18:0-212	q1	q2	OK	110.84	32.4832	-1.77072	3.42789	0.0006083	0.0350731	yes
comp14452_c0_seq1	comp14452_c0_seq1	-	comp14452_c0_seq1:0-2091	q1	q2	OK	0.661331	4.45949	2.75343	-5.58431	2.35e-08	1.23e-05	yes
comp14452_c0_seq10	comp14452_c0_seq10	-	comp14452_c0_seq10:0-347	q1	q2	OK	2.38474	18.304	2.94025	-4.56566	4.98e-06	0.00108148	yes
comp14452_c0_seq11	comp14452_c0_seq11	-	comp14452_c0_seq11:0-333	q1	q2	OK	2.82276	20.4042	2.85369	-4.44605	8.75e-06	0.00165993	yes
comp14452_c0_seq13	comp14452_c0_seq13	-	comp14452_c0_seq13:0-299	q1	q2	OK	0	5.87556	1.80E+308	1.80E+308	0.000729686	0.0401641	yes
comp14452_c0_seq15	comp14452_c0_seq15	-	comp14452_c0_seq15:0-281	q1	q2	OK	2.35798	15.8429	2.74821	-3.36565	0.000763634	0.0411297	yes
comp14452_c0_seq17	comp14452_c0_seq17	-	comp14452_c0_seq17:0-201	q1	q2	OK	8.6665	67.0516	2.95175	-3.99926	6.35e-05	0.00747516	yes
comp14452_c0_seq2	comp14452_c0_seq2	-	comp14452_c0_seq2:0-1769	q1	q2	OK	0.751258	4.35332	2.53473	-5.07598	3.86e-07	0.000133099	yes
comp14452_c0_seq3	comp14452_c0_seq3	-	comp14452_c0_seq3:0-841	q1	q2	OK	0.844662	5.00595	2.5672	-4.43158	9.35e-06	0.00175249	yes
comp14452_c0_seq4	comp14452_c0_seq4	-	comp14452_c0_seq4:0-649	q1	q2	OK	0.897904	4.33238	2.27052	-3.42082	0.000624338	0.0358117	yes
comp14452_c0_seq6	comp14452_c0_seq6	-	comp14452_c0_seq6:0-434	q1	q2	OK	1.2774	15.3288	3.58496	-5.30709	1.11e-07	4.65e-05	yes
comp14452_c0_seq7	comp14452_c0_seq7	-	comp14452_c0_seq7:0-417	q1	q2	OK	1.60932	9.14071	2.50585	-3.84358	0.000121251	0.012076	yes
comp14452_c0_seq8	comp14452_c0_seq8	-	comp14452_c0_seq8:0-414	q1	q2	OK	2.44991	12.9074	2.39739	-4.21497	2.5e-05	0.00373278	yes
comp1445_c0_seq24	comp1445_c0_seq24	-	comp1445_c0_seq24:0-292	q1	q2	OK	26.2891	2.98621	-3.13808	3.90595	9.39e-05	0.00986611	yes
comp14461_c0_seq1	comp14461_c0_seq1	-	comp14461_c0_seq1:0-1155	q1	q2	OK	3.54821	18.9534	2.41729	-5.37182	7.79e-08	3.47e-05	yes
comp14461_c0_seq2	comp14461_c0_seq2	-	comp14461_c0_seq2:0-262	q1	q2	OK	8.69166	38.1374	2.1335	-3.68776	0.000226241	0.0185851	yes
comp14469_c0_seq1	comp14469_c0_seq1	-	comp14469_c0_seq1:0-1171	q1	q2	OK	0	18.7484	1.80E+308	1.80E+308	1.21e-06	0.000362664	yes
comp1448_c0_seq11	comp1448_c0_seq11	-	comp1448_c0_seq11:0-313	q1	q2	OK	31.1932	96.3037	1.62636	-3.61153	0.000304394	0.0226927	yes
comp1450_c0_seq1	comp1450_c0_seq1	-	comp1450_c0_seq1:0-290	q1	q2	OK	430.933	70.706	-2.60756	5.89803	3.68e-09	2.48e-06	yes
comp14510_c0_seq2	comp14510_c0_seq2	-	comp14510_c0_seq2:0-552	q1	q2	OK	13.5007	3.1734	-2.08893	4.07333	4.63e-05	0.00593229	yes
comp14520_c0_seq5	comp14520_c0_seq5	-	comp14520_c0_seq5:0-355	q1	q2	OK	4.84755	0	-1.80E+308	-1.80E+308	0.000398115	0.0267459	yes
comp14536_c0_seq1	comp14536_c0_seq1	-	comp14536_c0_seq1:0-356	q1	q2	OK	15.7339	1.72521	-3.18903	4.36334	1.28e-05	0.00221948	yes
comp14536_c0_seq4	comp14536_c0_seq4	-	comp14536_c0_seq4:0-233	q1	q2	OK	27.2515	2.25258	-3.59669	3.30347	0.000954946	0.0475033	yes
comp1453_c1_seq14	comp1453_c1_seq14	-	comp1453_c1_seq14:0-273	q1	q2	OK	74.9822	19.2825	-1.95926	3.99812	6.38e-05	0.00750745	yes
comp1453_c1_seq16	comp1453_c1_seq16	-	comp1453_c1_seq16:0-247	q1	q2	OK	67.9279	21.3095	-1.67251	3.29189	0.000995176	0.048399	yes
comp1453_c1_seq17	comp1453_c1_seq17	-	comp1453_c1_seq17:0-243	q1	q2	OK	64.9734	4.91678	-3.72407	5.14239	2.71e-07	9.91e-05	yes
comp14576_c0_seq1	comp14576_c0_seq1	-	comp14576_c0_seq1:0-750	q1	q2	OK	0	17.0407	1.80E+308	1.80E+308	1.5e-06	0.000420773	yes
comp14581_c0_seq2	comp14581_c0_seq2	-	comp14581_c0_seq2:0-1606	q1	q2	OK	2.9995	0.899455	-1.7376	3.45759	0.000545024	0.0330396	yes
comp14592_c0_seq1	comp14592_c0_seq1	-	comp14592_c0_seq1:0-1337	q1	q2	OK	0.950035	11.9657	3.65477	-7.33092	2.28e-13	3.72e-10	yes
comp14592_c0_seq2	comp14592_c0_seq2	-	comp14592_c0_seq2:0-528	q1	q2	OK	0.859352	8.55115	3.3148	-4.40727	1.05e-05	0.00189114	yes
comp14592_c0_seq3	comp14592_c0_seq3	-	comp14592_c0_seq3:0-478	q1	q2	OK	0.714652	10.9431	3.93664	-4.94508	7.61e-07	0.000243991	yes
comp14592_c0_seq4	comp14592_c0_seq4	-	comp14592_c0_seq4:0-336	q1	q2	OK	1.50193	13.0462	3.11874	-3.58698	0.000334536	0.0239841	yes
comp1459_c1_seq3	comp1459_c1_seq3	-	comp1459_c1_seq3:0-359	q1	q2	OK	7.24582	23.6969	1.70947	-3.33854	0.000842202	0.0434529	yes
comp14636_c0_seq2	comp14636_c0_seq2	-	comp14636_c0_seq2:0-546	q1	q2	OK	10.2077	2.71758	-1.90927	3.6002	0.000317976	0.0233467	yes
comp14636_c0_seq4	comp14636_c0_seq4	-	comp14636_c0_seq4:0-478	q1	q2	OK	11.0196	2.25316	-2.29005	4.12599	3.69e-05	0.00498719	yes
comp1464_c0_seq8	comp1464_c0_seq8	-	comp1464_c0_seq8:0-595	q1	q2	OK	15.3931	4.84124	-1.66884	3.50069	0.000464054	0.0300329	yes
comp14650_c0_seq1	comp14650_c0_seq1	-	comp14650_c0_seq1:0-638	q1	q2	OK	10.1476	2.10318	-2.27049	4.32052	1.56e-05	0.00258997	yes
comp14650_c0_seq2	comp14650_c0_seq2	-	comp14650_c0_seq2:0-437	q1	q2	OK	14.0803	3.92057	-1.84455	3.47311	0.000514463	0.0317187	yes
comp14650_c0_seq4	comp14650_c0_seq4	-	comp14650_c0_seq4:0-313	q1	q2	OK	14.0582	1.88831	-2.89625	3.58	0.000343594	0.0244729	yes
comp14653_c0_seq18	comp14653_c0_seq18	-	comp14653_c0_seq18:0-289	q1	q2	OK	22.8714	5.85162	-1.96664	3.41908	0.000628325	0.0359608	yes
comp1466_c1_seq24	comp1466_c1_seq24	-	comp1466_c1_seq24:0-236	q1	q2	OK	0	16.2045	1.80E+308	1.80E+308	0.000398115	0.0267459	yes
comp1467_c0_seq1	comp1467_c0_seq1	-	comp1467_c0_seq1:0-856	q1	q2	OK	13.1285	74.8901	2.51208	-5.7159	1.09e-08	6.41e-06	yes
comp14682_c0_seq1	comp14682_c0_seq1	-	comp14682_c0_seq1:0-355	q1	q2	OK	13.25	2.79054	-2.24737	3.49317	0.000477319	0.0303039	yes
comp14682_c0_seq2	comp14682_c0_seq2	-	comp14682_c0_seq2:0-352	q1	q2	OK	18.1244	4.25732	-2.08991	3.63693	0.000275908	0.0209996	yes
comp14758_c0_seq4	comp14758_c0_seq4	-	comp14758_c0_seq4:0-363	q1	q2	OK	4.81632	24.7655	2.36233	-4.36191	1.29e-05	0.00223237	yes
comp14758_c0_seq6	comp14758_c0_seq6	-	comp14758_c0_seq6:0-330	q1	q2	OK	6.04058	28.0863	2.21711	-4.08374	4.43e-05	0.00573212	yes
comp1476_c0_seq14	comp1476_c0_seq14	-	comp1476_c0_seq14:0-449	q1	q2	OK	12.2973	39.5276	1.68451	-3.70474	0.000211608	0.0176505	yes
comp1476_c1_seq1	comp1476_c1_seq1	-	comp1476_c1_seq1:0-562	q1	q2	OK	8.74854	50.9704	2.54255	-5.6236	1.87e-08	1.02e-05	yes
comp14775_c0_seq10	comp14775_c0_seq10	-	comp14775_c0_seq10:0-772	q1	q2	OK	0.345684	3.36359	3.28248	-3.45177	0.000556927	0.0335729	yes
comp14775_c0_seq17	comp14775_c0_seq17	-	comp14775_c0_seq17:0-497	q1	q2	OK	0.392131	6.04769	3.94698	-3.50875	0.000450215	0.0293493	yes
comp14775_c0_seq3	comp14775_c0_seq3	-	comp14775_c0_seq3:0-1574	q1	q2	OK	0.274202	5.21607	4.24965	-6.5963	4.22e-11	4.59e-08	yes
comp14775_c0_seq4	comp14775_c0_seq4	-	comp14775_c0_seq4:0-1304	q1	q2	OK	0.266732	5.04803	4.24226	-6.33999	2.3e-10	2e-07	yes
comp14775_c0_seq5	comp14775_c0_seq5	-	comp14775_c0_seq5:0-1178	q1	q2	OK	0.205018	3.99266	4.28353	-5.00894	5.47e-07	0.000182736	yes
comp14775_c0_seq7	comp14775_c0_seq7	-	comp14775_c0_seq7:0-935	q1	q2	OK	0.268561	3.54758	3.72351	-3.94007	8.15e-05	0.00900435	yes
comp14775_c0_seq8	comp14775_c0_seq8	-	comp14775_c0_seq8:0-923	q1	q2	OK	0.614353	2.70512	2.13855	-3.45627	0.000547705	0.0331026	yes
comp14788_c0_seq1	comp14788_c0_seq1	-	comp14788_c0_seq1:0-216	q1	q2	OK	44.5557	5.8034	-2.94064	3.6412	0.000271366	0.0207797	yes
comp1481_c0_seq5	comp1481_c0_seq5	-	comp1481_c0_seq5:0-272	q1	q2	OK	73.6997	21.0927	-1.80492	3.71631	0.000202153	0.0172952	yes
comp14843_c0_seq1	comp14843_c0_seq1	-	comp14843_c0_seq1:0-601	q1	q2	OK	0.986032	6.48978	2.71846	-4.42119	9.82e-06	0.00181296	yes
comp14843_c0_seq7	comp14843_c0_seq7	-	comp14843_c0_seq7:0-226	q1	q2	OK	11.5916	74.7353	2.68872	-4.7508	2.03e-06	0.000531152	yes
comp1484_c0_seq1	comp1484_c0_seq1	-	comp1484_c0_seq1:0-284	q1	q2	OK	9.15113	44.8653	2.29358	-4.28376	1.84e-05	0.00294941	yes
comp14854_c0_seq1	comp14854_c0_seq1	-	comp14854_c0_seq1:0-221	q1	q2	OK	19.9899	98.0047	2.29358	-4.28376	1.84e-05	0.00294941	yes
comp14869_c0_seq1	comp14869_c0_seq1	-	comp14869_c0_seq1:0-2078	q1	q2	OK	6.10521	2.01869	-1.59662	3.55148	0.000383068	0.0265909	yes
comp14939_c0_seq1	comp14939_c0_seq1	-	comp14939_c0_seq1:0-395	q1	q2	OK	0.512651	14.5982	4.83167	-4.49332	7.01e-06	0.00140759	yes
comp14939_c0_seq2	comp14939_c0_seq2	-	comp14939_c0_seq2:0-204	q1	q2	OK	0	68.9515	1.80E+308	1.80E+308	2.39e-05	0.00361137	yes
comp14951_c0_seq1	comp14951_c0_seq1	-	comp14951_c0_seq1:0-216	q1	q2	OK	54.0069	4.35255	-3.63321	4.01546	5.93e-05	0.00711982	yes
comp14972_c0_seq6	comp14972_c0_seq6	-	comp14972_c0_seq6:0-663	q1	q2	OK	0.427845	5.00184	3.5473	-3.74695	0.000178996	0.0157001	yes
comp1497_c0_seq12	comp1497_c0_seq12	-	comp1497_c0_seq12:0-232	q1	q2	OK	10.63	53.6866	2.33641	-4.08668	4.38e-05	0.00568765	yes
comp1499_c0_seq10	comp1499_c0_seq10	-	comp1499_c0_seq10:0-528	q1	q2	OK	5.13597	0.811609	-2.66178	3.59664	0.000322353	0.0233467	yes
comp1499_c0_seq19	comp1499_c0_seq19	-	comp1499_c0_seq19:0-413	q1	q2	OK	38.6601	12.6727	-1.60912	3.48984	0.000483311	0.0303039	yes
comp1499_c0_seq2	comp1499_c0_seq2	-	comp1499_c0_seq2:0-1113	q1	q2	OK	16.7499	5.22237	-1.68138	3.78606	0.000153052	0.0142962	yes
comp1499_c0_seq20	comp1499_c0_seq20	-	comp1499_c0_seq20:0-404	q1	q2	OK	25.4628	6.84283	-1.89573	3.82359	0.000131523	0.012666	yes
comp15001_c0_seq5	comp15001_c0_seq5	-	comp15001_c0_seq5:0-428	q1	q2	OK	10.9304	2.81892	-1.95514	3.38202	0.00071956	0.039842	yes
comp15025_c0_seq1	comp15025_c0_seq1	-	comp15025_c0_seq1:0-415	q1	q2	OK	7.89078	0.779335	-3.33985	3.36696	0.000760025	0.0411297	yes
comp15025_c0_seq2	comp15025_c0_seq2	-	comp15025_c0_seq2:0-314	q1	q2	OK	6.10826	0	-1.80E+308	-1.80E+308	0.00047596	0.0303039	yes
comp15034_c0_seq2	comp15034_c0_seq2	-	comp15034_c0_seq2:0-203	q1	q2	OK	63.609	8.99369	-2.82225	3.82956	0.000128375	0.0124347	yes
comp1503_c0_seq13	comp1503_c0_seq13	-	comp1503_c0_seq13:0-339	q1	q2	OK	26.2823	5.81007	-2.17746	4.02703	5.65e-05	0.00682427	yes
comp1503_c0_seq18	comp1503_c0_seq18	-	comp1503_c0_seq18:0-290	q1	q2	OK	24.8097	4.0569	-2.61245	4.04392	5.26e-05	0.00650774	yes
comp1503_c0_seq6	comp1503_c0_seq6	-	comp1503_c0_seq6:0-700	q1	q2	OK	9.37044	1.77137	-2.40325	4.52994	5.9e-06	0.00123098	yes
comp1503_c0_seq9	comp1503_c0_seq9	-	comp1503_c0_seq9:0-412	q1	q2	OK	17.6602	3.28876	-2.42489	4.39836	1.09e-05	0.00196288	yes
comp15054_c0_seq11	comp15054_c0_seq11	-	comp15054_c0_seq11:0-407	q1	q2	OK	9.40908	2.33284	-2.01197	3.36679	0.000760476	0.0411297	yes
comp15054_c0_seq6	comp15054_c0_seq6	-	comp15054_c0_seq6:0-634	q1	q2	OK	2.5033	8.19215	1.71041	-3.32739	0.000876622	0.044714	yes
comp15060_c0_seq1	comp15060_c0_seq1	-	comp15060_c0_seq1:0-272	q1	q2	OK	3.91923	22.9771	2.55155	-3.50528	0.000456128	0.029586	yes
comp1516_c0_seq1	comp1516_c0_seq1	-	comp1516_c0_seq1:0-349	q1	q2	OK	8.73956	201.912	4.53002	-9.26179	0	0	yes
comp1516_c0_seq2	comp1516_c0_seq2	-	comp1516_c0_seq2:0-324	q1	q2	OK	2.83273	122.911	5.43928	-8.29925	0	0	yes
comp1516_c0_seq3	comp1516_c0_seq3	-	comp1516_c0_seq3:0-300	q1	q2	OK	6.88093	124.819	4.18109	-7.82863	4.88e-15	1.05e-11	yes
comp1516_c0_seq4	comp1516_c0_seq4	-	comp1516_c0_seq4:0-287	q1	q2	OK	1.73514	129.075	6.21701	-6.38895	1.67e-10	1.52e-07	yes
comp15171_c1_seq13	comp15171_c1_seq13	-	comp15171_c1_seq13:0-215	q1	q2	OK	0	17.7218	1.80E+308	1.80E+308	0.000953795	0.0475033	yes
comp15176_c0_seq1	comp15176_c0_seq1	-	comp15176_c0_seq1:0-461	q1	q2	OK	20.1929	6.55052	-1.62417	3.35096	0.000805327	0.0420155	yes
comp15187_c0_seq1	comp15187_c0_seq1	-	comp15187_c0_seq1:0-1210	q1	q2	OK	0	3.18659	1.80E+308	1.80E+308	8.03e-06	0.00155591	yes
comp15187_c0_seq2	comp15187_c0_seq2	-	comp15187_c0_seq2:0-1155	q1	q2	OK	0	2.37641	1.80E+308	1.80E+308	1.9e-05	0.00303616	yes
comp1518_c0_seq1	comp1518_c0_seq1	-	comp1518_c0_seq1:0-2399	q1	q2	OK	1.49246	0.192337	-2.95599	4.67671	2.92e-06	0.000704022	yes
comp1518_c0_seq2	comp1518_c0_seq2	-	comp1518_c0_seq2:0-2016	q1	q2	OK	1.61912	0.175423	-3.2063	4.48886	7.16e-06	0.00143384	yes
comp1519_c0_seq10	comp1519_c0_seq10	-	comp1519_c0_seq10:0-552	q1	q2	OK	9.79855	0.906687	-3.43389	5.08872	3.6e-07	0.000126332	yes
comp1519_c0_seq4	comp1519_c0_seq4	-	comp1519_c0_seq4:0-934	q1	q2	OK	9.98295	3.24021	-1.62338	3.48508	0.000491993	0.0306332	yes
comp15209_c0_seq1	comp15209_c0_seq1	-	comp15209_c0_seq1:0-394	q1	q2	OK	21.1288	6.64515	-1.66884	3.31522	0.000915712	0.0461125	yes
comp15216_c0_seq1	comp15216_c0_seq1	-	comp15216_c0_seq1:0-714	q1	q2	OK	4.60434	0.721535	-2.67385	4.14723	3.37e-05	0.00465721	yes
comp1522_c1_seq4	comp1522_c1_seq4	-	comp1522_c1_seq4:0-2580	q1	q2	OK	0.514431	5.41736	3.39654	-6.9255	4.34e-12	5.5e-09	yes
comp15231_c0_seq1	comp15231_c0_seq1	-	comp15231_c0_seq1:0-219	q1	q2	OK	50.2452	8.30642	-2.59669	3.77647	0.00015907	0.0145825	yes
comp15232_c0_seq2	comp15232_c0_seq2	-	comp15232_c0_seq2:0-664	q1	q2	OK	4.21922	0.952813	-2.14671	3.41493	0.000637987	0.0364243	yes
comp15241_c0_seq3	comp15241_c0_seq3	-	comp15241_c0_seq3:0-501	q1	q2	OK	6.09792	0.354196	-4.1057	3.79833	0.000145676	0.0137617	yes
comp15284_c0_seq1	comp15284_c0_seq1	-	comp15284_c0_seq1:0-1909	q1	q2	OK	2.60963	10.2924	1.97966	-4.46087	8.16e-06	0.00157219	yes
comp15290_c0_seq1	comp15290_c0_seq1	-	comp15290_c0_seq1:0-2033	q1	q2	OK	0.427721	3.53329	3.04627	-5.78126	7.41e-09	4.61e-06	yes
comp15295_c0_seq1	comp15295_c0_seq1	-	comp15295_c0_seq1:0-1441	q1	q2	OK	10.7127	2.25153	-2.25034	4.91795	8.75e-07	0.000273576	yes
comp15295_c0_seq2	comp15295_c0_seq2	-	comp15295_c0_seq2:0-1430	q1	q2	OK	10.6493	3.47159	-1.6171	3.6207	0.00029381	0.0220667	yes
comp15295_c0_seq3	comp15295_c0_seq3	-	comp15295_c0_seq3:0-941	q1	q2	OK	14.3344	3.85115	-1.89612	4.14508	3.4e-05	0.00468991	yes
comp15321_c0_seq1	comp15321_c0_seq1	-	comp15321_c0_seq1:0-813	q1	q2	OK	2.06387	6.99132	1.76021	-3.51594	0.000438203	0.0287917	yes
comp15321_c0_seq2	comp15321_c0_seq2	-	comp15321_c0_seq2:0-753	q1	q2	OK	1.93369	6.41553	1.73021	-3.36681	0.000760419	0.0411297	yes
comp15321_c0_seq3	comp15321_c0_seq3	-	comp15321_c0_seq3:0-714	q1	q2	OK	1.69528	6.18458	1.86715	-3.49492	0.0004742	0.0303039	yes
comp15324_c0_seq2	comp15324_c0_seq2	-	comp15324_c0_seq2:0-239	q1	q2	OK	10.6402	0	-1.80E+308	-1.80E+308	0.000729686	0.0401641	yes
comp15378_c0_seq2	comp15378_c0_seq2	-	comp15378_c0_seq2:0-529	q1	q2	OK	10.9938	0.97093	-3.50118	5.1923	2.08e-07	7.82e-05	yes
comp15378_c0_seq3	comp15378_c0_seq3	-	comp15378_c0_seq3:0-315	q1	q2	OK	11.6679	0.928737	-3.65113	3.35625	0.000790062	0.0414231	yes
comp15378_c0_seq4	comp15378_c0_seq4	-	comp15378_c0_seq4:0-288	q1	q2	OK	17.5954	2.95429	-2.57432	3.46987	0.000520708	0.0319684	yes
comp15383_c0_seq1	comp15383_c0_seq1	-	comp15383_c0_seq1:0-542	q1	q2	OK	0	21.7827	1.80E+308	1.80E+308	1.89e-06	0.000500905	yes
comp15432_c0_seq1	comp15432_c0_seq1	-	comp15432_c0_seq1:0-1493	q1	q2	OK	16.1224	1.50826	-3.41811	7.26258	3.8e-13	5.94e-10	yes
comp15450_c0_seq1	comp15450_c0_seq1	-	comp15450_c0_seq1:0-1128	q1	q2	OK	4.49876	1.19434	-1.91332	3.71647	0.000202022	0.0172904	yes
comp15450_c0_seq2	comp15450_c0_seq2	-	comp15450_c0_seq2:0-830	q1	q2	OK	4.3757	1.25946	-1.79671	3.28489	0.00102021	0.0492467	yes
comp15456_c0_seq1	comp15456_c0_seq1	-	comp15456_c0_seq1:0-431	q1	q2	OK	16.6109	2.31802	-2.84117	5.06628	4.06e-07	0.000139234	yes
comp15456_c0_seq7	comp15456_c0_seq7	-	comp15456_c0_seq7:0-206	q1	q2	OK	62.0143	13.6694	-2.18165	3.51119	0.000446109	0.0291877	yes
comp15486_c0_seq1	comp15486_c0_seq1	-	comp15486_c0_seq1:0-206	q1	q2	OK	60.4242	11.9607	-2.33682	3.58798	0.000333255	0.0239119	yes
comp15499_c0_seq3	comp15499_c0_seq3	-	comp15499_c0_seq3:0-499	q1	q2	OK	7.21809	1.78795	-2.01331	3.40423	0.000663502	0.0375864	yes
comp15520_c0_seq1	comp15520_c0_seq1	-	comp15520_c0_seq1:0-791	q1	q2	OK	8.41658	23.8193	1.50082	-3.39481	0.00068677	0.0385763	yes
comp15568_c0_seq1	comp15568_c0_seq1	-	comp15568_c0_seq1:0-753	q1	q2	OK	0	2.10647	1.80E+308	1.80E+308	0.000122866	0.0120871	yes
comp15650_c0_seq3	comp15650_c0_seq3	-	comp15650_c0_seq3:0-552	q1	q2	OK	5.86196	1.51114	-1.95574	3.39671	0.000682019	0.0383714	yes
comp15699_c0_seq1	comp15699_c0_seq1	-	comp15699_c0_seq1:0-862	q1	q2	OK	16.5024	0	-1.80E+308	-1.80E+308	1.31e-06	0.000378901	yes
comp156_c0_seq4	comp156_c0_seq4	-	comp156_c0_seq4:0-849	q1	q2	OK	50.8091	255.224	2.3286	-5.04713	4.48e-07	0.000152588	yes
comp15727_c0_seq1	comp15727_c0_seq1	-	comp15727_c0_seq1:0-321	q1	q2	OK	0.823635	21.6837	4.71846	-4.38367	1.17e-05	0.00206514	yes
comp1579_c1_seq8	comp1579_c1_seq8	-	comp1579_c1_seq8:0-210	q1	q2	OK	150.222	39.9562	-1.9106	3.83551	0.000125303	0.0122646	yes
comp15800_c0_seq1	comp15800_c0_seq1	-	comp15800_c0_seq1:0-972	q1	q2	OK	5.26454	0.959356	-2.45617	4.51685	6.28e-06	0.00128879	yes
comp15800_c0_seq2	comp15800_c0_seq2	-	comp15800_c0_seq2:0-894	q1	q2	OK	4.01701	0.763831	-2.3948	4.10037	4.12e-05	0.00541891	yes
comp15800_c0_seq3	comp15800_c0_seq3	-	comp15800_c0_seq3:0-869	q1	q2	OK	2.72144	0.23711	-3.52074	3.88445	0.00010256	0.0105948	yes
comp15800_c0_seq4	comp15800_c0_seq4	-	comp15800_c0_seq4:0-761	q1	q2	OK	1.49301	0	-1.80E+308	-1.80E+308	0.000260122	0.0204062	yes
comp15800_c0_seq6	comp15800_c0_seq6	-	comp15800_c0_seq6:0-429	q1	q2	OK	17.6292	1.41488	-3.63922	5.1278	2.93e-07	0.000105922	yes
comp15800_c0_seq7	comp15800_c0_seq7	-	comp15800_c0_seq7:0-416	q1	q2	OK	2.77185	0	-1.80E+308	-1.80E+308	0.000972887	0.0475033	yes
comp15800_c0_seq8	comp15800_c0_seq8	-	comp15800_c0_seq8:0-360	q1	q2	OK	6.26124	0	-1.80E+308	-1.80E+308	0.000164008	0.014684	yes
comp15803_c0_seq8	comp15803_c0_seq8	-	comp15803_c0_seq8:0-547	q1	q2	OK	11.9852	2.2998	-2.38167	4.42473	9.66e-06	0.00179386	yes
comp1580_c0_seq18	comp1580_c0_seq18	-	comp1580_c0_seq18:0-311	q1	q2	OK	1.34011	24.0007	4.16265	-4.6218	3.8e-06	0.000879544	yes
comp1580_c0_seq5	comp1580_c0_seq5	-	comp1580_c0_seq5:0-809	q1	q2	OK	12.3166	39.2699	1.67282	-3.83261	0.000126789	0.0123685	yes
comp1580_c0_seq7	comp1580_c0_seq7	-	comp1580_c0_seq7:0-410	q1	q2	OK	4.04479	28.1831	2.80069	-5.3613	8.26e-08	3.63e-05	yes
comp1580_c0_seq8	comp1580_c0_seq8	-	comp1580_c0_seq8:0-401	q1	q2	OK	8.36859	54.7518	2.70985	-5.69035	1.27e-08	7.26e-06	yes
comp1580_c1_seq1	comp1580_c1_seq1	-	comp1580_c1_seq1:0-732	q1	q2	OK	1.14291	4.91167	2.1035	-3.70012	0.000215496	0.0178916	yes
comp15836_c0_seq1	comp15836_c0_seq1	-	comp15836_c0_seq1:0-262	q1	q2	OK	24.6264	0.778314	-4.98371	3.35028	0.000807299	0.0420567	yes
comp1583_c0_seq1	comp1583_c0_seq1	-	comp1583_c0_seq1:0-506	q1	q2	OK	195.626	27.8659	-2.81153	6.34095	2.28e-10	1.99e-07	yes
comp15881_c0_seq1	comp15881_c0_seq1	-	comp15881_c0_seq1:0-305	q1	q2	OK	22.5703	5.55805	-2.02178	3.45737	0.000545478	0.0330396	yes
comp15910_c0_seq1	comp15910_c0_seq1	-	comp15910_c0_seq1:0-207	q1	q2	OK	51.5953	6.72031	-2.94064	3.6412	0.000271366	0.0207797	yes
comp15948_c0_seq1	comp15948_c0_seq1	-	comp15948_c0_seq1:0-437	q1	q2	OK	15.2733	1.50968	-3.33869	4.81823	1.45e-06	0.000409647	yes
comp15948_c0_seq2	comp15948_c0_seq2	-	comp15948_c0_seq2:0-400	q1	q2	OK	12.4109	2.06229	-2.58929	3.92769	8.58e-05	0.00930108	yes
comp15948_c0_seq5	comp15948_c0_seq5	-	comp15948_c0_seq5:0-314	q1	q2	OK	27.4495	5.61834	-2.28856	3.99611	6.44e-05	0.00755977	yes
comp1594_c0_seq23	comp1594_c0_seq23	-	comp1594_c0_seq23:0-280	q1	q2	OK	50.2243	12.799	-1.97235	3.8237	0.000131465	0.012666	yes
comp15989_c0_seq7	comp15989_c0_seq7	-	comp15989_c0_seq7:0-225	q1	q2	OK	0	21.4904	1.80E+308	1.80E+308	0.000260122	0.0204062	yes
comp1598_c0_seq1	comp1598_c0_seq1	-	comp1598_c0_seq1:0-2442	q1	q2	OK	23.6523	8.60604	-1.45856	3.32165	0.00089487	0.045376	yes
comp1598_c0_seq10	comp1598_c0_seq10	-	comp1598_c0_seq10:0-306	q1	q2	OK	61.9987	17.6991	-1.80856	3.78821	0.000151735	0.0142074	yes
comp1598_c0_seq2	comp1598_c0_seq2	-	comp1598_c0_seq2:0-2225	q1	q2	OK	22.5151	7.44193	-1.59714	3.65045	0.00026178	0.0204528	yes
comp1598_c0_seq3	comp1598_c0_seq3	-	comp1598_c0_seq3:0-1810	q1	q2	OK	24.539	8.01327	-1.61461	3.69934	0.000216158	0.0179338	yes
comp1598_c0_seq7	comp1598_c0_seq7	-	comp1598_c0_seq7:0-417	q1	q2	OK	87.5169	24.377	-1.84404	4.16904	3.06e-05	0.00435745	yes
comp1598_c0_seq8	comp1598_c0_seq8	-	comp1598_c0_seq8:0-328	q1	q2	OK	52.6724	16.8865	-1.64118	3.48154	0.000498531	0.0308999	yes
comp16000_c0_seq1	comp16000_c0_seq1	-	comp16000_c0_seq1:0-1687	q1	q2	OK	6.46241	1.91337	-1.75595	3.83444	0.00012585	0.0123027	yes
comp16000_c0_seq2	comp16000_c0_seq2	-	comp16000_c0_seq2:0-835	q1	q2	OK	5.68513	1.36068	-2.06286	3.85073	0.000117764	0.0117993	yes
comp16000_c0_seq3	comp16000_c0_seq3	-	comp16000_c0_seq3:0-667	q1	q2	OK	4.86138	1.29193	-1.91184	3.33319	0.000858574	0.044074	yes
comp16013_c0_seq1	comp16013_c0_seq1	-	comp16013_c0_seq1:0-506	q1	q2	OK	11.3477	0.780503	-3.86186	4.5184	6.23e-06	0.00128392	yes
comp16032_c0_seq1	comp16032_c0_seq1	-	comp16032_c0_seq1:0-730	q1	q2	OK	0.470831	12.7923	4.76393	-6.22539	4.8e-10	3.91e-07	yes
comp16032_c0_seq2	comp16032_c0_seq2	-	comp16032_c0_seq2:0-623	q1	q2	OK	1.16776	4.39194	1.91111	-3.28252	0.00102884	0.0494998	yes
comp16037_c0_seq1	comp16037_c0_seq1	-	comp16037_c0_seq1:0-716	q1	q2	OK	0	25.155	1.80E+308	1.80E+308	1.27e-06	0.000371277	yes
comp16052_c1_seq1	comp16052_c1_seq1	-	comp16052_c1_seq1:0-811	q1	q2	OK	0.329055	5.8887	4.16155	-4.85903	1.18e-06	0.000355189	yes
comp16052_c1_seq2	comp16052_c1_seq2	-	comp16052_c1_seq2:0-506	q1	q2	OK	0.506489	7.31586	3.85242	-3.90109	9.58e-05	0.0100211	yes
comp16052_c1_seq3	comp16052_c1_seq3	-	comp16052_c1_seq3:0-493	q1	q2	OK	0.529303	7.6454	3.85242	-3.90109	9.58e-05	0.0100211	yes
comp16052_c1_seq4	comp16052_c1_seq4	-	comp16052_c1_seq4:0-490	q1	q2	OK	0.866479	16.7371	4.27174	-5.55867	2.72e-08	1.4e-05	yes
comp1606_c0_seq13	comp1606_c0_seq13	-	comp1606_c0_seq13:0-463	q1	q2	OK	12.2874	0.203121	-5.9187	3.99793	6.39e-05	0.00750967	yes
comp1606_c0_seq22	comp1606_c0_seq22	-	comp1606_c0_seq22:0-359	q1	q2	OK	14.1766	0.677053	-4.3881	4.0726	4.65e-05	0.00593229	yes
comp1606_c0_seq24	comp1606_c0_seq24	-	comp1606_c0_seq24:0-349	q1	q2	OK	20.8419	0	-1.80E+308	-1.80E+308	7.8e-06	0.00152195	yes
comp16074_c0_seq1	comp16074_c0_seq1	-	comp16074_c0_seq1:0-416	q1	q2	OK	27.2565	0.992845	-4.77889	6.07043	1.28e-09	9.59e-07	yes
comp16074_c0_seq2	comp16074_c0_seq2	-	comp16074_c0_seq2:0-392	q1	q2	OK	22.1336	3.91737	-2.49828	4.59412	4.35e-06	0.00097479	yes
comp160_c0_seq1	comp160_c0_seq1	-	comp160_c0_seq1:0-317	q1	q2	OK	63.7763	15.9908	-1.99578	4.18347	2.87e-05	0.00413003	yes
comp160_c1_seq91	comp160_c1_seq91	-	comp160_c1_seq91:0-214	q1	q2	OK	11.1504	70.3934	2.65834	-4.31871	1.57e-05	0.00259962	yes
comp160_c1_seq93	comp160_c1_seq93	-	comp160_c1_seq93:0-209	q1	q2	OK	4.53639	48.7604	3.4261	-3.76027	0.000169727	0.0150408	yes
comp160_c5_seq8	comp160_c5_seq8	-	comp160_c5_seq8:0-834	q1	q2	OK	20.5233	5.59016	-1.8763	4.16162	3.16e-05	0.00444443	yes
comp160_c5_seq9	comp160_c5_seq9	-	comp160_c5_seq9:0-547	q1	q2	OK	19.9756	4.44764	-2.16712	4.46205	8.12e-06	0.00156482	yes
comp16100_c0_seq1	comp16100_c0_seq1	-	comp16100_c0_seq1:0-766	q1	q2	OK	9.57462	0.280597	-5.09264	5.71496	1.1e-08	6.43e-06	yes
comp16137_c0_seq1	comp16137_c0_seq1	-	comp16137_c0_seq1:0-771	q1	q2	OK	0	24.8455	1.80E+308	1.80E+308	1.24e-06	0.000365878	yes
comp1613_c0_seq7	comp1613_c0_seq7	-	comp1613_c0_seq7:0-213	q1	q2	OK	93.481	25.8739	-1.85318	3.48513	0.00049189	0.0306332	yes
comp16147_c0_seq1	comp16147_c0_seq1	-	comp16147_c0_seq1:0-421	q1	q2	OK	14.6682	2.19001	-2.74369	4.53807	5.68e-06	0.00119518	yes
comp16164_c0_seq1	comp16164_c0_seq1	-	comp16164_c0_seq1:0-782	q1	q2	OK	9.05551	2.54636	-1.83036	3.72521	0.000195156	0.0168263	yes
comp1616_c1_seq1	comp1616_c1_seq1	-	comp1616_c1_seq1:0-2197	q1	q2	OK	63.637	16.397	-1.95644	4.28354	1.84e-05	0.00295035	yes
comp1616_c1_seq5	comp1616_c1_seq5	-	comp1616_c1_seq5:0-361	q1	q2	OK	66.9934	19.6135	-1.77217	3.89634	9.77e-05	0.0101878	yes
comp1618_c0_seq4	comp1618_c0_seq4	-	comp1618_c0_seq4:0-385	q1	q2	OK	21.3615	68.5727	1.68262	-3.76105	0.000169203	0.0150216	yes
comp1618_c1_seq1	comp1618_c1_seq1	-	comp1618_c1_seq1:0-347	q1	q2	OK	33.3864	109.824	1.71787	-3.88265	0.000103322	0.0106594	yes
comp161_c0_seq8	comp161_c0_seq8	-	comp161_c0_seq8:0-227	q1	q2	OK	359.701	1033.09	1.5221	-3.4874	0.000487748	0.0304502	yes
comp16222_c0_seq1	comp16222_c0_seq1	-	comp16222_c0_seq1:0-1092	q1	q2	OK	0.16522	12.0727	6.19122	-6.97266	3.11e-12	4.05e-09	yes
comp16233_c0_seq3	comp16233_c0_seq3	-	comp16233_c0_seq3:0-569	q1	q2	OK	3.21772	10.3735	1.68879	-3.33681	0.000847461	0.043618	yes
comp16233_c0_seq5	comp16233_c0_seq5	-	comp16233_c0_seq5:0-396	q1	q2	OK	3.06575	13.7019	2.16006	-3.74122	0.000183131	0.0160027	yes
comp16244_c0_seq1	comp16244_c0_seq1	-	comp16244_c0_seq1:0-364	q1	q2	OK	22.2939	3.93802	-2.50111	4.38988	1.13e-05	0.00202533	yes
comp16250_c0_seq1	comp16250_c0_seq1	-	comp16250_c0_seq1:0-679	q1	q2	OK	0.623136	4.24273	2.76737	-3.82259	0.000132056	0.0126963	yes
comp16250_c0_seq2	comp16250_c0_seq2	-	comp16250_c0_seq2:0-468	q1	q2	OK	0.741762	11.4248	3.94507	-3.67238	0.000240306	0.0195067	yes
comp16250_c0_seq4	comp16250_c0_seq4	-	comp16250_c0_seq4:0-317	q1	q2	OK	5.1021	21.4733	2.07338	-3.57943	0.000344346	0.024502	yes
comp16250_c0_seq6	comp16250_c0_seq6	-	comp16250_c0_seq6:0-307	q1	q2	OK	1.84858	14.4015	2.96173	-3.64859	0.000263686	0.0204528	yes
comp16250_c0_seq7	comp16250_c0_seq7	-	comp16250_c0_seq7:0-294	q1	q2	OK	1.55788	18.4145	3.56319	-3.92135	8.81e-05	0.00948289	yes
comp16262_c0_seq1	comp16262_c0_seq1	-	comp16262_c0_seq1:0-209	q1	q2	OK	95.2641	14.6239	-2.7036	4.62011	3.84e-06	0.000885001	yes
comp16267_c0_seq1	comp16267_c0_seq1	-	comp16267_c0_seq1:0-239	q1	q2	OK	0	30.0748	1.80E+308	1.80E+308	5.32e-05	0.00650774	yes
comp16288_c0_seq1	comp16288_c0_seq1	-	comp16288_c0_seq1:0-214	q1	q2	OK	57.1459	10.4841	-2.44644	3.76976	0.000163404	0.014684	yes
comp16295_c0_seq2	comp16295_c0_seq2	-	comp16295_c0_seq2:0-464	q1	q2	OK	0.753191	4.85832	2.68937	-3.28961	0.00100325	0.0487205	yes
comp16295_c0_seq3	comp16295_c0_seq3	-	comp16295_c0_seq3:0-460	q1	q2	OK	1.07874	7.39964	2.77811	-3.62803	0.000285598	0.0215821	yes
comp16316_c0_seq1	comp16316_c0_seq1	-	comp16316_c0_seq1:0-763	q1	q2	OK	12.8639	0.658243	-4.28856	6.83021	8.48e-12	1.01e-08	yes
comp16316_c0_seq4	comp16316_c0_seq4	-	comp16316_c0_seq4:0-252	q1	q2	OK	26.9317	2.74052	-3.29678	3.32279	0.000891208	0.0452039	yes
comp16316_c0_seq5	comp16316_c0_seq5	-	comp16316_c0_seq5:0-234	q1	q2	OK	17.5868	0	-1.80E+308	-1.80E+308	0.00025705	0.0204062	yes
comp1631_c0_seq6	comp1631_c0_seq6	-	comp1631_c0_seq6:0-373	q1	q2	OK	9.54987	1.24387	-2.94064	3.6412	0.000271366	0.0207797	yes
comp16321_c0_seq1	comp16321_c0_seq1	-	comp16321_c0_seq1:0-1397	q1	q2	OK	2.13161	0.572586	-1.89638	3.38823	0.000703456	0.0392469	yes
comp16321_c0_seq2	comp16321_c0_seq2	-	comp16321_c0_seq2:0-1278	q1	q2	OK	1.68468	0.296009	-2.50876	3.45992	0.000540327	0.032827	yes
comp16347_c0_seq2	comp16347_c0_seq2	-	comp16347_c0_seq2:0-746	q1	q2	OK	5.77676	1.45653	-1.98773	3.65764	0.000254547	0.0204062	yes
comp1634_c1_seq1	comp1634_c1_seq1	-	comp1634_c1_seq1:0-953	q1	q2	OK	0.348625	42.0028	6.91267	-9.46926	0	0	yes
comp1634_c1_seq2	comp1634_c1_seq2	-	comp1634_c1_seq2:0-808	q1	q2	OK	0	28.8456	1.80E+308	1.80E+308	1.21e-06	0.000362664	yes
comp1634_c1_seq3	comp1634_c1_seq3	-	comp1634_c1_seq3:0-326	q1	q2	OK	3.08292	172.798	5.80864	-9.14977	0	0	yes
comp16356_c0_seq1	comp16356_c0_seq1	-	comp16356_c0_seq1:0-361	q1	q2	OK	0	33.0967	1.80E+308	1.80E+308	3.11e-06	0.00074282	yes
comp16365_c0_seq1	comp16365_c0_seq1	-	comp16365_c0_seq1:0-351	q1	q2	OK	1.32683	20.6736	3.96173	-4.97724	6.45e-07	0.000212602	yes
comp16365_c0_seq2	comp16365_c0_seq2	-	comp16365_c0_seq2:0-280	q1	q2	OK	5.95542	47.3563	2.99128	-5.32696	9.99e-08	4.26e-05	yes
comp16378_c0_seq3	comp16378_c0_seq3	-	comp16378_c0_seq3:0-465	q1	q2	OK	6.00241	1.20937	-2.31128	3.33242	0.000860932	0.0441456	yes
comp16395_c0_seq1	comp16395_c0_seq1	-	comp16395_c0_seq1:0-970	q1	q2	OK	3.32047	0.754712	-2.13739	3.66653	0.000245864	0.0198956	yes
comp163_c6_seq120	comp163_c6_seq120	-	comp163_c6_seq120:0-266	q1	q2	OK	4.15235	36.4395	3.1335	-4.59623	4.3e-06	0.000968839	yes
comp163_c6_seq142	comp163_c6_seq142	-	comp163_c6_seq142:0-212	q1	q2	OK	4.83827	102.096	4.39929	-3.71866	0.000200281	0.0171792	yes
comp163_c6_seq20	comp163_c6_seq20	-	comp163_c6_seq20:0-930	q1	q2	OK	1.14527	5.64661	2.30169	-4.35569	1.33e-05	0.00227643	yes
comp163_c6_seq25	comp163_c6_seq25	-	comp163_c6_seq25:0-755	q1	q2	OK	0.356357	20.3205	5.83347	-6.25581	3.95e-10	3.27e-07	yes
comp163_c6_seq32	comp163_c6_seq32	-	comp163_c6_seq32:0-685	q1	q2	OK	0.180821	18.3617	6.666	-4.63154	3.63e-06	0.000848402	yes
comp163_c6_seq56	comp163_c6_seq56	-	comp163_c6_seq56:0-424	q1	q2	OK	7.4945	23.0425	1.62039	-3.34652	0.00081832	0.0424652	yes
comp163_c6_seq84	comp163_c6_seq84	-	comp163_c6_seq84:0-342	q1	q2	OK	19.3914	61.3702	1.66212	-3.62497	0.000288991	0.0217754	yes
comp163_c6_seq95	comp163_c6_seq95	-	comp163_c6_seq95:0-305	q1	q2	OK	0.470215	43.9591	6.5467	-4.42831	9.5e-06	0.00177225	yes
comp16423_c0_seq1	comp16423_c0_seq1	-	comp16423_c0_seq1:0-1815	q1	q2	OK	4.45568	1.39601	-1.67434	3.57255	0.000353527	0.0248913	yes
comp16423_c0_seq10	comp16423_c0_seq10	-	comp16423_c0_seq10:0-776	q1	q2	OK	4.00384	0.465913	-3.10325	3.74553	0.000180011	0.0157773	yes
comp16423_c0_seq2	comp16423_c0_seq2	-	comp16423_c0_seq2:0-1353	q1	q2	OK	2.01448	0.34728	-2.53624	3.80731	0.000140489	0.0133529	yes
comp16423_c0_seq3	comp16423_c0_seq3	-	comp16423_c0_seq3:0-1293	q1	q2	OK	2.61978	0.33777	-2.95533	4.61283	3.97e-06	0.000910039	yes
comp16423_c0_seq4	comp16423_c0_seq4	-	comp16423_c0_seq4:0-1207	q1	q2	OK	3.79376	0.880707	-2.10689	3.96048	7.48e-05	0.00839698	yes
comp16423_c0_seq5	comp16423_c0_seq5	-	comp16423_c0_seq5:0-1185	q1	q2	OK	2.36006	0.321404	-2.87636	4.21467	2.5e-05	0.00373278	yes
comp16423_c0_seq7	comp16423_c0_seq7	-	comp16423_c0_seq7:0-1083	q1	q2	OK	1.79899	0.189461	-3.24722	3.31002	0.000932889	0.0468762	yes
comp1643_c0_seq1	comp1643_c0_seq1	-	comp1643_c0_seq1:0-1175	q1	q2	OK	1.05764	5.84487	2.46632	-4.82656	1.39e-06	0.000395894	yes
comp1643_c0_seq13	comp1643_c0_seq13	-	comp1643_c0_seq13:0-273	q1	q2	OK	24.3532	6.19795	-1.97425	3.29911	0.000969932	0.0475033	yes
comp1643_c0_seq14	comp1643_c0_seq14	-	comp1643_c0_seq14:0-270	q1	q2	OK	19.1992	1.42281	-3.75423	3.45711	0.000546012	0.0330396	yes
comp1643_c0_seq8	comp1643_c0_seq8	-	comp1643_c0_seq8:0-334	q1	q2	OK	13.0614	1.25316	-3.38167	3.41017	0.000649227	0.0369213	yes
comp1644_c0_seq6	comp1644_c0_seq6	-	comp1644_c0_seq6:0-768	q1	q2	OK	3.15241	0.656287	-2.26406	3.32017	0.00089964	0.0455315	yes
comp16454_c0_seq2	comp16454_c0_seq2	-	comp16454_c0_seq2:0-1025	q1	q2	OK	1.44049	5.27032	1.87133	-3.70716	0.000209594	0.017539	yes
comp1645_c0_seq1	comp1645_c0_seq1	-	comp1645_c0_seq1:0-1870	q1	q2	OK	15.6634	5.13533	-1.60887	3.68758	0.000226397	0.0185892	yes
comp1645_c0_seq11	comp1645_c0_seq11	-	comp1645_c0_seq11:0-524	q1	q2	OK	47.8222	13.3683	-1.83886	4.12168	3.76e-05	0.00505385	yes
comp1645_c0_seq16	comp1645_c0_seq16	-	comp1645_c0_seq16:0-295	q1	q2	OK	129.648	44.7817	-1.53362	3.43302	0.000596906	0.0346908	yes
comp1645_c0_seq17	comp1645_c0_seq17	-	comp1645_c0_seq17:0-227	q1	q2	OK	311.078	109.657	-1.50428	3.38397	0.000714446	0.0397324	yes
comp1645_c0_seq2	comp1645_c0_seq2	-	comp1645_c0_seq2:0-1781	q1	q2	OK	12.951	3.99258	-1.69767	3.8652	0.000110999	0.0113135	yes
comp1645_c0_seq3	comp1645_c0_seq3	-	comp1645_c0_seq3:0-1743	q1	q2	OK	12.2118	3.96596	-1.62253	3.69021	0.000224067	0.0184585	yes
comp1645_c0_seq4	comp1645_c0_seq4	-	comp1645_c0_seq4:0-1238	q1	q2	OK	24.924	6.65758	-1.90446	4.34153	1.41e-05	0.00238606	yes
comp1645_c0_seq6	comp1645_c0_seq6	-	comp1645_c0_seq6:0-1124	q1	q2	OK	29.5552	10.2629	-1.52598	3.50276	0.000460459	0.0298335	yes
comp1645_c0_seq7	comp1645_c0_seq7	-	comp1645_c0_seq7:0-1103	q1	q2	OK	24.4796	6.547	-1.90267	4.3204	1.56e-05	0.00258997	yes
comp1648_c0_seq1	comp1648_c0_seq1	-	comp1648_c0_seq1:0-950	q1	q2	OK	138.991	11.3425	-3.61518	7.96971	1.55e-15	3.66e-12	yes
comp164_c2_seq10	comp164_c2_seq10	-	comp164_c2_seq10:0-920	q1	q2	OK	121.069	38.9409	-1.63647	3.65431	0.000257871	0.0204062	yes
comp164_c2_seq12	comp164_c2_seq12	-	comp164_c2_seq12:0-909	q1	q2	OK	110.945	36.3059	-1.61157	3.61711	0.000297906	0.0223267	yes
comp164_c2_seq13	comp164_c2_seq13	-	comp164_c2_seq13:0-886	q1	q2	OK	106.86	32.8814	-1.70037	3.82997	0.000128157	0.0124188	yes
comp164_c2_seq14	comp164_c2_seq14	-	comp164_c2_seq14:0-871	q1	q2	OK	31.0926	4.09797	-2.92359	6.37983	1.77e-10	1.6e-07	yes
comp164_c2_seq15	comp164_c2_seq15	-	comp164_c2_seq15:0-844	q1	q2	OK	117.673	38.1066	-1.62667	3.65774	0.000254446	0.0204062	yes
comp164_c2_seq16	comp164_c2_seq16	-	comp164_c2_seq16:0-768	q1	q2	OK	51.9532	11.8059	-2.1377	4.86287	1.16e-06	0.000349256	yes
comp164_c2_seq38	comp164_c2_seq38	-	comp164_c2_seq38:0-322	q1	q2	OK	646.396	207.237	-1.64114	3.68588	0.000227916	0.0187019	yes
comp164_c2_seq5	comp164_c2_seq5	-	comp164_c2_seq5:0-1020	q1	q2	OK	129.779	42.6033	-1.60702	3.5464	0.000390535	0.0267459	yes
comp164_c2_seq54	comp164_c2_seq54	-	comp164_c2_seq54:0-264	q1	q2	OK	583.302	197.776	-1.56038	3.57453	0.000350851	0.0247628	yes
comp164_c2_seq6	comp164_c2_seq6	-	comp164_c2_seq6:0-985	q1	q2	OK	114.714	37.2461	-1.62288	3.61717	0.000297843	0.0223267	yes
comp164_c2_seq69	comp164_c2_seq69	-	comp164_c2_seq69:0-244	q1	q2	OK	411.876	117.931	-1.80427	4.10815	3.99e-05	0.00531145	yes
comp164_c2_seq7	comp164_c2_seq7	-	comp164_c2_seq7:0-945	q1	q2	OK	34.1243	4.63912	-2.87888	6.37087	1.88e-10	1.67e-07	yes
comp164_c2_seq73	comp164_c2_seq73	-	comp164_c2_seq73:0-241	q1	q2	OK	876.966	319.059	-1.4587	3.33463	0.000854121	0.0439054	yes
comp164_c2_seq8	comp164_c2_seq8	-	comp164_c2_seq8:0-944	q1	q2	OK	127.737	42.2581	-1.59588	3.54537	0.000392061	0.0267459	yes
comp164_c2_seq85	comp164_c2_seq85	-	comp164_c2_seq85:0-216	q1	q2	OK	1379.43	444.446	-1.63399	3.72685	0.000193889	0.0167294	yes
comp16506_c0_seq2	comp16506_c0_seq2	-	comp16506_c0_seq2:0-350	q1	q2	OK	1.00173	12.1994	3.60625	-3.96981	7.19e-05	0.00817805	yes
comp16517_c0_seq1	comp16517_c0_seq1	-	comp16517_c0_seq1:0-640	q1	q2	OK	0	24.9615	1.80E+308	1.80E+308	1.36e-06	0.000390368	yes
comp16529_c0_seq1	comp16529_c0_seq1	-	comp16529_c0_seq1:0-253	q1	q2	OK	8.8675	50.2423	2.5023	-4.31147	1.62e-05	0.00265222	yes
comp16534_c0_seq6	comp16534_c0_seq6	-	comp16534_c0_seq6:0-258	q1	q2	OK	6.85463	35.075	2.35529	-3.83165	0.000127286	0.0123851	yes
comp1654_c1_seq37	comp1654_c1_seq37	-	comp1654_c1_seq37:0-463	q1	q2	OK	22.4941	6.5015	-1.7907	3.70742	0.000209385	0.0175279	yes
comp1654_c1_seq41	comp1654_c1_seq41	-	comp1654_c1_seq41:0-401	q1	q2	OK	22.3699	6.94408	-1.6877	3.38723	0.00070603	0.0393264	yes
comp1654_c1_seq45	comp1654_c1_seq45	-	comp1654_c1_seq45:0-337	q1	q2	OK	45.2834	13.7376	-1.72086	3.59249	0.000327528	0.0235663	yes
comp1654_c1_seq54	comp1654_c1_seq54	-	comp1654_c1_seq54:0-282	q1	q2	OK	85.1989	20.693	-2.04169	4.26805	1.97e-05	0.00312199	yes
comp16556_c0_seq1	comp16556_c0_seq1	-	comp16556_c0_seq1:0-2627	q1	q2	OK	1.8362	5.4857	1.57895	-3.55553	0.00037722	0.0262659	yes
comp165_c0_seq14	comp165_c0_seq14	-	comp165_c0_seq14:0-345	q1	q2	OK	554.086	122.519	-2.1771	4.89122	1e-06	0.000306895	yes
comp165_c0_seq18	comp165_c0_seq18	-	comp165_c0_seq18:0-265	q1	q2	OK	839.068	255.337	-1.71639	3.89724	9.73e-05	0.0101634	yes
comp16605_c0_seq1	comp16605_c0_seq1	-	comp16605_c0_seq1:0-440	q1	q2	OK	16.9444	0	-1.80E+308	-1.80E+308	4.45e-06	0.000993115	yes
comp16605_c0_seq3	comp16605_c0_seq3	-	comp16605_c0_seq3:0-359	q1	q2	OK	11.3413	0	-1.80E+308	-1.80E+308	2.85e-05	0.0041021	yes
comp16605_c0_seq4	comp16605_c0_seq4	-	comp16605_c0_seq4:0-346	q1	q2	OK	18.8645	0	-1.80E+308	-1.80E+308	9.83e-06	0.00181296	yes
comp16605_c0_seq5	comp16605_c0_seq5	-	comp16605_c0_seq5:0-311	q1	q2	OK	20.8473	0	-1.80E+308	-1.80E+308	1.5e-05	0.00250495	yes
comp16605_c0_seq6	comp16605_c0_seq6	-	comp16605_c0_seq6:0-287	q1	q2	OK	31.0962	0.596647	-5.70372	3.84938	0.000118418	0.0118592	yes
comp16605_c0_seq7	comp16605_c0_seq7	-	comp16605_c0_seq7:0-236	q1	q2	OK	18.7725	0	-1.80E+308	-1.80E+308	0.000208697	0.0175177	yes
comp16619_c0_seq2	comp16619_c0_seq2	-	comp16619_c0_seq2:0-412	q1	q2	OK	4.00226	14.4199	1.84918	-3.45634	0.00054756	0.0331024	yes
comp16653_c0_seq1	comp16653_c0_seq1	-	comp16653_c0_seq1:0-286	q1	q2	OK	15.5914	50.0101	1.68147	-3.39622	0.000683227	0.0384051	yes
comp1665_c0_seq34	comp1665_c0_seq34	-	comp1665_c0_seq34:0-299	q1	q2	OK	33.7246	9.06814	-1.89492	3.56891	0.000358465	0.0251403	yes
comp1665_c0_seq39	comp1665_c0_seq39	-	comp1665_c0_seq39:0-282	q1	q2	OK	36.7635	7.10826	-2.3707	4.07813	4.54e-05	0.00584764	yes
comp1665_c0_seq56	comp1665_c0_seq56	-	comp1665_c0_seq56:0-226	q1	q2	OK	57.9578	242.891	2.06724	-4.48714	7.22e-06	0.0014428	yes
comp16665_c0_seq1	comp16665_c0_seq1	-	comp16665_c0_seq1:0-650	q1	q2	OK	3.1823	11.5523	1.86004	-3.79219	0.000149325	0.0140381	yes
comp16686_c0_seq1	comp16686_c0_seq1	-	comp16686_c0_seq1:0-227	q1	q2	OK	49.1172	9.81948	-2.32251	3.75347	0.000174406	0.0153725	yes
comp1668_c3_seq15	comp1668_c3_seq15	-	comp1668_c3_seq15:0-248	q1	q2	OK	0	11.9854	1.80E+308	1.80E+308	0.000577025	0.0338477	yes
comp16698_c0_seq7	comp16698_c0_seq7	-	comp16698_c0_seq7:0-275	q1	q2	OK	7.52836	28.314	1.91111	-3.27984	0.00103867	0.0498483	yes
comp16717_c0_seq1	comp16717_c0_seq1	-	comp16717_c0_seq1:0-1193	q1	q2	OK	2.324	12.9646	2.4799	-5.37679	7.58e-08	3.38e-05	yes
comp1674_c0_seq13	comp1674_c0_seq13	-	comp1674_c0_seq13:0-231	q1	q2	OK	30.1993	130.92	2.1161	-4.31469	1.6e-05	0.00263046	yes
comp16757_c0_seq1	comp16757_c0_seq1	-	comp16757_c0_seq1:0-548	q1	q2	OK	3.12984	12.2299	1.96625	-3.85238	0.000116976	0.0117506	yes
comp16768_c0_seq1	comp16768_c0_seq1	-	comp16768_c0_seq1:0-1045	q1	q2	OK	1.74458	7.87357	2.17414	-4.48459	7.31e-06	0.00145632	yes
comp16792_c0_seq1	comp16792_c0_seq1	-	comp16792_c0_seq1:0-783	q1	q2	OK	12.4192	2.72353	-2.18903	4.53163	5.85e-06	0.00122339	yes
comp16797_c0_seq1	comp16797_c0_seq1	-	comp16797_c0_seq1:0-1017	q1	q2	OK	9.14385	1.03535	-3.14269	5.99214	2.07e-09	1.5e-06	yes
comp16797_c0_seq2	comp16797_c0_seq2	-	comp16797_c0_seq2:0-900	q1	q2	OK	3.58435	0.151029	-4.56881	4.24663	2.17e-05	0.00337531	yes
comp16797_c0_seq3	comp16797_c0_seq3	-	comp16797_c0_seq3:0-882	q1	q2	OK	3.67956	0.155041	-4.56881	4.24663	2.17e-05	0.00337531	yes
comp16797_c0_seq5	comp16797_c0_seq5	-	comp16797_c0_seq5:0-618	q1	q2	OK	6.77617	0.451559	-3.90749	4.03771	5.4e-05	0.00658251	yes
comp16797_c0_seq6	comp16797_c0_seq6	-	comp16797_c0_seq6:0-517	q1	q2	OK	8.02725	0.729312	-3.4603	4.23202	2.32e-05	0.00353931	yes
comp1679_c0_seq2	comp1679_c0_seq2	-	comp1679_c0_seq2:0-578	q1	q2	OK	19.1029	60.1761	1.6554	-3.79011	0.000150579	0.0141332	yes
comp1681_c0_seq1	comp1681_c0_seq1	-	comp1681_c0_seq1:0-607	q1	q2	OK	5.20319	0.678709	-2.93853	3.84561	0.000120255	0.0120068	yes
comp1681_c0_seq2	comp1681_c0_seq2	-	comp1681_c0_seq2:0-434	q1	q2	OK	14.2643	1.61095	-3.14642	4.71547	2.41e-06	0.00060368	yes
comp16826_c0_seq2	comp16826_c0_seq2	-	comp16826_c0_seq2:0-572	q1	q2	OK	1.99466	7.00175	1.81157	-3.29156	0.000996325	0.0484447	yes
comp16867_c0_seq1	comp16867_c0_seq1	-	comp16867_c0_seq1:0-322	q1	q2	OK	12.6664	51.3702	2.01992	-4.15895	3.2e-05	0.00448864	yes
comp16867_c0_seq2	comp16867_c0_seq2	-	comp16867_c0_seq2:0-249	q1	q2	OK	18.6386	63.73	1.77368	-3.45502	0.00055026	0.0332398	yes
comp16892_c0_seq3	comp16892_c0_seq3	-	comp16892_c0_seq3:0-355	q1	q2	OK	10.0183	1.38907	-2.85044	3.51722	0.000436098	0.0286939	yes
comp16909_c0_seq1	comp16909_c0_seq1	-	comp16909_c0_seq1:0-242	q1	q2	OK	5.56344	41.848	2.91111	-4.24807	2.16e-05	0.00335901	yes
comp1690_c0_seq10	comp1690_c0_seq10	-	comp1690_c0_seq10:0-290	q1	q2	OK	64.8108	19.7049	-1.71768	3.57692	0.000347672	0.0246239	yes
comp1694_c0_seq12	comp1694_c0_seq12	-	comp1694_c0_seq12:0-290	q1	q2	OK	40.9972	12.5601	-1.70667	3.33599	0.000849957	0.0437369	yes
comp1694_c0_seq31	comp1694_c0_seq31	-	comp1694_c0_seq31:0-203	q1	q2	OK	85.37	16.1886	-2.39875	4.0657	4.79e-05	0.00602618	yes
comp16950_c0_seq1	comp16950_c0_seq1	-	comp16950_c0_seq1:0-508	q1	q2	OK	0.805044	4.79136	2.57329	-3.44673	0.000567421	0.0338477	yes
comp16950_c0_seq2	comp16950_c0_seq2	-	comp16950_c0_seq2:0-489	q1	q2	OK	0.858788	5.66067	2.7206	-3.65698	0.000255206	0.0204062	yes
comp16951_c0_seq1	comp16951_c0_seq1	-	comp16951_c0_seq1:0-350	q1	q2	OK	5.67645	21.5284	1.92318	-3.60239	0.000315309	0.0233467	yes
comp16954_c0_seq1	comp16954_c0_seq1	-	comp16954_c0_seq1:0-926	q1	q2	OK	4.53874	0.755796	-2.58622	4.42809	9.51e-06	0.00177255	yes
comp1696_c0_seq5	comp1696_c0_seq5	-	comp1696_c0_seq5:0-312	q1	q2	OK	61.5749	9.52032	-2.69326	5.29417	1.2e-07	4.95e-05	yes
comp16971_c0_seq1	comp16971_c0_seq1	-	comp16971_c0_seq1:0-1358	q1	q2	OK	4.25158	1.27495	-1.73755	3.52896	0.000417202	0.027772	yes
comp16971_c0_seq2	comp16971_c0_seq2	-	comp16971_c0_seq2:0-1308	q1	q2	OK	4.22273	1.18993	-1.8273	3.66102	0.000251217	0.0202471	yes
comp16973_c0_seq1	comp16973_c0_seq1	-	comp16973_c0_seq1:0-917	q1	q2	OK	0	22.0402	1.80E+308	1.80E+308	1.22e-06	0.000362862	yes
comp16988_c0_seq1	comp16988_c0_seq1	-	comp16988_c0_seq1:0-4065	q1	q2	OK	2.60252	0.85086	-1.61292	3.5551	0.000377834	0.0263008	yes
comp16988_c0_seq2	comp16988_c0_seq2	-	comp16988_c0_seq2:0-3866	q1	q2	OK	2.10312	0.724958	-1.53656	3.33068	0.00086633	0.0443249	yes
comp16994_c0_seq1	comp16994_c0_seq1	-	comp16994_c0_seq1:0-227	q1	q2	OK	13.7071	55.2415	2.01083	-3.46367	0.000532859	0.0325429	yes
comp16998_c0_seq1	comp16998_c0_seq1	-	comp16998_c0_seq1:0-303	q1	q2	OK	34.9329	4.62794	-2.91615	5.00806	5.5e-07	0.000183308	yes
comp1699_c0_seq1	comp1699_c0_seq1	-	comp1699_c0_seq1:0-1493	q1	q2	OK	2.69339	0.788158	-1.77287	3.37946	0.000726282	0.0401379	yes
comp1699_c0_seq2	comp1699_c0_seq2	-	comp1699_c0_seq2:0-1266	q1	q2	OK	13.2155	4.76681	-1.47114	3.32289	0.000890892	0.0452039	yes
comp17002_c0_seq1	comp17002_c0_seq1	-	comp17002_c0_seq1:0-204	q1	q2	OK	55.9403	1.76799	-4.98371	3.35028	0.000807299	0.0420567	yes
comp17009_c0_seq13	comp17009_c0_seq13	-	comp17009_c0_seq13:0-333	q1	q2	OK	11.2809	2.01976	-2.48162	3.33822	0.000843182	0.0434746	yes
comp17012_c0_seq1	comp17012_c0_seq1	-	comp17012_c0_seq1:0-836	q1	q2	OK	0.0773953	17.2154	7.79724	-5.28588	1.25e-07	5.12e-05	yes
comp17023_c0_seq1	comp17023_c0_seq1	-	comp17023_c0_seq1:0-645	q1	q2	OK	9.09788	2.38437	-1.93192	3.74202	0.000182544	0.0159813	yes
comp17031_c0_seq1	comp17031_c0_seq1	-	comp17031_c0_seq1:0-474	q1	q2	OK	1.45051	7.98817	2.46131	-3.97197	7.13e-05	0.00813904	yes
comp17031_c0_seq3	comp17031_c0_seq3	-	comp17031_c0_seq3:0-325	q1	q2	OK	2.39514	14.1589	2.56353	-3.70512	0.000211295	0.0176434	yes
comp1703_c0_seq1	comp1703_c0_seq1	-	comp1703_c0_seq1:0-550	q1	q2	OK	19.0947	5.16762	-1.8856	3.93865	8.19e-05	0.00900435	yes
comp17061_c0_seq1	comp17061_c0_seq1	-	comp17061_c0_seq1:0-504	q1	q2	OK	0.163158	24.8961	7.2535	-4.91426	8.91e-07	0.000276548	yes
comp17067_c0_seq1	comp17067_c0_seq1	-	comp17067_c0_seq1:0-1477	q1	q2	OK	0.499356	4.29283	3.10379	-5.68314	1.32e-08	7.54e-06	yes
comp17067_c0_seq2	comp17067_c0_seq2	-	comp17067_c0_seq2:0-1206	q1	q2	OK	0.586769	4.14309	2.81984	-4.96899	6.73e-07	0.000220609	yes
comp17067_c0_seq3	comp17067_c0_seq3	-	comp17067_c0_seq3:0-738	q1	q2	OK	0.736147	7.38302	3.32615	-5.27871	1.3e-07	5.27e-05	yes
comp17067_c0_seq4	comp17067_c0_seq4	-	comp17067_c0_seq4:0-341	q1	q2	OK	2.13003	15.6429	2.87656	-4.19289	2.75e-05	0.00400421	yes
comp17097_c0_seq1	comp17097_c0_seq1	-	comp17097_c0_seq1:0-723	q1	q2	OK	0	17.1176	1.80E+308	1.80E+308	1.56e-06	0.00043095	yes
comp1714_c0_seq3	comp1714_c0_seq3	-	comp1714_c0_seq3:0-317	q1	q2	OK	3.4014	18.2751	2.42568	-3.90907	9.27e-05	0.00979709	yes
comp17163_c0_seq1	comp17163_c0_seq1	-	comp17163_c0_seq1:0-264	q1	q2	OK	44.5971	10.6495	-2.06617	3.75779	0.00017142	0.0151554	yes
comp17171_c0_seq1	comp17171_c0_seq1	-	comp17171_c0_seq1:0-702	q1	q2	OK	13.4585	2.74461	-2.29384	4.66003	3.16e-06	0.000751099	yes
comp17191_c0_seq1	comp17191_c0_seq1	-	comp17191_c0_seq1:0-314	q1	q2	OK	22.6567	5.61834	-2.01172	3.48594	0.000490404	0.0305669	yes
comp17196_c0_seq1	comp17196_c0_seq1	-	comp17196_c0_seq1:0-772	q1	q2	OK	3.61712	0.309336	-3.5476	3.80811	0.000140032	0.0133148	yes
comp17196_c0_seq3	comp17196_c0_seq3	-	comp17196_c0_seq3:0-474	q1	q2	OK	9.30753	0.974167	-3.25616	4.46266	8.09e-06	0.00156295	yes
comp17196_c0_seq4	comp17196_c0_seq4	-	comp17196_c0_seq4:0-441	q1	q2	OK	7.71329	1.11004	-2.79674	3.79465	0.000147853	0.0139282	yes
comp17196_c0_seq6	comp17196_c0_seq6	-	comp17196_c0_seq6:0-406	q1	q2	OK	10.9917	2.00119	-2.45748	3.71389	0.000204098	0.0173787	yes
comp17196_c0_seq7	comp17196_c0_seq7	-	comp17196_c0_seq7:0-394	q1	q2	OK	11.1684	1.66129	-2.74904	4.01518	5.94e-05	0.00712102	yes
comp17196_c0_seq8	comp17196_c0_seq8	-	comp17196_c0_seq8:0-388	q1	q2	OK	13.5684	3.07121	-2.14338	3.71326	0.00020461	0.017396	yes
comp17196_c0_seq9	comp17196_c0_seq9	-	comp17196_c0_seq9:0-295	q1	q2	OK	19.5536	2.79875	-2.80458	3.57898	0.000344934	0.0245084	yes
comp1719_c0_seq27	comp1719_c0_seq27	-	comp1719_c0_seq27:0-241	q1	q2	OK	72.3528	259.486	1.84254	-4.11731	3.83e-05	0.00513717	yes
comp171_c0_seq13	comp171_c0_seq13	-	comp171_c0_seq13:0-226	q1	q2	OK	560.685	199.838	-1.48836	3.41272	0.000643176	0.0366219	yes
comp171_c0_seq7	comp171_c0_seq7	-	comp171_c0_seq7:0-313	q1	q2	OK	438.602	147.099	-1.57612	3.59707	0.000321817	0.0233467	yes
comp17206_c0_seq1	comp17206_c0_seq1	-	comp17206_c0_seq1:0-550	q1	q2	OK	8.48713	2.43182	-1.80324	3.34269	0.000829709	0.0429224	yes
comp1720_c1_seq1	comp1720_c1_seq1	-	comp1720_c1_seq1:0-1345	q1	q2	OK	3.42154	0.583765	-2.55119	4.55961	5.12e-06	0.00110191	yes
comp1720_c1_seq10	comp1720_c1_seq10	-	comp1720_c1_seq10:0-506	q1	q2	OK	7.94175	1.91578	-2.05152	3.51053	0.000447211	0.0291878	yes
comp1720_c1_seq5	comp1720_c1_seq5	-	comp1720_c1_seq5:0-695	q1	q2	OK	7.97109	2.46379	-1.6939	3.32848	0.000873203	0.0445885	yes
comp17241_c0_seq1	comp17241_c0_seq1	-	comp17241_c0_seq1:0-326	q1	q2	OK	0	11.4933	1.80E+308	1.80E+308	6.72e-05	0.00776451	yes
comp17241_c0_seq2	comp17241_c0_seq2	-	comp17241_c0_seq2:0-244	q1	q2	OK	0	15.5294	1.80E+308	1.80E+308	0.000323375	0.0233467	yes
comp17241_c0_seq3	comp17241_c0_seq3	-	comp17241_c0_seq3:0-242	q1	q2	OK	0	16.9385	1.80E+308	1.80E+308	0.000260122	0.0204062	yes
comp17241_c0_seq4	comp17241_c0_seq4	-	comp17241_c0_seq4:0-205	q1	q2	OK	0	20.8557	1.80E+308	1.80E+308	0.000972887	0.0475033	yes
comp17260_c0_seq1	comp17260_c0_seq1	-	comp17260_c0_seq1:0-390	q1	q2	OK	15.0024	2.26243	-2.72925	4.46553	7.99e-06	0.00154988	yes
comp17260_c0_seq4	comp17260_c0_seq4	-	comp17260_c0_seq4:0-304	q1	q2	OK	22.2967	5.60684	-1.99157	3.39929	0.000675602	0.0381051	yes
comp17273_c0_seq1	comp17273_c0_seq1	-	comp17273_c0_seq1:0-613	q1	q2	OK	2.47311	8.89236	1.84624	-3.55653	0.000375779	0.0261969	yes
comp1727_c0_seq15	comp1727_c0_seq15	-	comp1727_c0_seq15:0-299	q1	q2	OK	5.6428	27.8947	2.30551	-4.04257	5.29e-05	0.00650774	yes
comp17285_c0_seq1	comp17285_c0_seq1	-	comp17285_c0_seq1:0-447	q1	q2	OK	2.22145	16.0222	2.8505	-5.09777	3.44e-07	0.000120807	yes
comp17285_c0_seq2	comp17285_c0_seq2	-	comp17285_c0_seq2:0-421	q1	q2	OK	0.902661	11.6396	3.68872	-4.61564	3.92e-06	0.000901563	yes
comp17285_c0_seq4	comp17285_c0_seq4	-	comp17285_c0_seq4:0-361	q1	q2	OK	1.24445	8.19147	2.71862	-3.32277	0.000891269	0.0452039	yes
comp17285_c0_seq8	comp17285_c0_seq8	-	comp17285_c0_seq8:0-217	q1	q2	OK	14.62	82.8355	2.5023	-4.31147	1.62e-05	0.00265222	yes
comp17294_c0_seq5	comp17294_c0_seq5	-	comp17294_c0_seq5:0-338	q1	q2	OK	13.7785	3.50667	-1.97425	3.29911	0.000969932	0.0475033	yes
comp172_c1_seq42	comp172_c1_seq42	-	comp172_c1_seq42:0-342	q1	q2	OK	17.2763	3.7988	-2.18518	3.71731	0.000201353	0.0172457	yes
comp17322_c0_seq1	comp17322_c0_seq1	-	comp17322_c0_seq1:0-507	q1	q2	OK	1.78099	0	-1.80E+308	-1.80E+308	0.000729686	0.0401641	yes
comp17347_c0_seq1	comp17347_c0_seq1	-	comp17347_c0_seq1:0-475	q1	q2	OK	0.923708	6.82636	2.88561	-3.48193	0.000497808	0.0308798	yes
comp17349_c0_seq1	comp17349_c0_seq1	-	comp17349_c0_seq1:0-238	q1	q2	OK	27.3907	0	-1.80E+308	-1.80E+308	6e-05	0.00714607	yes
comp1735_c0_seq1	comp1735_c0_seq1	-	comp1735_c0_seq1:0-479	q1	q2	OK	14.953	3.25186	-2.2011	4.1779	2.94e-05	0.00421694	yes
comp1735_c0_seq2	comp1735_c0_seq2	-	comp1735_c0_seq2:0-213	q1	q2	OK	0	167.419	1.80E+308	1.80E+308	2.61e-06	0.000642343	yes
comp17370_c0_seq1	comp17370_c0_seq1	-	comp17370_c0_seq1:0-292	q1	q2	OK	19.0497	3.9803	-2.25882	3.46154	0.000537101	0.0327077	yes
comp17384_c0_seq1	comp17384_c0_seq1	-	comp17384_c0_seq1:0-436	q1	q2	OK	0	29.2571	1.80E+308	1.80E+308	2.1e-06	0.000544879	yes
comp17389_c0_seq1	comp17389_c0_seq1	-	comp17389_c0_seq1:0-704	q1	q2	OK	0.0978437	12.827	7.03449	-4.76395	1.9e-06	0.000502759	yes
comp1738_c0_seq13	comp1738_c0_seq13	-	comp1738_c0_seq13:0-310	q1	q2	OK	57.2109	7.26104	-2.97804	5.5934	2.23e-08	1.18e-05	yes
comp1738_c0_seq2	comp1738_c0_seq2	-	comp1738_c0_seq2:0-1320	q1	q2	OK	0.0438178	4.47308	6.67361	-4.5158	6.31e-06	0.00129204	yes
comp1740_c0_seq1	comp1740_c0_seq1	-	comp1740_c0_seq1:0-645	q1	q2	OK	25.6284	105.985	2.04804	-4.68082	2.86e-06	0.000692188	yes
comp1740_c0_seq2	comp1740_c0_seq2	-	comp1740_c0_seq2:0-477	q1	q2	OK	6.81908	20.8123	1.60979	-3.37665	0.000733754	0.0402834	yes
comp1740_c0_seq3	comp1740_c0_seq3	-	comp1740_c0_seq3:0-467	q1	q2	OK	7.07483	21.4033	1.59707	-3.34831	0.000813054	0.0422861	yes
comp1740_c0_seq4	comp1740_c0_seq4	-	comp1740_c0_seq4:0-458	q1	q2	OK	7.3259	22.37	1.61049	-3.37698	0.000732861	0.0402773	yes
comp1740_c0_seq5	comp1740_c0_seq5	-	comp1740_c0_seq5:0-341	q1	q2	OK	28.05	97.7858	1.80162	-4.0295	5.59e-05	0.00677772	yes
comp1740_c0_seq6	comp1740_c0_seq6	-	comp1740_c0_seq6:0-314	q1	q2	OK	15.2629	62.8957	2.04293	-4.27464	1.91e-05	0.00304968	yes
comp17427_c0_seq7	comp17427_c0_seq7	-	comp17427_c0_seq7:0-276	q1	q2	OK	29.8008	7.35444	-2.01866	3.54754	0.00038885	0.0267459	yes
comp17429_c0_seq10	comp17429_c0_seq10	-	comp17429_c0_seq10:0-461	q1	q2	OK	1.15252	7.98345	2.79222	-3.85751	0.000114546	0.0115949	yes
comp1742_c1_seq51	comp1742_c1_seq51	-	comp1742_c1_seq51:0-237	q1	q2	OK	85.2817	26.6509	-1.67805	3.35067	0.000806171	0.0420501	yes
comp17486_c0_seq2	comp17486_c0_seq2	-	comp17486_c0_seq2:0-316	q1	q2	OK	11.1445	1.38179	-3.01172	3.289	0.00100545	0.0487443	yes
comp17486_c0_seq3	comp17486_c0_seq3	-	comp17486_c0_seq3:0-303	q1	q2	OK	34.9329	9.25588	-1.91615	3.61315	0.000302504	0.0225887	yes
comp1748_c0_seq1	comp1748_c0_seq1	-	comp1748_c0_seq1:0-263	q1	q2	OK	84.4908	232.364	1.45952	-3.32151	0.000895302	0.0453789	yes
comp174_c0_seq2	comp174_c0_seq2	-	comp174_c0_seq2:0-814	q1	q2	OK	51.7215	171.962	1.73325	-3.84111	0.000122481	0.0120871	yes
comp174_c0_seq3	comp174_c0_seq3	-	comp174_c0_seq3:0-672	q1	q2	OK	54.3258	187.075	1.7839	-3.99524	6.46e-05	0.00757349	yes
comp17514_c0_seq1	comp17514_c0_seq1	-	comp17514_c0_seq1:0-590	q1	q2	OK	0	22.7492	1.80E+308	1.80E+308	1.58e-06	0.000432914	yes
comp1752_c0_seq1	comp1752_c0_seq1	-	comp1752_c0_seq1:0-6808	q1	q2	OK	0.715586	11.8867	4.05408	-8.94119	0	0	yes
comp1752_c0_seq2	comp1752_c0_seq2	-	comp1752_c0_seq2:0-6161	q1	q2	OK	1.76717	7.11361	2.00914	-4.5982	4.26e-06	0.000962389	yes
comp1752_c0_seq3	comp1752_c0_seq3	-	comp1752_c0_seq3:0-3871	q1	q2	OK	1.48431	12.1438	3.03236	-6.83243	8.35e-12	1e-08	yes
comp1752_c0_seq4	comp1752_c0_seq4	-	comp1752_c0_seq4:0-3464	q1	q2	OK	3.61923	63.6541	4.1365	-8.88663	0	0	yes
comp1752_c0_seq6	comp1752_c0_seq6	-	comp1752_c0_seq6:0-1621	q1	q2	OK	6.25742	108.633	4.11775	-8.95618	0	0	yes
comp17544_c0_seq4	comp17544_c0_seq4	-	comp17544_c0_seq4:0-244	q1	q2	OK	26.1938	3.88235	-2.75423	3.39296	0.000691423	0.0387338	yes
comp17551_c0_seq2	comp17551_c0_seq2	-	comp17551_c0_seq2:0-262	q1	q2	OK	0	27.241	1.80E+308	1.80E+308	3.32e-05	0.00461787	yes
comp17551_c0_seq3	comp17551_c0_seq3	-	comp17551_c0_seq3:0-249	q1	q2	OK	5.08325	25.4991	2.32662	-3.33224	0.000861511	0.0441559	yes
comp17571_c0_seq1	comp17571_c0_seq1	-	comp17571_c0_seq1:0-1408	q1	q2	OK	2.12582	0.581993	-1.86895	3.32891	0.000871861	0.0445394	yes
comp17571_c0_seq4	comp17571_c0_seq4	-	comp17571_c0_seq4:0-788	q1	q2	OK	3.43472	0.666715	-2.36505	3.46762	0.000525089	0.0321896	yes
comp1758_c0_seq10	comp1758_c0_seq10	-	comp1758_c0_seq10:0-806	q1	q2	OK	17.3074	3.14329	-2.46104	5.2128	1.86e-07	7.15e-05	yes
comp1758_c0_seq13	comp1758_c0_seq13	-	comp1758_c0_seq13:0-495	q1	q2	OK	10.598	0.915068	-3.53377	4.56805	4.92e-06	0.00107107	yes
comp1758_c0_seq15	comp1758_c0_seq15	-	comp1758_c0_seq15:0-409	q1	q2	OK	10.9879	1.02672	-3.41981	4.27361	1.92e-05	0.00305556	yes
comp1758_c0_seq18	comp1758_c0_seq18	-	comp1758_c0_seq18:0-321	q1	q2	OK	17.2988	1.80698	-3.25903	3.77119	0.000162473	0.014684	yes
comp1758_c0_seq19	comp1758_c0_seq19	-	comp1758_c0_seq19:0-307	q1	q2	OK	34.6623	1.98642	-4.12513	5.20848	1.9e-07	7.26e-05	yes
comp1758_c0_seq8	comp1758_c0_seq8	-	comp1758_c0_seq8:0-1277	q1	q2	OK	8.38569	2.64452	-1.66492	3.63243	0.00028077	0.0212824	yes
comp175_c0_seq14	comp175_c0_seq14	-	comp175_c0_seq14:0-204	q1	q2	OK	45.2497	149.692	1.72602	-3.46862	0.000523138	0.0320922	yes
comp175_c0_seq8	comp175_c0_seq8	-	comp175_c0_seq8:0-272	q1	q2	OK	261.391	81.2171	-1.68635	3.8359	0.000125106	0.0122608	yes
comp17603_c0_seq4	comp17603_c0_seq4	-	comp17603_c0_seq4:0-613	q1	q2	OK	0.239269	4.75653	4.31321	-3.9903	6.6e-05	0.00769947	yes
comp1760_c0_seq5	comp1760_c0_seq5	-	comp1760_c0_seq5:0-458	q1	q2	OK	30.8404	9.73602	-1.66342	3.58063	0.000342769	0.0244515	yes
comp17640_c1_seq1	comp17640_c1_seq1	-	comp17640_c1_seq1:0-416	q1	q2	OK	23.5607	2.48211	-3.24674	5.83542	5.37e-09	3.52e-06	yes
comp17663_c0_seq1	comp17663_c0_seq1	-	comp17663_c0_seq1:0-2113	q1	q2	OK	3.39801	0.578303	-2.55479	5.02792	4.96e-07	0.000167952	yes
comp17663_c0_seq2	comp17663_c0_seq2	-	comp17663_c0_seq2:0-1785	q1	q2	OK	2.62889	0.399552	-2.718	4.80062	1.58e-06	0.00043369	yes
comp17673_c0_seq1	comp17673_c0_seq1	-	comp17673_c0_seq1:0-1350	q1	q2	OK	0.500783	5.7468	3.5205	-6.48148	9.08e-11	9.08e-08	yes
comp17673_c0_seq2	comp17673_c0_seq2	-	comp17673_c0_seq2:0-1038	q1	q2	OK	0.684735	7.45683	3.44494	-6.15759	7.39e-10	5.8e-07	yes
comp17673_c0_seq3	comp17673_c0_seq3	-	comp17673_c0_seq3:0-822	q1	q2	OK	0.400695	6.29411	3.97342	-5.15358	2.56e-07	9.41e-05	yes
comp17702_c0_seq1	comp17702_c0_seq1	-	comp17702_c0_seq1:0-1460	q1	q2	OK	0.0389321	5.60598	7.16986	-4.85694	1.19e-06	0.000358034	yes
comp17702_c0_seq2	comp17702_c0_seq2	-	comp17702_c0_seq2:0-927	q1	q2	OK	0.0676487	4.65264	6.10384	-4.12259	3.75e-05	0.00504551	yes
comp17702_c0_seq3	comp17702_c0_seq3	-	comp17702_c0_seq3:0-489	q1	q2	OK	0	5.72151	1.80E+308	1.80E+308	4.7e-05	0.00593229	yes
comp17749_c0_seq1	comp17749_c0_seq1	-	comp17749_c0_seq1:0-505	q1	q2	OK	0	28.1333	1.80E+308	1.80E+308	1.63e-06	0.000444793	yes
comp1774_c0_seq1	comp1774_c0_seq1	-	comp1774_c0_seq1:0-5940	q1	q2	OK	2.04547	36.6607	4.16373	-8.93871	0	0	yes
comp17752_c0_seq1	comp17752_c0_seq1	-	comp17752_c0_seq1:0-245	q1	q2	OK	34.7719	8.62261	-2.01172	3.36619	0.000762153	0.0411297	yes
comp1776_c0_seq9	comp1776_c0_seq9	-	comp1776_c0_seq9:0-277	q1	q2	OK	24.3694	3.09888	-2.97525	3.57577	0.000349196	0.0246983	yes
comp17775_c0_seq1	comp17775_c0_seq1	-	comp17775_c0_seq1:0-363	q1	q2	OK	17.5149	4.62268	-1.92178	3.48245	0.000496847	0.0308529	yes
comp17793_c0_seq1	comp17793_c0_seq1	-	comp17793_c0_seq1:0-1763	q1	q2	OK	2.44635	7.24596	1.56654	-3.49617	0.000471996	0.0303039	yes
comp17797_c0_seq1	comp17797_c0_seq1	-	comp17797_c0_seq1:0-965	q1	q2	OK	1.12697	4.47765	1.9903	-3.71899	0.000200022	0.017176	yes
comp17797_c0_seq2	comp17797_c0_seq2	-	comp17797_c0_seq2:0-902	q1	q2	OK	0.772555	6.12427	2.98683	-5.35686	8.47e-08	3.69e-05	yes
comp17797_c0_seq3	comp17797_c0_seq3	-	comp17797_c0_seq3:0-712	q1	q2	OK	0.869725	4.79475	2.46283	-4.02482	5.7e-05	0.00688049	yes
comp17817_c0_seq1	comp17817_c0_seq1	-	comp17817_c0_seq1:0-206	q1	q2	OK	0	51.2603	1.80E+308	1.80E+308	4.7e-05	0.00593229	yes
comp1782_c0_seq1	comp1782_c0_seq1	-	comp1782_c0_seq1:0-208	q1	q2	OK	89.1754	13.2172	-2.75423	4.50728	6.57e-06	0.00133302	yes
comp17836_c0_seq3	comp17836_c0_seq3	-	comp17836_c0_seq3:0-392	q1	q2	OK	9.63463	1.95868	-2.29834	3.5253	0.000423005	0.0280781	yes
comp17849_c0_seq1	comp17849_c0_seq1	-	comp17849_c0_seq1:0-725	q1	q2	OK	0.0938969	19.5743	7.70367	-5.22212	1.77e-07	6.86e-05	yes
comp17855_c0_seq1	comp17855_c0_seq1	-	comp17855_c0_seq1:0-734	q1	q2	OK	0.184603	21.6221	6.87194	-6.45026	1.12e-10	1.09e-07	yes
comp17857_c0_seq1	comp17857_c0_seq1	-	comp17857_c0_seq1:0-282	q1	q2	OK	8.75321	35.7424	2.02975	-3.71573	0.00020262	0.0173225	yes
comp17887_c0_seq1	comp17887_c0_seq1	-	comp17887_c0_seq1:0-221	q1	q2	OK	76.2168	12.1247	-2.65216	4.37766	1.2e-05	0.00211152	yes
comp17888_c0_seq1	comp17888_c0_seq1	-	comp17888_c0_seq1:0-818	q1	q2	OK	0.0796657	17.2068	7.75481	-5.25697	1.46e-07	5.85e-05	yes
comp17917_c1_seq5	comp17917_c1_seq5	-	comp17917_c1_seq5:0-392	q1	q2	OK	12.4128	2.89217	-2.10161	3.63985	0.000272801	0.020838	yes
comp17926_c0_seq1	comp17926_c0_seq1	-	comp17926_c0_seq1:0-687	q1	q2	OK	2.80278	0	-1.80E+308	-1.80E+308	6.22e-05	0.00734836	yes
comp17934_c0_seq1	comp17934_c0_seq1	-	comp17934_c0_seq1:0-1205	q1	q2	OK	2.05216	0.164052	-3.64492	3.69096	0.000223405	0.0184106	yes
comp17964_c0_seq2	comp17964_c0_seq2	-	comp17964_c0_seq2:0-551	q1	q2	OK	15.5138	4.09186	-1.92272	3.90012	9.61e-05	0.0100526	yes
comp17977_c0_seq1	comp17977_c0_seq1	-	comp17977_c0_seq1:0-807	q1	q2	OK	12.6547	3.57391	-1.8241	3.88717	0.000101419	0.0105002	yes
comp18000_c0_seq7	comp18000_c0_seq7	-	comp18000_c0_seq7:0-321	q1	q2	OK	0.823635	10.1781	3.62732	-3.3194	0.000902118	0.0455461	yes
comp18019_c0_seq1	comp18019_c0_seq1	-	comp18019_c0_seq1:0-1448	q1	q2	OK	1.39608	6.29358	2.1725	-4.57544	4.75e-06	0.00104383	yes
comp18019_c0_seq4	comp18019_c0_seq4	-	comp18019_c0_seq4:0-445	q1	q2	OK	1.42217	6.54949	2.20329	-3.3453	0.00082194	0.0425867	yes
comp18031_c0_seq1	comp18031_c0_seq1	-	comp18031_c0_seq1:0-331	q1	q2	OK	3.43353	25.417	2.88802	-4.93263	8.11e-07	0.000256891	yes
comp18032_c0_seq10	comp18032_c0_seq10	-	comp18032_c0_seq10:0-317	q1	q2	OK	0	4.90863	1.80E+308	1.80E+308	0.000962793	0.0475033	yes
comp18032_c0_seq13	comp18032_c0_seq13	-	comp18032_c0_seq13:0-260	q1	q2	OK	0	8.50599	1.80E+308	1.80E+308	0.00102666	0.0494555	yes
comp18032_c0_seq6	comp18032_c0_seq6	-	comp18032_c0_seq6:0-400	q1	q2	OK	0	4.56346	1.80E+308	1.80E+308	0.000260122	0.0204062	yes
comp18032_c0_seq7	comp18032_c0_seq7	-	comp18032_c0_seq7:0-371	q1	q2	OK	0	6.92583	1.80E+308	1.80E+308	0.000121917	0.0120871	yes
comp18032_c0_seq9	comp18032_c0_seq9	-	comp18032_c0_seq9:0-333	q1	q2	OK	0	6.46995	1.80E+308	1.80E+308	0.000319186	0.0233467	yes
comp18061_c0_seq1	comp18061_c0_seq1	-	comp18061_c0_seq1:0-253	q1	q2	OK	0.806137	46.7773	5.85864	-3.95323	7.71e-05	0.00859755	yes
comp18070_c0_seq1	comp18070_c0_seq1	-	comp18070_c0_seq1:0-522	q1	q2	OK	8.61905	0.330776	-4.7036	4.37693	1.2e-05	0.00211706	yes
comp18080_c0_seq1	comp18080_c0_seq1	-	comp18080_c0_seq1:0-1353	q1	q2	OK	8.51177	2.37808	-1.83966	4.00559	6.19e-05	0.00731472	yes
comp18087_c0_seq10	comp18087_c0_seq10	-	comp18087_c0_seq10:0-208	q1	q2	OK	0	24.7823	1.80E+308	1.80E+308	0.000398115	0.0267459	yes
comp18087_c0_seq7	comp18087_c0_seq7	-	comp18087_c0_seq7:0-325	q1	q2	OK	0	10.7239	1.80E+308	1.80E+308	8.2e-05	0.00900435	yes
comp18087_c0_seq8	comp18087_c0_seq8	-	comp18087_c0_seq8:0-311	q1	q2	OK	0	5.76016	1.80E+308	1.80E+308	0.000972887	0.0475033	yes
comp18093_c0_seq1	comp18093_c0_seq1	-	comp18093_c0_seq1:0-1947	q1	q2	OK	10.828	1.05503	-3.35942	7.09005	1.34e-12	1.87e-09	yes
comp18095_c0_seq1	comp18095_c0_seq1	-	comp18095_c0_seq1:0-732	q1	q2	OK	0.0926512	20.1111	7.76197	-5.26185	1.43e-07	5.72e-05	yes
comp1813_c2_seq21	comp1813_c2_seq21	-	comp1813_c2_seq21:0-235	q1	q2	OK	11.2124	44.9078	2.00187	-3.39625	0.000683159	0.0384051	yes
comp18150_c0_seq1	comp18150_c0_seq1	-	comp18150_c0_seq1:0-329	q1	q2	OK	0	49.5176	1.80E+308	1.80E+308	2.32e-06	0.000585508	yes
comp18160_c0_seq2	comp18160_c0_seq2	-	comp18160_c0_seq2:0-395	q1	q2	OK	1.45821	11.5684	2.98792	-3.94758	7.89e-05	0.00877775	yes
comp18160_c0_seq3	comp18160_c0_seq3	-	comp18160_c0_seq3:0-394	q1	q2	OK	2.83435	11.9076	2.07079	-3.51901	0.000433167	0.0286049	yes
comp181_c6_seq74	comp181_c6_seq74	-	comp181_c6_seq74:0-231	q1	q2	OK	73.321	12.7445	-2.52436	4.37459	1.22e-05	0.00213293	yes
comp181_c6_seq9	comp181_c6_seq9	-	comp181_c6_seq9:0-1811	q1	q2	OK	7.66747	1.7657	-2.11851	4.63588	3.55e-06	0.000833305	yes
comp18211_c0_seq1	comp18211_c0_seq1	-	comp18211_c0_seq1:0-992	q1	q2	OK	0.746199	3.77944	2.34054	-4.07798	4.54e-05	0.00584764	yes
comp18211_c0_seq2	comp18211_c0_seq2	-	comp18211_c0_seq2:0-752	q1	q2	OK	0.806195	4.12471	2.35509	-3.83116	0.000127543	0.0123851	yes
comp18211_c0_seq3	comp18211_c0_seq3	-	comp18211_c0_seq3:0-417	q1	q2	OK	0.919613	11.2857	3.61732	-4.52156	6.14e-06	0.00127162	yes
comp18211_c0_seq5	comp18211_c0_seq5	-	comp18211_c0_seq5:0-325	q1	q2	OK	1.19757	14.0221	3.54953	-3.90497	9.42e-05	0.00990187	yes
comp1821_c0_seq3	comp1821_c0_seq3	-	comp1821_c0_seq3:0-216	q1	q2	OK	71.5656	15.9956	-2.16159	3.81493	0.000136222	0.013003	yes
comp18220_c0_seq2	comp18220_c0_seq2	-	comp18220_c0_seq2:0-320	q1	q2	OK	2.9056	14.2732	2.2964	-3.49593	0.000472418	0.0303039	yes
comp18226_c0_seq1	comp18226_c0_seq1	-	comp18226_c0_seq1:0-1869	q1	q2	OK	0.425943	1.63619	1.9416	-3.52087	0.000430133	0.0284702	yes
comp18226_c0_seq2	comp18226_c0_seq2	-	comp18226_c0_seq2:0-1694	q1	q2	OK	0.350405	2.06921	2.56198	-4.44571	8.76e-06	0.0016612	yes
comp18252_c0_seq2	comp18252_c0_seq2	-	comp18252_c0_seq2:0-294	q1	q2	OK	15.5788	2.23206	-2.80314	3.45885	0.000542485	0.0329152	yes
comp18256_c0_seq1	comp18256_c0_seq1	-	comp18256_c0_seq1:0-801	q1	q2	OK	2.74629	0.352181	-2.96309	3.66995	0.000242598	0.0196653	yes
comp18279_c0_seq1	comp18279_c0_seq1	-	comp18279_c0_seq1:0-394	q1	q2	OK	0.515336	19.6596	5.25357	-4.90143	9.51e-07	0.000293288	yes
comp18279_c0_seq2	comp18279_c0_seq2	-	comp18279_c0_seq2:0-364	q1	q2	OK	0.305396	13.7851	5.49628	-3.70219	0.000213746	0.0177971	yes
comp18288_c0_seq1	comp18288_c0_seq1	-	comp18288_c0_seq1:0-3341	q1	q2	OK	0.0935088	8.8926	6.57136	-9.89292	0	0	yes
comp18306_c0_seq1	comp18306_c0_seq1	-	comp18306_c0_seq1:0-873	q1	q2	OK	0.0731123	17.834	7.9303	-5.37655	7.59e-08	3.38e-05	yes
comp18325_c0_seq1	comp18325_c0_seq1	-	comp18325_c0_seq1:0-612	q1	q2	OK	0	15.0778	1.80E+308	1.80E+308	2.38e-06	0.000597154	yes
comp18329_c0_seq1	comp18329_c0_seq1	-	comp18329_c0_seq1:0-847	q1	q2	OK	3.65138	0	-1.80E+308	-1.80E+308	1.37e-05	0.00233345	yes
comp18331_c0_seq3	comp18331_c0_seq3	-	comp18331_c0_seq3:0-2460	q1	q2	OK	1.79884	6.14801	1.77306	-3.97468	7.05e-05	0.00809077	yes
comp1833_c0_seq1	comp1833_c0_seq1	-	comp1833_c0_seq1:0-436	q1	q2	OK	15.1964	3.40199	-2.15928	3.98901	6.63e-05	0.00772759	yes
comp1833_c0_seq13	comp1833_c0_seq13	-	comp1833_c0_seq13:0-242	q1	q2	OK	61.1979	15.9421	-1.94064	3.61137	0.000304579	0.0226927	yes
comp18348_c0_seq1	comp18348_c0_seq1	-	comp18348_c0_seq1:0-348	q1	q2	OK	15.2277	1.81813	-3.06617	4.186	2.84e-05	0.0041021	yes
comp18349_c0_seq1	comp18349_c0_seq1	-	comp18349_c0_seq1:0-1066	q1	q2	OK	8.28333	1.70704	-2.27872	4.67421	2.95e-06	0.000711192	yes
comp18349_c0_seq2	comp18349_c0_seq2	-	comp18349_c0_seq2:0-982	q1	q2	OK	6.55907	1.17277	-2.48357	4.74656	2.07e-06	0.000538773	yes
comp18349_c0_seq3	comp18349_c0_seq3	-	comp18349_c0_seq3:0-891	q1	q2	OK	6.64527	1.09918	-2.5959	4.78314	1.73e-06	0.00046713	yes
comp18361_c0_seq1	comp18361_c0_seq1	-	comp18361_c0_seq1:0-343	q1	q2	OK	60.9187	13.5437	-2.16926	4.58303	4.58e-06	0.00101852	yes
comp18367_c0_seq1	comp18367_c0_seq1	-	comp18367_c0_seq1:0-1205	q1	q2	OK	2.44269	8.60944	1.81745	-3.93476	8.33e-05	0.00909024	yes
comp1836_c0_seq1	comp1836_c0_seq1	-	comp1836_c0_seq1:0-794	q1	q2	OK	92.36	32.2508	-1.51793	3.4541	0.000552142	0.0333183	yes
comp1836_c0_seq2	comp1836_c0_seq2	-	comp1836_c0_seq2:0-245	q1	q2	OK	246.078	77.6035	-1.66492	3.72836	0.000192728	0.0166637	yes
comp18389_c0_seq12	comp18389_c0_seq12	-	comp18389_c0_seq12:0-290	q1	q2	OK	1.61802	15.0685	3.21923	-3.51561	0.000438747	0.0288112	yes
comp1839_c0_seq10	comp1839_c0_seq10	-	comp1839_c0_seq10:0-520	q1	q2	OK	35.5617	9.40133	-1.91939	4.21185	2.53e-05	0.00377175	yes
comp1839_c0_seq11	comp1839_c0_seq11	-	comp1839_c0_seq11:0-417	q1	q2	OK	24.508	7.52949	-1.70263	3.49434	0.000475244	0.0303039	yes
comp1839_c0_seq3	comp1839_c0_seq3	-	comp1839_c0_seq3:0-1174	q1	q2	OK	5.96436	1.40893	-2.08177	4.21464	2.5e-05	0.00373278	yes
comp1839_c0_seq4	comp1839_c0_seq4	-	comp1839_c0_seq4:0-1130	q1	q2	OK	5.03325	1.34144	-1.9077	3.8045	0.000142091	0.0134886	yes
comp1844_c0_seq1	comp1844_c0_seq1	-	comp1844_c0_seq1:0-437	q1	q2	OK	1.47108	18.7441	3.67149	-5.78728	7.15e-09	4.46e-06	yes
comp1844_c0_seq2	comp1844_c0_seq2	-	comp1844_c0_seq2:0-228	q1	q2	OK	85.5553	21.7918	-1.97307	3.7299	0.000191553	0.0165777	yes
comp18472_c0_seq1	comp18472_c0_seq1	-	comp18472_c0_seq1:0-747	q1	q2	OK	8.01826	0.484038	-4.0501	5.61615	1.95e-08	1.05e-05	yes
comp18472_c0_seq10	comp18472_c0_seq10	-	comp18472_c0_seq10:0-304	q1	q2	OK	17.0763	1.01942	-4.06617	3.76052	0.00016956	0.0150367	yes
comp18472_c0_seq2	comp18472_c0_seq2	-	comp18472_c0_seq2:0-525	q1	q2	OK	7.31944	1.31658	-2.47494	3.87272	0.000107629	0.0110352	yes
comp18472_c0_seq3	comp18472_c0_seq3	-	comp18472_c0_seq3:0-525	q1	q2	OK	6.20093	0.657638	-3.23712	3.41279	0.000643015	0.0366217	yes
comp18472_c0_seq4	comp18472_c0_seq4	-	comp18472_c0_seq4:0-440	q1	q2	OK	10.375	0.222949	-5.54025	3.73631	0.00018674	0.0162631	yes
comp18472_c0_seq8	comp18472_c0_seq8	-	comp18472_c0_seq8:0-309	q1	q2	OK	13.6293	1.46456	-3.21817	3.53191	0.000412577	0.0275441	yes
comp18506_c0_seq10	comp18506_c0_seq10	-	comp18506_c0_seq10:0-660	q1	q2	OK	1.26206	5.01543	1.99059	-3.45116	0.000558188	0.0336402	yes
comp18535_c0_seq1	comp18535_c0_seq1	-	comp18535_c0_seq1:0-276	q1	q2	OK	3.72468	22.0133	2.56319	-3.70438	0.000211908	0.017663	yes
comp18572_c0_seq1	comp18572_c0_seq1	-	comp18572_c0_seq1:0-1124	q1	q2	OK	0.106314	21.6487	7.66981	-7.20131	5.96e-13	8.91e-10	yes
comp18594_c0_seq1	comp18594_c0_seq1	-	comp18594_c0_seq1:0-220	q1	q2	OK	49.4768	4.0897	-3.59669	3.97264	7.11e-05	0.00813633	yes
comp18597_c0_seq2	comp18597_c0_seq2	-	comp18597_c0_seq2:0-867	q1	q2	OK	5.1155	1.42812	-1.84076	3.46744	0.000525432	0.032199	yes
comp1860_c0_seq1	comp1860_c0_seq1	-	comp1860_c0_seq1:0-525	q1	q2	OK	11.3848	0.655362	-4.11867	5.19943	2e-07	7.59e-05	yes
comp18645_c0_seq4	comp18645_c0_seq4	-	comp18645_c0_seq4:0-1317	q1	q2	OK	2.3286	0.660968	-1.81681	3.2804	0.00103659	0.0497896	yes
comp18645_c0_seq5	comp18645_c0_seq5	-	comp18645_c0_seq5:0-1122	q1	q2	OK	2.13091	0.57245	-1.89625	3.28594	0.00101641	0.0491241	yes
comp18661_c0_seq1	comp18661_c0_seq1	-	comp18661_c0_seq1:0-736	q1	q2	OK	7.63218	0.395243	-4.27129	5.40071	6.64e-08	3.03e-05	yes
comp18684_c0_seq1	comp18684_c0_seq1	-	comp18684_c0_seq1:0-371	q1	q2	OK	4.97772	17.9345	1.84918	-3.45634	0.00054756	0.0331024	yes
comp18689_c0_seq1	comp18689_c0_seq1	-	comp18689_c0_seq1:0-571	q1	q2	OK	14.1341	4.58505	-1.62417	3.35096	0.000805327	0.0420155	yes
comp186_c0_seq1	comp186_c0_seq1	-	comp186_c0_seq1:0-462	q1	q2	OK	45.7321	12.0306	-1.92649	4.24002	2.23e-05	0.00343805	yes
comp186_c1_seq14	comp186_c1_seq14	-	comp186_c1_seq14:0-246	q1	q2	OK	521.057	2103.45	2.01324	-4.44291	8.87e-06	0.00168018	yes
comp186_c1_seq3	comp186_c1_seq3	-	comp186_c1_seq3:0-566	q1	q2	OK	39.0681	235.328	2.59061	-5.81654	6.01e-09	3.83e-06	yes
comp186_c1_seq4	comp186_c1_seq4	-	comp186_c1_seq4:0-543	q1	q2	OK	37.5352	352.923	3.23304	-7.14213	9.19e-13	1.31e-09	yes
comp186_c1_seq6	comp186_c1_seq6	-	comp186_c1_seq6:0-380	q1	q2	OK	166.668	607.491	1.86589	-4.13483	3.55e-05	0.00483332	yes
comp186_c1_seq8	comp186_c1_seq8	-	comp186_c1_seq8:0-334	q1	q2	OK	197.228	610.138	1.62927	-3.66201	0.000250241	0.0201866	yes
comp18782_c0_seq1	comp18782_c0_seq1	-	comp18782_c0_seq1:0-1768	q1	q2	OK	1.77727	0.348801	-2.34919	3.99929	6.35e-05	0.00747516	yes
comp18782_c0_seq12	comp18782_c0_seq12	-	comp18782_c0_seq12:0-980	q1	q2	OK	2.4296	0.434949	-2.4818	3.40978	0.000650157	0.0369472	yes
comp18785_c0_seq11	comp18785_c0_seq11	-	comp18785_c0_seq11:0-334	q1	q2	OK	2.2391	12.0303	2.42568	-3.48905	0.000484738	0.0303191	yes
comp18787_c0_seq1	comp18787_c0_seq1	-	comp18787_c0_seq1:0-641	q1	q2	OK	0.223924	26.1074	6.8653	-6.44394	1.16e-10	1.14e-07	yes
comp18813_c0_seq1	comp18813_c0_seq1	-	comp18813_c0_seq1:0-1596	q1	q2	OK	0	6.45467	1.80E+308	1.80E+308	1.55e-06	0.000428114	yes
comp18831_c0_seq1	comp18831_c0_seq1	-	comp18831_c0_seq1:0-481	q1	q2	OK	8.83716	1.13942	-2.95529	4.3373	1.44e-05	0.00242547	yes
comp18831_c0_seq2	comp18831_c0_seq2	-	comp18831_c0_seq2:0-460	q1	q2	OK	5.80126	0.822019	-2.81912	3.48051	0.000500466	0.0309951	yes
comp18831_c0_seq6	comp18831_c0_seq6	-	comp18831_c0_seq6:0-397	q1	q2	OK	11.923	1.09038	-3.45084	4.31671	1.58e-05	0.00261768	yes
comp18831_c0_seq7	comp18831_c0_seq7	-	comp18831_c0_seq7:0-358	q1	q2	OK	17.4368	1.70336	-3.35568	4.60724	4.08e-06	0.000927753	yes
comp1887_c0_seq1	comp1887_c0_seq1	-	comp1887_c0_seq1:0-2443	q1	q2	OK	4.542	63.613	3.80792	-8.32811	0	0	yes
comp18902_c0_seq1	comp18902_c0_seq1	-	comp18902_c0_seq1:0-1375	q1	q2	OK	0	4.48739	1.80E+308	1.80E+308	3.06e-06	0.000732686	yes
comp18902_c0_seq2	comp18902_c0_seq2	-	comp18902_c0_seq2:0-1333	q1	q2	OK	0	4.84055	1.80E+308	1.80E+308	2.88e-06	0.000697941	yes
comp18902_c0_seq3	comp18902_c0_seq3	-	comp18902_c0_seq3:0-1315	q1	q2	OK	0	6.99996	1.80E+308	1.80E+308	1.77e-06	0.000476098	yes
comp18912_c0_seq1	comp18912_c0_seq1	-	comp18912_c0_seq1:0-294	q1	q2	OK	2.07717	19.5346	3.23334	-4.00703	6.15e-05	0.0072971	yes
comp18952_c0_seq1	comp18952_c0_seq1	-	comp18952_c0_seq1:0-232	q1	q2	OK	10.63	0	-1.80E+308	-1.80E+308	0.000782701	0.0411297	yes
comp18955_c0_seq2	comp18955_c0_seq2	-	comp18955_c0_seq2:0-357	q1	q2	OK	2.87149	11.9996	2.06311	-3.42857	0.000606767	0.0350107	yes
comp18965_c0_seq2	comp18965_c0_seq2	-	comp18965_c0_seq2:0-986	q1	q2	OK	0.564834	2.89024	2.35529	-3.83165	0.000127286	0.0123851	yes
comp18965_c0_seq3	comp18965_c0_seq3	-	comp18965_c0_seq3:0-973	q1	q2	OK	0.574387	2.8708	2.32135	-3.77639	0.00015912	0.0145825	yes
comp18965_c0_seq5	comp18965_c0_seq5	-	comp18965_c0_seq5:0-333	q1	q2	OK	2.25552	11.3106	2.32615	-3.33124	0.000864615	0.0442663	yes
comp1900_c1_seq1	comp1900_c1_seq1	-	comp1900_c1_seq1:0-759	q1	q2	OK	5.55321	0.666937	-3.0577	4.5736	4.79e-06	0.00105207	yes
comp1900_c1_seq10	comp1900_c1_seq10	-	comp1900_c1_seq10:0-371	q1	q2	OK	42.6524	5.4625	-2.96499	5.70986	1.13e-08	6.6e-06	yes
comp1900_c1_seq15	comp1900_c1_seq15	-	comp1900_c1_seq15:0-309	q1	q2	OK	60.4232	6.52723	-3.21056	5.90286	3.57e-09	2.43e-06	yes
comp1900_c1_seq2	comp1900_c1_seq2	-	comp1900_c1_seq2:0-736	q1	q2	OK	45.7625	6.06112	-2.91651	6.42776	1.29e-10	1.24e-07	yes
comp1900_c1_seq20	comp1900_c1_seq20	-	comp1900_c1_seq20:0-279	q1	q2	OK	67.1896	8.19572	-3.03529	5.4745	4.39e-08	2.1e-05	yes
comp1900_c1_seq4	comp1900_c1_seq4	-	comp1900_c1_seq4:0-683	q1	q2	OK	35.6799	2.67277	-3.7387	7.61515	2.64e-14	5.01e-11	yes
comp1900_c1_seq5	comp1900_c1_seq5	-	comp1900_c1_seq5:0-655	q1	q2	OK	4.55631	0.46629	-3.28856	4.10093	4.11e-05	0.00540878	yes
comp1900_c1_seq6	comp1900_c1_seq6	-	comp1900_c1_seq6:0-643	q1	q2	OK	4.23516	0.479048	-3.14417	3.90834	9.29e-05	0.00980444	yes
comp1900_c1_seq7	comp1900_c1_seq7	-	comp1900_c1_seq7:0-577	q1	q2	OK	13.9068	4.51121	-1.6242	3.35106	0.000805039	0.0420155	yes
comp1900_c1_seq9	comp1900_c1_seq9	-	comp1900_c1_seq9:0-397	q1	q2	OK	16.3219	2.01923	-3.01493	4.48439	7.31e-06	0.00145632	yes
comp19029_c0_seq1	comp19029_c0_seq1	-	comp19029_c0_seq1:0-1331	q1	q2	OK	4.38238	1.11901	-1.9695	3.94086	8.12e-05	0.00899309	yes
comp19029_c0_seq2	comp19029_c0_seq2	-	comp19029_c0_seq2:0-1258	q1	q2	OK	2.83017	0.400627	-2.82056	4.44876	8.64e-06	0.00164176	yes
comp19029_c0_seq3	comp19029_c0_seq3	-	comp19029_c0_seq3:0-1170	q1	q2	OK	2.63248	0.491294	-2.42176	3.97376	7.07e-05	0.00811394	yes
comp19042_c0_seq1	comp19042_c0_seq1	-	comp19042_c0_seq1:0-444	q1	q2	OK	9.58871	2.19228	-2.12891	3.72373	0.000196303	0.0168939	yes
comp19080_c0_seq6	comp19080_c0_seq6	-	comp19080_c0_seq6:0-426	q1	q2	OK	2.21193	8.69175	1.97434	-3.30828	0.000938719	0.0471386	yes
comp19088_c0_seq1	comp19088_c0_seq1	-	comp19088_c0_seq1:0-841	q1	q2	OK	0	10.3141	1.80E+308	1.80E+308	2.2e-06	0.000565299	yes
comp19088_c0_seq2	comp19088_c0_seq2	-	comp19088_c0_seq2:0-832	q1	q2	OK	0	11.1316	1.80E+308	1.80E+308	2e-06	0.00052659	yes
comp19088_c0_seq3	comp19088_c0_seq3	-	comp19088_c0_seq3:0-449	q1	q2	OK	0	15.4617	1.80E+308	1.80E+308	5.67e-06	0.00119469	yes
comp19088_c0_seq4	comp19088_c0_seq4	-	comp19088_c0_seq4:0-386	q1	q2	OK	0.268924	19.0725	6.14815	-4.15333	3.28e-05	0.00458091	yes
comp1908_c0_seq9	comp1908_c0_seq9	-	comp1908_c0_seq9:0-273	q1	q2	OK	146.548	44.9973	-1.70347	3.76826	0.000164391	0.01469	yes
comp19099_c0_seq1	comp19099_c0_seq1	-	comp19099_c0_seq1:0-224	q1	q2	OK	0	68.0041	1.80E+308	1.80E+308	1.1e-05	0.00197343	yes
comp1910_c0_seq27	comp1910_c0_seq27	-	comp1910_c0_seq27:0-302	q1	q2	OK	28.9693	8.30924	-1.80174	3.34204	0.000831646	0.0429939	yes
comp19117_c0_seq1	comp19117_c0_seq1	-	comp19117_c0_seq1:0-530	q1	q2	OK	0	21.4562	1.80E+308	1.80E+308	2e-06	0.00052659	yes
comp19119_c0_seq1	comp19119_c0_seq1	-	comp19119_c0_seq1:0-601	q1	q2	OK	0	20.9262	1.80E+308	1.80E+308	1.67e-06	0.0004539	yes
comp1913_c0_seq3	comp1913_c0_seq3	-	comp1913_c0_seq3:0-309	q1	q2	OK	10.9034	39.0549	1.84072	-3.65343	0.000258758	0.0204062	yes
comp19141_c0_seq1	comp19141_c0_seq1	-	comp19141_c0_seq1:0-899	q1	q2	OK	1.40844	6.25217	2.15026	-4.16801	3.07e-05	0.00436652	yes
comp19141_c0_seq2	comp19141_c0_seq2	-	comp19141_c0_seq2:0-825	q1	q2	OK	1.10425	5.3051	2.26431	-4.12114	3.77e-05	0.00506122	yes
comp19141_c0_seq7	comp19141_c0_seq7	-	comp19141_c0_seq7:0-308	q1	q2	OK	2.29099	14.2785	2.63981	-3.54387	0.0003943	0.0267459	yes
comp19177_c0_seq1	comp19177_c0_seq1	-	comp19177_c0_seq1:0-592	q1	q2	OK	4.2889	0.948639	-2.17668	3.32437	0.000886194	0.0450249	yes
comp19177_c0_seq2	comp19177_c0_seq2	-	comp19177_c0_seq2:0-519	q1	q2	OK	2.95221	0	-1.80E+308	-1.80E+308	0.000209189	0.0175177	yes
comp19177_c0_seq3	comp19177_c0_seq3	-	comp19177_c0_seq3:0-494	q1	q2	OK	2.36309	0	-1.80E+308	-1.80E+308	0.000483714	0.0303039	yes
comp19179_c0_seq1	comp19179_c0_seq1	-	comp19179_c0_seq1:0-1021	q1	q2	OK	3.17295	0.900553	-1.81694	3.28075	0.00103531	0.0497384	yes
comp19194_c0_seq2	comp19194_c0_seq2	-	comp19194_c0_seq2:0-591	q1	q2	OK	6.82847	1.49797	-2.18855	3.86656	0.000110381	0.0112629	yes
comp19211_c0_seq5	comp19211_c0_seq5	-	comp19211_c0_seq5:0-443	q1	q2	OK	3.07305	11.0073	1.84072	-3.34732	0.000815979	0.042372	yes
comp1923_c0_seq1	comp1923_c0_seq1	-	comp1923_c0_seq1:0-956	q1	q2	OK	8.52017	2.30631	-1.8853	3.93117	8.45e-05	0.00919317	yes
comp1923_c0_seq14	comp1923_c0_seq14	-	comp1923_c0_seq14:0-338	q1	q2	OK	27.9197	7.79261	-1.8411	3.55857	0.00037288	0.0260181	yes
comp1923_c0_seq2	comp1923_c0_seq2	-	comp1923_c0_seq2:0-924	q1	q2	OK	15.8958	4.23377	-1.90863	4.19158	2.77e-05	0.00401743	yes
comp1923_c0_seq5	comp1923_c0_seq5	-	comp1923_c0_seq5:0-463	q1	q2	OK	21.1713	5.8905	-1.84565	3.77812	0.000158017	0.0145335	yes
comp1925_c0_seq12	comp1925_c0_seq12	-	comp1925_c0_seq12:0-219	q1	q2	OK	131.411	40.1477	-1.71069	3.49178	0.000479809	0.0303039	yes
comp19267_c0_seq1	comp19267_c0_seq1	-	comp19267_c0_seq1:0-334	q1	q2	OK	0	35.69	1.80E+308	1.80E+308	3.77e-06	0.000873293	yes
comp19267_c0_seq2	comp19267_c0_seq2	-	comp19267_c0_seq2:0-222	q1	q2	OK	4.9221	87.2705	4.14815	-5.22518	1.74e-07	6.76e-05	yes
comp19318_c0_seq1	comp19318_c0_seq1	-	comp19318_c0_seq1:0-216	q1	q2	OK	0	87.0509	1.80E+308	1.80E+308	8.25e-06	0.00158173	yes
comp1933_c0_seq9	comp1933_c0_seq9	-	comp1933_c0_seq9:0-252	q1	q2	OK	0	14.9084	1.80E+308	1.80E+308	0.000260122	0.0204062	yes
comp19342_c0_seq1	comp19342_c0_seq1	-	comp19342_c0_seq1:0-3919	q1	q2	OK	2.71091	0.466654	-2.53835	5.33427	9.59e-08	4.12e-05	yes
comp19345_c1_seq4	comp19345_c1_seq4	-	comp19345_c1_seq4:0-271	q1	q2	OK	9.16806	0	-1.80E+308	-1.80E+308	0.000483714	0.0303039	yes
comp19372_c0_seq1	comp19372_c0_seq1	-	comp19372_c0_seq1:0-240	q1	q2	OK	34.2801	4.09291	-3.06617	3.80657	0.000140908	0.0133872	yes
comp19391_c0_seq1	comp19391_c0_seq1	-	comp19391_c0_seq1:0-1920	q1	q2	OK	7.60773	0.459816	-4.04834	7.67248	1.69e-14	3.33e-11	yes
comp19392_c0_seq1	comp19392_c0_seq1	-	comp19392_c0_seq1:0-452	q1	q2	OK	0	15.2744	1.80E+308	1.80E+308	5.67e-06	0.00119469	yes
comp19404_c0_seq4	comp19404_c0_seq4	-	comp19404_c0_seq4:0-561	q1	q2	OK	0.829329	6.18753	2.89935	-4.01787	5.87e-05	0.00705478	yes
comp19415_c0_seq1	comp19415_c0_seq1	-	comp19415_c0_seq1:0-415	q1	q2	OK	21.3515	2.49387	-3.09788	5.55346	2.8e-08	1.42e-05	yes
comp19426_c0_seq1	comp19426_c0_seq1	-	comp19426_c0_seq1:0-373	q1	q2	OK	4.63024	17.1033	1.88511	-3.4821	0.000497505	0.0308692	yes
comp19428_c0_seq1	comp19428_c0_seq1	-	comp19428_c0_seq1:0-946	q1	q2	OK	0.527324	4.39149	3.05795	-5.01565	5.29e-07	0.000177746	yes
comp1944_c0_seq11	comp1944_c0_seq11	-	comp1944_c0_seq11:0-333	q1	q2	OK	28.57	86.4456	1.59729	-3.56223	0.000367719	0.025681	yes
comp19451_c0_seq17	comp19451_c0_seq17	-	comp19451_c0_seq17:0-263	q1	q2	OK	25.0608	4.61649	-2.44057	3.53104	0.000413933	0.0276175	yes
comp19453_c0_seq1	comp19453_c0_seq1	-	comp19453_c0_seq1:0-731	q1	q2	OK	1.11393	5.58593	2.32615	-4.04339	5.27e-05	0.00650774	yes
comp19453_c0_seq5	comp19453_c0_seq5	-	comp19453_c0_seq5:0-316	q1	q2	OK	1.28591	17.5027	3.76672	-4.15804	3.21e-05	0.0045037	yes
comp19489_c0_seq1	comp19489_c0_seq1	-	comp19489_c0_seq1:0-617	q1	q2	OK	6.16067	17.8232	1.5326	-3.31603	0.000913058	0.0460285	yes
comp194_c1_seq4	comp194_c1_seq4	-	comp194_c1_seq4:0-341	q1	q2	OK	467.897	122.327	-1.93545	4.38068	1.18e-05	0.00208726	yes
comp19508_c0_seq1	comp19508_c0_seq1	-	comp19508_c0_seq1:0-539	q1	q2	OK	0	23.0769	1.80E+308	1.80E+308	1.79e-06	0.000479401	yes
comp19515_c0_seq1	comp19515_c0_seq1	-	comp19515_c0_seq1:0-274	q1	q2	OK	4.43842	29.2976	2.72266	-4.20098	2.66e-05	0.00391017	yes
comp19545_c0_seq1	comp19545_c0_seq1	-	comp19545_c0_seq1:0-861	q1	q2	OK	1.41452	10.4	2.87819	-5.58732	2.31e-08	1.21e-05	yes
comp19545_c0_seq2	comp19545_c0_seq2	-	comp19545_c0_seq2:0-308	q1	q2	OK	2.29099	26.59	3.53684	-4.85286	1.22e-06	0.000362862	yes
comp19545_c0_seq3	comp19545_c0_seq3	-	comp19545_c0_seq3:0-299	q1	q2	OK	1.48785	15.455	3.37677	-3.70118	0.000214599	0.0178298	yes
comp19545_c0_seq4	comp19545_c0_seq4	-	comp19545_c0_seq4:0-275	q1	q2	OK	3.76418	25.6174	2.76672	-4.01972	5.83e-05	0.00700676	yes
comp19545_c0_seq5	comp19545_c0_seq5	-	comp19545_c0_seq5:0-216	q1	q2	OK	1.35017	47.8894	5.14849	-3.46076	0.00053866	0.0327698	yes
comp19629_c0_seq1	comp19629_c0_seq1	-	comp19629_c0_seq1:0-1755	q1	q2	OK	1.86543	0.419173	-2.15389	3.83003	0.000128127	0.0124188	yes
comp19629_c0_seq2	comp19629_c0_seq2	-	comp19629_c0_seq2:0-1611	q1	q2	OK	1.63943	0.423327	-1.95335	3.32299	0.000890581	0.0452039	yes
comp19629_c0_seq3	comp19629_c0_seq3	-	comp19629_c0_seq3:0-1595	q1	q2	OK	1.8807	0.264416	-2.83039	4.40448	1.06e-05	0.00191417	yes
comp19629_c0_seq4	comp19629_c0_seq4	-	comp19629_c0_seq4:0-1451	q1	q2	OK	1.62741	0.296716	-2.45542	3.62401	0.000290076	0.0218355	yes
comp19665_c0_seq1	comp19665_c0_seq1	-	comp19665_c0_seq1:0-344	q1	q2	OK	0.347705	15.6948	5.49628	-3.70219	0.000213746	0.0177971	yes
comp19665_c0_seq2	comp19665_c0_seq2	-	comp19665_c0_seq2:0-326	q1	q2	OK	0.39614	17.4555	5.46153	-3.67786	0.0002352	0.0191658	yes
comp19731_c0_seq1	comp19731_c0_seq1	-	comp19731_c0_seq1:0-1875	q1	q2	OK	2.04837	0.154011	-3.73337	4.41208	1.02e-05	0.00186698	yes
comp19731_c0_seq11	comp19731_c0_seq11	-	comp19731_c0_seq11:0-256	q1	q2	OK	16.3237	0	-1.80E+308	-1.80E+308	0.000158211	0.0145335	yes
comp19731_c0_seq2	comp19731_c0_seq2	-	comp19731_c0_seq2:0-1528	q1	q2	OK	2.49945	0.16205	-3.9471	4.60959	4.03e-06	0.000922732	yes
comp1974_c0_seq1	comp1974_c0_seq1	-	comp1974_c0_seq1:0-715	q1	q2	OK	90.9012	15.4312	-2.55845	5.79941	6.65e-09	4.18e-06	yes
comp19762_c0_seq1	comp19762_c0_seq1	-	comp19762_c0_seq1:0-218	q1	q2	OK	0	73.1148	1.80E+308	1.80E+308	1.16e-05	0.00205834	yes
comp1978_c0_seq16	comp1978_c0_seq16	-	comp1978_c0_seq16:0-229	q1	q2	OK	120.94	30.9992	-1.96399	3.96712	7.27e-05	0.00824592	yes
comp19801_c0_seq1	comp19801_c0_seq1	-	comp19801_c0_seq1:0-831	q1	q2	OK	1.66601	6.23187	1.90327	-3.68287	0.000230623	0.0188852	yes
comp19801_c0_seq3	comp19801_c0_seq3	-	comp19801_c0_seq3:0-361	q1	q2	OK	4.15968	17.83	2.09977	-3.74993	0.000176881	0.0155674	yes
comp19801_c0_seq4	comp19801_c0_seq4	-	comp19801_c0_seq4:0-356	q1	q2	OK	0	8.97111	1.80E+308	1.80E+308	7.46e-05	0.00837956	yes
comp1980_c2_seq18	comp1980_c2_seq18	-	comp1980_c2_seq18:0-358	q1	q2	OK	1.58517	21.4624	3.75911	-5.17601	2.27e-07	8.45e-05	yes
comp1980_c2_seq33	comp1980_c2_seq33	-	comp1980_c2_seq33:0-282	q1	q2	OK	8.18089	36.9992	2.17717	-3.95512	7.65e-05	0.00855455	yes
comp1980_c2_seq45	comp1980_c2_seq45	-	comp1980_c2_seq45:0-258	q1	q2	OK	3.79495	30.1823	2.99155	-4.05623	4.99e-05	0.00621533	yes
comp1980_c2_seq68	comp1980_c2_seq68	-	comp1980_c2_seq68:0-213	q1	q2	OK	53.8224	13.6979	-1.97425	3.29911	0.000969932	0.0475033	yes
comp19831_c0_seq1	comp19831_c0_seq1	-	comp19831_c0_seq1:0-232	q1	q2	OK	20.912	0	-1.80E+308	-1.80E+308	0.000164268	0.0146896	yes
comp19834_c0_seq3	comp19834_c0_seq3	-	comp19834_c0_seq3:0-493	q1	q2	OK	0	4.73218	1.80E+308	1.80E+308	7.46e-05	0.00837956	yes
comp19835_c0_seq1	comp19835_c0_seq1	-	comp19835_c0_seq1:0-1630	q1	q2	OK	2.33182	0.38919	-2.58291	4.47437	7.66e-06	0.00150978	yes
comp19835_c0_seq2	comp19835_c0_seq2	-	comp19835_c0_seq2:0-1562	q1	q2	OK	1.69253	0.27733	-2.6095	3.91736	8.95e-05	0.00953981	yes
comp19835_c0_seq4	comp19835_c0_seq4	-	comp19835_c0_seq4:0-888	q1	q2	OK	3.36088	0.807301	-2.05766	3.60307	0.00031448	0.0233408	yes
comp1984_c0_seq1	comp1984_c0_seq1	-	comp1984_c0_seq1:0-303	q1	q2	OK	26.1661	103.872	1.98904	-4.34526	1.39e-05	0.00236299	yes
comp19868_c0_seq1	comp19868_c0_seq1	-	comp19868_c0_seq1:0-412	q1	q2	OK	0	29.0929	1.80E+308	1.80E+308	2.47e-06	0.000614595	yes
comp19910_c0_seq1	comp19910_c0_seq1	-	comp19910_c0_seq1:0-975	q1	q2	OK	0.507479	3.81724	2.91111	-4.75809	1.95e-06	0.000516405	yes
comp19914_c0_seq1	comp19914_c0_seq1	-	comp19914_c0_seq1:0-446	q1	q2	OK	7.6884	1.7393	-2.14417	3.44665	0.000567588	0.0338477	yes
comp1994_c0_seq4	comp1994_c0_seq4	-	comp1994_c0_seq4:0-645	q1	q2	OK	3.21742	9.89549	1.62087	-3.28319	0.0010264	0.0494555	yes
comp19962_c0_seq1	comp19962_c0_seq1	-	comp19962_c0_seq1:0-1735	q1	q2	OK	3.41736	0.480462	-2.83039	5.23916	1.61e-07	6.33e-05	yes
comp19964_c0_seq1	comp19964_c0_seq1	-	comp19964_c0_seq1:0-614	q1	q2	OK	1.164	10.1738	3.1277	-5.31345	1.08e-07	4.52e-05	yes
comp19964_c0_seq2	comp19964_c0_seq2	-	comp19964_c0_seq2:0-577	q1	q2	OK	1.18484	11.9833	3.33827	-5.56572	2.61e-08	1.35e-05	yes
comp19964_c0_seq3	comp19964_c0_seq3	-	comp19964_c0_seq3:0-440	q1	q2	OK	0.832796	9.8864	3.56941	-3.77132	0.000162386	0.014684	yes
comp19964_c0_seq4	comp19964_c0_seq4	-	comp19964_c0_seq4:0-402	q1	q2	OK	1.49614	11.6939	2.96644	-4.11569	3.86e-05	0.00515854	yes
comp1997_c0_seq1	comp1997_c0_seq1	-	comp1997_c0_seq1:0-292	q1	q2	OK	48.2415	9.28835	-2.37678	4.46916	7.85e-06	0.00152888	yes
comp1997_c0_seq2	comp1997_c0_seq2	-	comp1997_c0_seq2:0-274	q1	q2	OK	68.4845	8.43072	-3.02205	5.47625	4.34e-08	2.09e-05	yes
comp1997_c0_seq3	comp1997_c0_seq3	-	comp1997_c0_seq3:0-253	q1	q2	OK	61.1412	8.95362	-2.7716	4.89159	1e-06	0.000306895	yes
comp19991_c0_seq1	comp19991_c0_seq1	-	comp19991_c0_seq1:0-749	q1	q2	OK	0.0897591	9.35584	6.70367	-4.53658	5.72e-06	0.00120254	yes
comp199_c0_seq6	comp199_c0_seq6	-	comp199_c0_seq6:0-594	q1	q2	OK	16.0188	83.1416	2.3758	-5.40273	6.56e-08	3e-05	yes
comp199_c0_seq8	comp199_c0_seq8	-	comp199_c0_seq8:0-296	q1	q2	OK	9.17525	145.152	3.98368	-7.70546	1.31e-14	2.63e-11	yes
comp20011_c0_seq1	comp20011_c0_seq1	-	comp20011_c0_seq1:0-378	q1	q2	OK	15.7457	3.32354	-2.24417	3.86138	0.000112751	0.0114496	yes
comp2001_c1_seq18	comp2001_c1_seq18	-	comp2001_c1_seq18:0-729	q1	q2	OK	7.05157	1.26923	-2.47399	4.41427	1.01e-05	0.00185114	yes
comp2001_c1_seq28	comp2001_c1_seq28	-	comp2001_c1_seq28:0-490	q1	q2	OK	7.53495	1.79385	-2.07054	3.44124	0.000579048	0.0339578	yes
comp2001_c1_seq53	comp2001_c1_seq53	-	comp2001_c1_seq53:0-350	q1	q2	OK	18.0311	3.59804	-2.3252	3.97252	7.11e-05	0.00813633	yes
comp2001_c1_seq9	comp2001_c1_seq9	-	comp2001_c1_seq9:0-1227	q1	q2	OK	7.21821	0.565039	-3.67522	6.49401	8.36e-11	8.54e-08	yes
comp20021_c0_seq3	comp20021_c0_seq3	-	comp20021_c0_seq3:0-416	q1	q2	OK	11.7815	2.2339	-2.39889	4.06607	4.78e-05	0.00601978	yes
comp20031_c0_seq1	comp20031_c0_seq1	-	comp20031_c0_seq1:0-1437	q1	q2	OK	2.49849	9.29022	1.89466	-4.17939	2.92e-05	0.00419448	yes
comp2005_c0_seq1	comp2005_c0_seq1	-	comp2005_c0_seq1:0-653	q1	q2	OK	2.50624	62.059	4.63004	-9.30163	0	0	yes
comp2005_c0_seq2	comp2005_c0_seq2	-	comp2005_c0_seq2:0-627	q1	q2	OK	1.96822	39.2776	4.31875	-8.37085	0	0	yes
comp2005_c0_seq3	comp2005_c0_seq3	-	comp2005_c0_seq3:0-526	q1	q2	OK	3.34575	84.9322	4.66591	-9.35228	0	0	yes
comp2005_c0_seq4	comp2005_c0_seq4	-	comp2005_c0_seq4:0-394	q1	q2	OK	2.84079	61.1908	4.42895	-8.08896	6.66e-16	1.71e-12	yes
comp2005_c0_seq5	comp2005_c0_seq5	-	comp2005_c0_seq5:0-381	q1	q2	OK	1.67256	35.0549	4.38949	-6.22356	4.86e-10	3.95e-07	yes
comp2005_c0_seq6	comp2005_c0_seq6	-	comp2005_c0_seq6:0-332	q1	q2	OK	10.9821	192.479	4.13147	-8.56642	0	0	yes
comp2005_c0_seq7	comp2005_c0_seq7	-	comp2005_c0_seq7:0-215	q1	q2	OK	8.23042	325.76	5.3067	-7.98925	1.33e-15	3.23e-12	yes
comp20073_c1_seq1	comp20073_c1_seq1	-	comp20073_c1_seq1:0-378	q1	q2	OK	11.5281	2.41712	-2.2538	3.63711	0.000275718	0.0209921	yes
comp20102_c0_seq1	comp20102_c0_seq1	-	comp20102_c0_seq1:0-232	q1	q2	OK	13.8191	0	-1.80E+308	-1.80E+308	0.000577025	0.0338477	yes
comp20106_c0_seq1	comp20106_c0_seq1	-	comp20106_c0_seq1:0-482	q1	q2	OK	0.550277	6.05653	3.46026	-3.48366	0.000494609	0.0307385	yes
comp20125_c0_seq1	comp20125_c0_seq1	-	comp20125_c0_seq1:0-1543	q1	q2	OK	5.00298	0.131167	-5.25331	5.72253	1.05e-08	6.21e-06	yes
comp20125_c0_seq2	comp20125_c0_seq2	-	comp20125_c0_seq2:0-1532	q1	q2	OK	4.60289	0.132254	-5.12116	5.57491	2.48e-08	1.29e-05	yes
comp20125_c0_seq3	comp20125_c0_seq3	-	comp20125_c0_seq3:0-578	q1	q2	OK	3.07514	0	-1.80E+308	-1.80E+308	0.000101158	0.0104781	yes
comp20127_c0_seq2	comp20127_c0_seq2	-	comp20127_c0_seq2:0-226	q1	q2	OK	51.0028	9.96471	-2.35568	3.81311	0.000137226	0.0130855	yes
comp20147_c0_seq2	comp20147_c0_seq2	-	comp20147_c0_seq2:0-251	q1	q2	OK	17.3519	0	-1.80E+308	-1.80E+308	0.000158211	0.0145335	yes
comp20148_c0_seq1	comp20148_c0_seq1	-	comp20148_c0_seq1:0-1266	q1	q2	OK	6.35443	0.742202	-3.09788	5.82849	5.59e-09	3.63e-06	yes
comp20148_c0_seq2	comp20148_c0_seq2	-	comp20148_c0_seq2:0-1085	q1	q2	OK	3.25675	0.894754	-1.86387	3.41731	0.000632437	0.0361606	yes
comp20148_c0_seq3	comp20148_c0_seq3	-	comp20148_c0_seq3:0-876	q1	q2	OK	3.88253	1.04574	-1.89248	3.37993	0.000725054	0.0400795	yes
comp20154_c0_seq1	comp20154_c0_seq1	-	comp20154_c0_seq1:0-477	q1	q2	OK	0	15.8005	1.80E+308	1.80E+308	4.35e-06	0.000975319	yes
comp20183_c1_seq1	comp20183_c1_seq1	-	comp20183_c1_seq1:0-469	q1	q2	OK	1.47792	6.94802	2.23304	-3.57114	0.000355424	0.0249947	yes
comp20185_c0_seq3	comp20185_c0_seq3	-	comp20185_c0_seq3:0-399	q1	q2	OK	5.27599	0	-1.80E+308	-1.80E+308	0.000156911	0.0145335	yes
comp20185_c0_seq5	comp20185_c0_seq5	-	comp20185_c0_seq5:0-265	q1	q2	OK	7.71644	0	-1.80E+308	-1.80E+308	0.000729686	0.0401641	yes
comp20185_c0_seq8	comp20185_c0_seq8	-	comp20185_c0_seq8:0-222	q1	q2	OK	36.9158	2.64456	-3.80314	3.50534	0.000456029	0.029586	yes
comp2020_c0_seq8	comp2020_c0_seq8	-	comp2020_c0_seq8:0-294	q1	q2	OK	46.5674	12.0933	-1.94512	3.82474	0.000130908	0.0126381	yes
comp20224_c0_seq5	comp20224_c0_seq5	-	comp20224_c0_seq5:0-270	q1	q2	OK	5.29632	23.4764	2.14815	-3.43079	0.000601824	0.0348376	yes
comp20231_c0_seq1	comp20231_c0_seq1	-	comp20231_c0_seq1:0-846	q1	q2	OK	0	17.5202	1.80E+308	1.80E+308	1.33e-06	0.000384222	yes
comp20259_c0_seq1	comp20259_c0_seq1	-	comp20259_c0_seq1:0-887	q1	q2	OK	1.71949	7.07986	2.04174	-4.07495	4.6e-05	0.00590965	yes
comp20259_c0_seq2	comp20259_c0_seq2	-	comp20259_c0_seq2:0-675	q1	q2	OK	1.87124	7.59006	2.02011	-3.80043	0.000144446	0.0136677	yes
comp2026_c1_seq11	comp2026_c1_seq11	-	comp2026_c1_seq11:0-259	q1	q2	OK	32.016	111.771	1.80367	-3.84754	0.000119309	0.0119233	yes
comp20272_c0_seq1	comp20272_c0_seq1	-	comp20272_c0_seq1:0-1474	q1	q2	OK	0.0385028	7.61277	7.62732	-5.16998	2.34e-07	8.68e-05	yes
comp202_c0_seq1	comp202_c0_seq1	-	comp202_c0_seq1:0-264	q1	q2	OK	13.4499	134.64	3.32343	-6.4854	8.85e-11	8.93e-08	yes
comp202_c0_seq2	comp202_c0_seq2	-	comp202_c0_seq2:0-238	q1	q2	OK	21.5212	134.551	2.64432	-5.25575	1.47e-07	5.88e-05	yes
comp202_c2_seq1	comp202_c2_seq1	-	comp202_c2_seq1:0-261	q1	q2	OK	16.853	176.372	3.38755	-6.80658	9.99e-12	1.18e-08	yes
comp20306_c0_seq1	comp20306_c0_seq1	-	comp20306_c0_seq1:0-440	q1	q2	OK	0	27.1998	1.80E+308	1.80E+308	2.27e-06	0.000576782	yes
comp20323_c0_seq1	comp20323_c0_seq1	-	comp20323_c0_seq1:0-468	q1	q2	OK	0	3.38756	1.80E+308	1.80E+308	0.000260122	0.0204062	yes
comp20331_c0_seq1	comp20331_c0_seq1	-	comp20331_c0_seq1:0-435	q1	q2	OK	5.29942	0	-1.80E+308	-1.80E+308	8.2e-05	0.00900435	yes
comp20338_c0_seq1	comp20338_c0_seq1	-	comp20338_c0_seq1:0-1966	q1	q2	OK	0.41624	4.51761	3.44007	-6.48179	9.06e-11	9.08e-08	yes
comp20338_c0_seq2	comp20338_c0_seq2	-	comp20338_c0_seq2:0-1900	q1	q2	OK	0.374783	4.16682	3.47482	-6.39937	1.56e-10	1.44e-07	yes
comp2033_c0_seq1	comp2033_c0_seq1	-	comp2033_c0_seq1:0-451	q1	q2	OK	24.5798	207.254	3.07585	-6.93406	4.09e-12	5.24e-09	yes
comp20357_c0_seq1	comp20357_c0_seq1	-	comp20357_c0_seq1:0-783	q1	q2	OK	0.675877	9.07843	3.74761	-6.22917	4.69e-10	3.83e-07	yes
comp20357_c0_seq11	comp20357_c0_seq11	-	comp20357_c0_seq11:0-248	q1	q2	OK	1.71596	21.8241	3.66883	-3.35901	0.000782214	0.0411297	yes
comp20357_c0_seq2	comp20357_c0_seq2	-	comp20357_c0_seq2:0-675	q1	q2	OK	0.369327	3.90665	3.40296	-3.48399	0.000493999	0.0307089	yes
comp20357_c0_seq3	comp20357_c0_seq3	-	comp20357_c0_seq3:0-638	q1	q2	OK	0.400842	3.88061	3.27518	-3.34783	0.000814466	0.0423312	yes
comp20357_c0_seq4	comp20357_c0_seq4	-	comp20357_c0_seq4:0-524	q1	q2	OK	0.152949	4.9306	5.01064	-3.36458	0.0007666	0.0411297	yes
comp20358_c0_seq1	comp20358_c0_seq1	-	comp20358_c0_seq1:0-487	q1	q2	OK	9.16841	2.23045	-2.03934	3.5373	0.000404239	0.0270756	yes
comp2037_c0_seq1	comp2037_c0_seq1	-	comp2037_c0_seq1:0-348	q1	q2	OK	23.0107	176.358	2.93813	-6.51396	7.32e-11	7.62e-08	yes
comp20400_c0_seq1	comp20400_c0_seq1	-	comp20400_c0_seq1:0-868	q1	q2	OK	3.56108	0.608119	-2.54989	3.86244	0.000112259	0.0114096	yes
comp20415_c0_seq1	comp20415_c0_seq1	-	comp20415_c0_seq1:0-683	q1	q2	OK	7.04744	1.8658	-1.91731	3.6124	0.000303371	0.0226461	yes
comp2041_c0_seq12	comp2041_c0_seq12	-	comp2041_c0_seq12:0-263	q1	q2	OK	95.2311	31.546	-1.59398	3.38521	0.000711247	0.0395977	yes
comp2041_c0_seq9	comp2041_c0_seq9	-	comp2041_c0_seq9:0-280	q1	q2	OK	26.6024	6.47949	-2.0376	3.37435	0.000739913	0.0405546	yes
comp20424_c0_seq1	comp20424_c0_seq1	-	comp20424_c0_seq1:0-488	q1	q2	OK	4.48144	15.5581	1.79563	-3.59538	0.00032392	0.0233644	yes
comp2042_c0_seq1	comp2042_c0_seq1	-	comp2042_c0_seq1:0-1554	q1	q2	OK	6.22992	84.3813	3.75964	-8.2895	2.22e-16	6.09e-13	yes
comp20458_c0_seq1	comp20458_c0_seq1	-	comp20458_c0_seq1:0-961	q1	q2	OK	2.39097	0.509402	-2.23072	3.37465	0.000739108	0.0405296	yes
comp20458_c0_seq4	comp20458_c0_seq4	-	comp20458_c0_seq4:0-546	q1	q2	OK	0.865745	4.61438	2.41412	-3.30233	0.000958867	0.0475033	yes
comp20479_c0_seq1	comp20479_c0_seq1	-	comp20479_c0_seq1:0-321	q1	q2	OK	16.8845	1.32757	-3.66884	4.05748	4.96e-05	0.00618883	yes
comp2047_c0_seq25	comp2047_c0_seq25	-	comp2047_c0_seq25:0-226	q1	q2	OK	63.3695	16.1926	-1.96845	3.52431	0.000424593	0.0281514	yes
comp20536_c0_seq1	comp20536_c0_seq1	-	comp20536_c0_seq1:0-819	q1	q2	OK	0.556752	5.04254	3.17904	-4.96636	6.82e-07	0.000222725	yes
comp20554_c0_seq1	comp20554_c0_seq1	-	comp20554_c0_seq1:0-256	q1	q2	OK	23.3196	3.34113	-2.80314	3.45885	0.000542485	0.0329152	yes
comp20556_c0_seq1	comp20556_c0_seq1	-	comp20556_c0_seq1:0-1644	q1	q2	OK	3.59934	0.985528	-1.86877	3.78767	0.000152064	0.0142268	yes
comp20556_c0_seq2	comp20556_c0_seq2	-	comp20556_c0_seq2:0-1555	q1	q2	OK	3.29362	0.817228	-2.01087	3.91676	8.97e-05	0.00955919	yes
comp2057_c0_seq3	comp2057_c0_seq3	-	comp2057_c0_seq3:0-374	q1	q2	OK	17.073	50.7028	1.57035	-3.44105	0.000579458	0.0339733	yes
comp20602_c0_seq2	comp20602_c0_seq2	-	comp20602_c0_seq2:0-585	q1	q2	OK	1.7981	7.31465	2.02432	-3.65507	0.000257108	0.0204062	yes
comp20602_c0_seq7	comp20602_c0_seq7	-	comp20602_c0_seq7:0-379	q1	q2	OK	1.39792	8.11454	2.53723	-3.39376	0.000689391	0.0386889	yes
comp20638_c0_seq1	comp20638_c0_seq1	-	comp20638_c0_seq1:0-220	q1	q2	OK	7.61182	38.1705	2.32615	-3.33124	0.000864615	0.0442663	yes
comp2063_c0_seq4	comp2063_c0_seq4	-	comp2063_c0_seq4:0-241	q1	q2	OK	45.1011	11.1316	-2.0185	3.54711	0.000389477	0.0267459	yes
comp2064_c0_seq4	comp2064_c0_seq4	-	comp2064_c0_seq4:0-216	q1	q2	OK	18.9024	72.0798	1.93102	-3.47743	0.000506244	0.031303	yes
comp20707_c0_seq1	comp20707_c0_seq1	-	comp20707_c0_seq1:0-304	q1	q2	OK	7.11514	0	-1.80E+308	-1.80E+308	0.000398115	0.0267459	yes
comp20735_c0_seq1	comp20735_c0_seq1	-	comp20735_c0_seq1:0-824	q1	q2	OK	0.394471	8.98636	4.50975	-6.27174	3.57e-10	2.98e-07	yes
comp20735_c0_seq4	comp20735_c0_seq4	-	comp20735_c0_seq4:0-413	q1	q2	OK	1.41752	13.8475	3.28818	-4.59417	4.34e-06	0.00097479	yes
comp2074_c0_seq3	comp2074_c0_seq3	-	comp2074_c0_seq3:0-996	q1	q2	OK	0.370513	3.45087	3.21937	-4.73077	2.24e-06	0.000569946	yes
comp2074_c0_seq4	comp2074_c0_seq4	-	comp2074_c0_seq4:0-885	q1	q2	OK	0.434531	3.16433	2.86437	-3.96506	7.34e-05	0.00830542	yes
comp20848_c0_seq1	comp20848_c0_seq1	-	comp20848_c0_seq1:0-529	q1	q2	OK	0	24.4351	1.80E+308	1.80E+308	1.74e-06	0.000469083	yes
comp2084_c0_seq1	comp2084_c0_seq1	-	comp2084_c0_seq1:0-2317	q1	q2	OK	1.61972	7.75765	2.25987	-5.02301	5.09e-07	0.000171809	yes
comp20872_c0_seq1	comp20872_c0_seq1	-	comp20872_c0_seq1:0-479	q1	q2	OK	0.178012	15.8767	6.47879	-4.38146	1.18e-05	0.00208139	yes
comp20883_c0_seq1	comp20883_c0_seq1	-	comp20883_c0_seq1:0-553	q1	q2	OK	1.02887	5.02283	2.28743	-3.43952	0.000582736	0.0340816	yes
comp21016_c0_seq1	comp21016_c0_seq1	-	comp21016_c0_seq1:0-271	q1	q2	OK	25.5396	0	-1.80E+308	-1.80E+308	2.39e-05	0.00361137	yes
comp21044_c0_seq1	comp21044_c0_seq1	-	comp21044_c0_seq1:0-1252	q1	q2	OK	0.299674	1.7384	2.53629	-3.47217	0.000516271	0.0317713	yes
comp21044_c0_seq3	comp21044_c0_seq3	-	comp21044_c0_seq3:0-940	q1	q2	OK	0.199359	2.80956	3.8169	-4.21807	2.46e-05	0.00368815	yes
comp21044_c0_seq4	comp21044_c0_seq4	-	comp21044_c0_seq4:0-682	q1	q2	OK	0.818806	7.69918	3.23311	-5.32312	1.02e-07	4.32e-05	yes
comp21056_c0_seq1	comp21056_c0_seq1	-	comp21056_c0_seq1:0-468	q1	q2	OK	10.5701	1.39488	-2.92178	4.55901	5.14e-06	0.00110191	yes
comp2111_c0_seq27	comp2111_c0_seq27	-	comp2111_c0_seq27:0-238	q1	q2	OK	9.18457	65.8759	2.84247	-4.66657	3.06e-06	0.000732824	yes
comp21137_c0_seq1	comp21137_c0_seq1	-	comp21137_c0_seq1:0-733	q1	q2	OK	8.13788	1.09309	-2.89625	5.0599	4.19e-07	0.000143766	yes
comp21154_c0_seq1	comp21154_c0_seq1	-	comp21154_c0_seq1:0-260	q1	q2	OK	22.9874	3.98303	-2.5289	3.40179	0.000669457	0.0378501	yes
comp21164_c0_seq1	comp21164_c0_seq1	-	comp21164_c0_seq1:0-416	q1	q2	OK	0	20.8497	1.80E+308	1.80E+308	4.13e-06	0.000935819	yes
comp21167_c0_seq1	comp21167_c0_seq1	-	comp21167_c0_seq1:0-226	q1	q2	OK	39.4113	1.24559	-4.98371	3.35028	0.000807299	0.0420567	yes
comp2118_c0_seq1	comp2118_c0_seq1	-	comp2118_c0_seq1:0-1154	q1	q2	OK	1.44137	77.6636	5.75173	-11.6649	0	0	yes
comp21211_c0_seq1	comp21211_c0_seq1	-	comp21211_c0_seq1:0-388	q1	q2	OK	0	14.007	1.80E+308	1.80E+308	1.32e-05	0.00227643	yes
comp21270_c0_seq1	comp21270_c0_seq1	-	comp21270_c0_seq1:0-553	q1	q2	OK	0	18.0817	1.80E+308	1.80E+308	2.31e-06	0.000584023	yes
comp21272_c0_seq1	comp21272_c0_seq1	-	comp21272_c0_seq1:0-568	q1	q2	OK	1.74772	13.7242	2.97317	-5.43114	5.6e-08	2.62e-05	yes
comp21283_c0_seq2	comp21283_c0_seq2	-	comp21283_c0_seq2:0-259	q1	q2	OK	4.53797	29.0163	2.67674	-3.68889	0.000225233	0.0185285	yes
comp21296_c0_seq1	comp21296_c0_seq1	-	comp21296_c0_seq1:0-360	q1	q2	OK	0	20.8572	1.80E+308	1.80E+308	7.81e-06	0.00152195	yes
comp21299_c0_seq1	comp21299_c0_seq1	-	comp21299_c0_seq1:0-679	q1	q2	OK	1.23597	5.86592	2.24671	-3.89688	9.74e-05	0.0101695	yes
comp21377_c0_seq1	comp21377_c0_seq1	-	comp21377_c0_seq1:0-680	q1	q2	OK	0	14.4683	1.80E+308	1.80E+308	2.06e-06	0.000536975	yes
comp2137_c0_seq13	comp2137_c0_seq13	-	comp2137_c0_seq13:0-380	q1	q2	OK	3.06508	0	-1.80E+308	-1.80E+308	0.000729686	0.0401641	yes
comp21381_c0_seq1	comp21381_c0_seq1	-	comp21381_c0_seq1:0-1364	q1	q2	OK	0.286889	3.82041	3.73516	-5.48183	4.21e-08	2.04e-05	yes
comp21381_c0_seq2	comp21381_c0_seq2	-	comp21381_c0_seq2:0-787	q1	q2	OK	0.477324	3.51628	2.88101	-3.7958	0.000147171	0.013886	yes
comp21381_c0_seq4	comp21381_c0_seq4	-	comp21381_c0_seq4:0-688	q1	q2	OK	0.606485	6.73476	3.47308	-5.12959	2.9e-07	0.000105079	yes
comp21398_c0_seq2	comp21398_c0_seq2	-	comp21398_c0_seq2:0-404	q1	q2	OK	9.30349	0.789253	-3.55921	3.92898	8.53e-05	0.00926429	yes
comp21439_c0_seq1	comp21439_c0_seq1	-	comp21439_c0_seq1:0-349	q1	q2	OK	2.35296	13.7256	2.54433	-3.90658	9.36e-05	0.00984474	yes
comp21485_c0_seq1	comp21485_c0_seq1	-	comp21485_c0_seq1:0-586	q1	q2	OK	0.128099	17.8946	7.12612	-4.82694	1.39e-06	0.000395894	yes
comp21510_c0_seq1	comp21510_c0_seq1	-	comp21510_c0_seq1:0-209	q1	q2	OK	1.51213	289.229	7.57949	-5.1373	2.79e-07	0.00010149	yes
comp21529_c0_seq1	comp21529_c0_seq1	-	comp21529_c0_seq1:0-2400	q1	q2	OK	0.427151	2.17317	2.34698	-4.53862	5.66e-06	0.00119469	yes
comp21529_c0_seq14	comp21529_c0_seq14	-	comp21529_c0_seq14:0-328	q1	q2	OK	1.95083	15.5126	2.99128	-4.05568	5e-05	0.00622653	yes
comp21529_c0_seq2	comp21529_c0_seq2	-	comp21529_c0_seq2:0-2367	q1	q2	OK	0.41109	2.08489	2.34244	-4.47151	7.77e-06	0.00152195	yes
comp21529_c0_seq3	comp21529_c0_seq3	-	comp21529_c0_seq3:0-1928	q1	q2	OK	0.345077	1.97593	2.51755	-4.4414	8.94e-06	0.00169065	yes
comp21529_c0_seq4	comp21529_c0_seq4	-	comp21529_c0_seq4:0-1324	q1	q2	OK	0.331552	1.71322	2.3694	-3.52099	0.000429938	0.0284653	yes
comp21529_c0_seq5	comp21529_c0_seq5	-	comp21529_c0_seq5:0-885	q1	q2	OK	0.982198	5.86663	2.57845	-4.65391	3.26e-06	0.000770595	yes
comp21529_c0_seq6	comp21529_c0_seq6	-	comp21529_c0_seq6:0-675	q1	q2	OK	1.1426	8.26015	2.85384	-4.96194	6.98e-07	0.000226852	yes
comp21529_c0_seq7	comp21529_c0_seq7	-	comp21529_c0_seq7:0-547	q1	q2	OK	0.570723	5.36619	3.23304	-4.00648	6.16e-05	0.0072971	yes
comp2153_c0_seq1	comp2153_c0_seq1	-	comp2153_c0_seq1:0-909	q1	q2	OK	34.596	6.65982	-2.37705	5.34638	8.97e-08	3.88e-05	yes
comp2153_c0_seq2	comp2153_c0_seq2	-	comp2153_c0_seq2:0-829	q1	q2	OK	33.1834	5.15807	-2.68556	5.92342	3.15e-09	2.19e-06	yes
comp2153_c0_seq3	comp2153_c0_seq3	-	comp2153_c0_seq3:0-523	q1	q2	OK	67.4063	12.9148	-2.38386	5.33023	9.81e-08	4.2e-05	yes
comp2153_c0_seq4	comp2153_c0_seq4	-	comp2153_c0_seq4:0-500	q1	q2	OK	37.1528	6.1639	-2.59156	5.4762	4.35e-08	2.09e-05	yes
comp2153_c0_seq5	comp2153_c0_seq5	-	comp2153_c0_seq5:0-383	q1	q2	OK	84.388	14.3968	-2.55129	5.54701	2.91e-08	1.47e-05	yes
comp2153_c0_seq6	comp2153_c0_seq6	-	comp2153_c0_seq6:0-336	q1	q2	OK	57.5034	14.3609	-2.0015	4.21317	2.52e-05	0.00375467	yes
comp2153_c0_seq7	comp2153_c0_seq7	-	comp2153_c0_seq7:0-312	q1	q2	OK	91.6978	16.1846	-2.50227	5.26344	1.41e-07	5.68e-05	yes
comp2153_c1_seq1	comp2153_c1_seq1	-	comp2153_c1_seq1:0-245	q1	q2	OK	181.884	30.6582	-2.56867	5.37035	7.86e-08	3.49e-05	yes
comp21543_c0_seq1	comp21543_c0_seq1	-	comp21543_c0_seq1:0-201	q1	q2	OK	55.4656	0	-1.80E+308	-1.80E+308	4.09e-05	0.00538828	yes
comp21598_c0_seq1	comp21598_c0_seq1	-	comp21598_c0_seq1:0-1038	q1	q2	OK	0.527767	3.33971	2.66175	-4.51954	6.2e-06	0.00128158	yes
comp2159_c0_seq34	comp2159_c0_seq34	-	comp2159_c0_seq34:0-329	q1	q2	OK	20.1364	3.32891	-2.59669	4.23247	2.31e-05	0.00353703	yes
comp215_c0_seq21	comp215_c0_seq21	-	comp215_c0_seq21:0-202	q1	q2	OK	57.9104	197.671	1.77121	-3.67669	0.000236282	0.0192269	yes
comp215_c0_seq6	comp215_c0_seq6	-	comp215_c0_seq6:0-306	q1	q2	OK	22.3776	3.00545	-2.89641	4.24654	2.17e-05	0.00337531	yes
comp215_c0_seq7	comp215_c0_seq7	-	comp215_c0_seq7:0-302	q1	q2	OK	65.3374	13.8365	-2.23943	4.56072	5.1e-06	0.00110007	yes
comp215_c0_seq8	comp215_c0_seq8	-	comp215_c0_seq8:0-296	q1	q2	OK	21.412	3.85704	-2.47286	3.65206	0.000260143	0.0204062	yes
comp215_c1_seq1	comp215_c1_seq1	-	comp215_c1_seq1:0-307	q1	q2	OK	5.54573	23.837	2.10375	-3.63391	0.000279154	0.0211878	yes
comp21613_c0_seq2	comp21613_c0_seq2	-	comp21613_c0_seq2:0-751	q1	q2	OK	0.452743	4.96645	3.45545	-4.44845	8.65e-06	0.00164284	yes
comp21613_c0_seq6	comp21613_c0_seq6	-	comp21613_c0_seq6:0-420	q1	q2	OK	0.680131	6.57761	3.27368	-3.57925	0.000344588	0.024502	yes
comp21618_c0_seq2	comp21618_c0_seq2	-	comp21618_c0_seq2:0-808	q1	q2	OK	5.26406	0.526497	-3.32168	4.6586	3.18e-06	0.000754786	yes
comp21618_c0_seq4	comp21618_c0_seq4	-	comp21618_c0_seq4:0-701	q1	q2	OK	4.62644	0.639937	-2.8539	3.97	7.19e-05	0.00817805	yes
comp21618_c0_seq5	comp21618_c0_seq5	-	comp21618_c0_seq5:0-446	q1	q2	OK	6.74438	0.217413	-4.95518	3.32993	0.000868684	0.0444004	yes
comp21681_c0_seq9	comp21681_c0_seq9	-	comp21681_c0_seq9:0-285	q1	q2	OK	5.66287	0	-1.80E+308	-1.80E+308	0.000782701	0.0411297	yes
comp21699_c0_seq1	comp21699_c0_seq1	-	comp21699_c0_seq1:0-225	q1	q2	OK	5.88209	45.509	2.95175	-3.99926	6.35e-05	0.00747516	yes
comp21715_c0_seq3	comp21715_c0_seq3	-	comp21715_c0_seq3:0-399	q1	q2	OK	12.3033	2.15849	-2.51096	4.08371	4.43e-05	0.00573212	yes
comp21727_c0_seq1	comp21727_c0_seq1	-	comp21727_c0_seq1:0-269	q1	q2	OK	28.1126	5.0348	-2.48121	3.82836	0.000128999	0.0124744	yes
comp21738_c0_seq1	comp21738_c0_seq1	-	comp21738_c0_seq1:0-1777	q1	q2	OK	2.60098	0.779423	-1.73858	3.42389	0.000617308	0.035531	yes
comp21738_c0_seq6	comp21738_c0_seq6	-	comp21738_c0_seq6:0-305	q1	q2	OK	6.58301	0	-1.80E+308	-1.80E+308	0.000483714	0.0303039	yes
comp217_c0_seq1	comp217_c0_seq1	-	comp217_c0_seq1:0-461	q1	q2	OK	139.445	596.302	2.09634	-4.55441	5.25e-06	0.00111808	yes
comp217_c0_seq2	comp217_c0_seq2	-	comp217_c0_seq2:0-404	q1	q2	OK	160.689	607.55	1.91873	-4.22172	2.42e-05	0.00365478	yes
comp217_c0_seq3	comp217_c0_seq3	-	comp217_c0_seq3:0-353	q1	q2	OK	94.1791	490.877	2.38188	-5.37911	7.49e-08	3.35e-05	yes
comp217_c0_seq4	comp217_c0_seq4	-	comp217_c0_seq4:0-335	q1	q2	OK	196.604	847.707	2.10827	-4.66702	3.06e-06	0.000732686	yes
comp217_c0_seq5	comp217_c0_seq5	-	comp217_c0_seq5:0-249	q1	q2	OK	145.157	747.12	2.36372	-5.39035	7.03e-08	3.18e-05	yes
comp2181_c0_seq1	comp2181_c0_seq1	-	comp2181_c0_seq1:0-394	q1	q2	OK	24.4785	4.98387	-2.29618	4.37011	1.24e-05	0.0021703	yes
comp2181_c0_seq3	comp2181_c0_seq3	-	comp2181_c0_seq3:0-220	q1	q2	OK	116.715	23.175	-2.33235	4.44049	8.98e-06	0.0016965	yes
comp2181_c0_seq4	comp2181_c0_seq4	-	comp2181_c0_seq4:0-201	q1	q2	OK	182.001	39.1134	-2.21821	4.33806	1.44e-05	0.00242225	yes
comp21827_c0_seq1	comp21827_c0_seq1	-	comp21827_c0_seq1:0-448	q1	q2	OK	4.0133	15.5252	1.95175	-3.76096	0.000169263	0.0150216	yes
comp21857_c0_seq1	comp21857_c0_seq1	-	comp21857_c0_seq1:0-577	q1	q2	OK	1.23176	5.40575	2.13378	-3.43574	0.000590945	0.0344474	yes
comp21860_c0_seq1	comp21860_c0_seq1	-	comp21860_c0_seq1:0-785	q1	q2	OK	6.73549	0.361886	-4.21817	5.3312	9.76e-08	4.19e-05	yes
comp21861_c0_seq18	comp21861_c0_seq18	-	comp21861_c0_seq18:0-219	q1	q2	OK	0	13.844	1.80E+308	1.80E+308	0.000782701	0.0411297	yes
comp21861_c0_seq3	comp21861_c0_seq3	-	comp21861_c0_seq3:0-377	q1	q2	OK	0	6.98893	1.80E+308	1.80E+308	0.000115276	0.0115949	yes
comp2186_c0_seq1	comp2186_c0_seq1	-	comp2186_c0_seq1:0-230	q1	q2	OK	615.754	83.443	-2.88349	6.40437	1.51e-10	1.41e-07	yes
comp21873_c0_seq1	comp21873_c0_seq1	-	comp21873_c0_seq1:0-1712	q1	q2	OK	1.06478	3.53668	1.73184	-3.57415	0.000351372	0.0247845	yes
comp21873_c0_seq2	comp21873_c0_seq2	-	comp21873_c0_seq2:0-1698	q1	q2	OK	0.976594	3.14784	1.68853	-3.43541	0.000591654	0.034473	yes
comp2187_c0_seq5	comp2187_c0_seq5	-	comp2187_c0_seq5:0-523	q1	q2	OK	19.332	4.61633	-2.06617	4.22378	2.4e-05	0.00362619	yes
comp21907_c0_seq3	comp21907_c0_seq3	-	comp21907_c0_seq3:0-273	q1	q2	OK	0	8.26393	1.80E+308	1.80E+308	0.000972887	0.0475033	yes
comp21919_c0_seq1	comp21919_c0_seq1	-	comp21919_c0_seq1:0-417	q1	q2	OK	6.20739	0	-1.80E+308	-1.80E+308	6.72e-05	0.00776451	yes
comp21944_c0_seq1	comp21944_c0_seq1	-	comp21944_c0_seq1:0-1180	q1	q2	OK	4.25898	0.91531	-2.21817	4.2114	2.54e-05	0.00377687	yes
comp21954_c0_seq1	comp21954_c0_seq1	-	comp21954_c0_seq1:0-1195	q1	q2	OK	0.593285	5.62081	3.24398	-5.76384	8.22e-09	5e-06	yes
comp22026_c0_seq1	comp22026_c0_seq1	-	comp22026_c0_seq1:0-645	q1	q2	OK	3.77215	0.357655	-3.39875	3.74139	0.000183009	0.0159979	yes
comp22066_c0_seq1	comp22066_c0_seq1	-	comp22066_c0_seq1:0-2309	q1	q2	OK	0.464537	4.36779	3.23304	-6.37996	1.77e-10	1.6e-07	yes
comp22072_c0_seq1	comp22072_c0_seq1	-	comp22072_c0_seq1:0-664	q1	q2	OK	0	14.1719	1.80E+308	1.80E+308	2.19e-06	0.000564916	yes
comp22076_c0_seq1	comp22076_c0_seq1	-	comp22076_c0_seq1:0-810	q1	q2	OK	0	16.6535	1.80E+308	1.80E+308	1.41e-06	0.000401394	yes
comp22085_c0_seq2	comp22085_c0_seq2	-	comp22085_c0_seq2:0-750	q1	q2	OK	1.52311	7.70202	2.33822	-4.43037	9.41e-06	0.00176093	yes
comp22093_c0_seq1	comp22093_c0_seq1	-	comp22093_c0_seq1:0-1733	q1	q2	OK	0.502591	2.46278	2.29283	-4.23164	2.32e-05	0.00354299	yes
comp22093_c0_seq2	comp22093_c0_seq2	-	comp22093_c0_seq2:0-1599	q1	q2	OK	0.550883	2.47343	2.16669	-3.98631	6.71e-05	0.00776451	yes
comp22093_c0_seq3	comp22093_c0_seq3	-	comp22093_c0_seq3:0-669	q1	q2	OK	0.703379	5.54053	2.97765	-4.25186	2.12e-05	0.00331372	yes
comp22093_c0_seq4	comp22093_c0_seq4	-	comp22093_c0_seq4:0-573	q1	q2	OK	0.7957	5.55864	2.80444	-4.07879	4.53e-05	0.00583868	yes
comp22093_c0_seq5	comp22093_c0_seq5	-	comp22093_c0_seq5:0-387	q1	q2	OK	1.33733	9.67707	2.85522	-3.85537	0.000115555	0.011618	yes
comp22099_c0_seq1	comp22099_c0_seq1	-	comp22099_c0_seq1:0-256	q1	q2	OK	5.44124	35.0818	2.68872	-4.14853	3.35e-05	0.00463624	yes
comp22103_c0_seq2	comp22103_c0_seq2	-	comp22103_c0_seq2:0-245	q1	q2	OK	34.7719	4.79034	-2.85972	3.8838	0.000102838	0.0106141	yes
comp2210_c3_seq11	comp2210_c3_seq11	-	comp2210_c3_seq11:0-514	q1	q2	OK	15.2372	43.9424	1.52802	-3.44929	0.000562065	0.0338477	yes
comp2210_c3_seq12	comp2210_c3_seq12	-	comp2210_c3_seq12:0-509	q1	q2	OK	11.5551	38.4556	1.73466	-3.85719	0.000114696	0.0115949	yes
comp2210_c3_seq14	comp2210_c3_seq14	-	comp2210_c3_seq14:0-480	q1	q2	OK	7.27202	23.8244	1.71201	-3.62928	0.000284211	0.0214913	yes
comp22125_c0_seq1	comp22125_c0_seq1	-	comp22125_c0_seq1:0-647	q1	q2	OK	0	16.0218	1.80E+308	1.80E+308	1.97e-06	0.000520153	yes
comp22137_c0_seq1	comp22137_c0_seq1	-	comp22137_c0_seq1:0-1048	q1	q2	OK	3.24496	0.498132	-2.7036	4.41892	9.92e-06	0.00182456	yes
comp22144_c0_seq1	comp22144_c0_seq1	-	comp22144_c0_seq1:0-1952	q1	q2	OK	0.680675	3.30638	2.28021	-4.57967	4.66e-06	0.0010268	yes
comp22144_c0_seq2	comp22144_c0_seq2	-	comp22144_c0_seq2:0-1702	q1	q2	OK	0.195846	1.29777	2.72824	-3.9602	7.49e-05	0.0083987	yes
comp22144_c0_seq3	comp22144_c0_seq3	-	comp22144_c0_seq3:0-1664	q1	q2	OK	0.167454	1.25958	2.91111	-3.93572	8.29e-05	0.00906295	yes
comp22145_c0_seq3	comp22145_c0_seq3	-	comp22145_c0_seq3:0-644	q1	q2	OK	0.93371	5.81543	2.63884	-4.10644	4.02e-05	0.00533993	yes
comp22145_c0_seq6	comp22145_c0_seq6	-	comp22145_c0_seq6:0-545	q1	q2	OK	0.717593	5.09047	2.82656	-3.81797	0.000134552	0.0128938	yes
comp22145_c0_seq7	comp22145_c0_seq7	-	comp22145_c0_seq7:0-483	q1	q2	OK	1.34795	8.1072	2.58844	-3.90186	9.55e-05	0.0100029	yes
comp22145_c0_seq8	comp22145_c0_seq8	-	comp22145_c0_seq8:0-411	q1	q2	OK	0.946252	7.12002	2.91159	-3.58133	0.000341854	0.0244011	yes
comp22174_c0_seq1	comp22174_c0_seq1	-	comp22174_c0_seq1:0-435	q1	q2	OK	8.26709	1.60397	-2.36573	3.48165	0.000498332	0.0308958	yes
comp22183_c0_seq1	comp22183_c0_seq1	-	comp22183_c0_seq1:0-497	q1	q2	OK	0	12.5663	1.80E+308	1.80E+308	6.07e-06	0.00126325	yes
comp22199_c0_seq1	comp22199_c0_seq1	-	comp22199_c0_seq1:0-276	q1	q2	OK	4.34546	27.3498	2.65395	-4.08951	4.32e-05	0.00563131	yes
comp22244_c0_seq1	comp22244_c0_seq1	-	comp22244_c0_seq1:0-422	q1	q2	OK	14.8256	0.965518	-3.94064	4.96379	6.91e-07	0.000225009	yes
comp22290_c0_seq3	comp22290_c0_seq3	-	comp22290_c0_seq3:0-258	q1	q2	OK	0	17.9429	1.80E+308	1.80E+308	0.000122866	0.0120871	yes
comp2230_c0_seq22	comp2230_c0_seq22	-	comp2230_c0_seq22:0-316	q1	q2	OK	21.0031	61.72	1.55513	-3.34823	0.000813303	0.0422896	yes
comp22323_c0_seq1	comp22323_c0_seq1	-	comp22323_c0_seq1:0-1647	q1	q2	OK	0.881022	3.05862	1.79563	-3.59538	0.00032392	0.0233644	yes
comp22357_c0_seq1	comp22357_c0_seq1	-	comp22357_c0_seq1:0-853	q1	q2	OK	0.0753668	4.45426	5.88511	-3.97173	7.14e-05	0.00813947	yes
comp22364_c0_seq4	comp22364_c0_seq4	-	comp22364_c0_seq4:0-212	q1	q2	OK	17.2738	0	-1.80E+308	-1.80E+308	0.000972887	0.0475033	yes
comp22366_c0_seq2	comp22366_c0_seq2	-	comp22366_c0_seq2:0-240	q1	q2	OK	2.85667	23.5342	3.04235	-3.30527	0.000948841	0.0474819	yes
comp22369_c0_seq1	comp22369_c0_seq1	-	comp22369_c0_seq1:0-228	q1	q2	OK	24.766	0	-1.80E+308	-1.80E+308	0.000122866	0.0120871	yes
comp2238_c2_seq11	comp2238_c2_seq11	-	comp2238_c2_seq11:0-810	q1	q2	OK	3.22872	12.2878	1.92819	-4.09089	4.3e-05	0.00561421	yes
comp2238_c2_seq14	comp2238_c2_seq14	-	comp2238_c2_seq14:0-761	q1	q2	OK	2.81037	12.3314	2.13351	-4.42677	9.57e-06	0.00178201	yes
comp2238_c2_seq20	comp2238_c2_seq20	-	comp2238_c2_seq20:0-524	q1	q2	OK	0.611794	32.2134	5.71847	-7.29101	3.08e-13	4.95e-10	yes
comp2238_c2_seq31	comp2238_c2_seq31	-	comp2238_c2_seq31:0-341	q1	q2	OK	1.10939	47.6853	5.42571	-5.56305	2.65e-08	1.36e-05	yes
comp22418_c0_seq1	comp22418_c0_seq1	-	comp22418_c0_seq1:0-210	q1	q2	OK	0	43.1527	1.80E+308	1.80E+308	6.72e-05	0.00776451	yes
comp2242_c0_seq2	comp2242_c0_seq2	-	comp2242_c0_seq2:0-386	q1	q2	OK	11.2965	1.15591	-3.28877	4.10131	4.11e-05	0.00540307	yes
comp2246_c1_seq3	comp2246_c1_seq3	-	comp2246_c1_seq3:0-539	q1	q2	OK	8.96038	2.51177	-1.83486	3.40354	0.000665187	0.0376361	yes
comp2247_c1_seq12	comp2247_c1_seq12	-	comp2247_c1_seq12:0-258	q1	q2	OK	54.1461	166.38	1.61955	-3.5982	0.000320431	0.0233467	yes
comp2247_c1_seq13	comp2247_c1_seq13	-	comp2247_c1_seq13:0-253	q1	q2	OK	23.6595	72.7753	1.62103	-3.29237	0.000993458	0.0483255	yes
comp2247_c1_seq8	comp2247_c1_seq8	-	comp2247_c1_seq8:0-285	q1	q2	OK	27.7481	85.1918	1.61833	-3.48796	0.000486728	0.0304191	yes
comp22488_c0_seq1	comp22488_c0_seq1	-	comp22488_c0_seq1:0-804	q1	q2	OK	15.2453	2.19012	-2.79928	5.69527	1.23e-08	7.07e-06	yes
comp22495_c0_seq1	comp22495_c0_seq1	-	comp22495_c0_seq1:0-683	q1	q2	OK	0	18.1092	1.80E+308	1.80E+308	1.6e-06	0.000438059	yes
comp2249_c0_seq1	comp2249_c0_seq1	-	comp2249_c0_seq1:0-695	q1	q2	OK	5.28085	90.0444	4.0918	-8.87791	0	0	yes
comp2249_c0_seq2	comp2249_c0_seq2	-	comp2249_c0_seq2:0-616	q1	q2	OK	6.88874	78.7403	3.51479	-7.70413	1.31e-14	2.63e-11	yes
comp2249_c0_seq3	comp2249_c0_seq3	-	comp2249_c0_seq3:0-341	q1	q2	OK	12.0729	169.757	3.81363	-8.03542	8.88e-16	2.25e-12	yes
comp224_c1_seq2	comp224_c1_seq2	-	comp224_c1_seq2:0-281	q1	q2	OK	10.0214	209.461	4.38553	-8.49545	0	0	yes
comp22528_c0_seq1	comp22528_c0_seq1	-	comp22528_c0_seq1:0-512	q1	q2	OK	0.158915	15.7104	6.62732	-4.48406	7.32e-06	0.00145632	yes
comp22556_c0_seq1	comp22556_c0_seq1	-	comp22556_c0_seq1:0-477	q1	q2	OK	2.33114	11.176	2.26129	-4.05958	4.92e-05	0.00613979	yes
comp22595_c0_seq3	comp22595_c0_seq3	-	comp22595_c0_seq3:0-267	q1	q2	OK	11.634	0	-1.80E+308	-1.80E+308	0.000260122	0.0204062	yes
comp2259_c0_seq13	comp2259_c0_seq13	-	comp2259_c0_seq13:0-281	q1	q2	OK	10.6109	43.0747	2.02129	-3.80074	0.000144264	0.013656	yes
comp2259_c0_seq15	comp2259_c0_seq15	-	comp2259_c0_seq15:0-280	q1	q2	OK	0	126.711	1.80E+308	1.80E+308	1.39e-06	0.000395894	yes
comp2259_c0_seq2	comp2259_c0_seq2	-	comp2259_c0_seq2:0-606	q1	q2	OK	1.94751	77.3002	5.31077	-10.153	0	0	yes
comp2259_c0_seq25	comp2259_c0_seq25	-	comp2259_c0_seq25:0-215	q1	q2	OK	31.55	181.305	2.52271	-5.0231	5.08e-07	0.000171809	yes
comp2259_c0_seq5	comp2259_c0_seq5	-	comp2259_c0_seq5:0-398	q1	q2	OK	1.76664	84.6133	5.5818	-8.92647	0	0	yes
comp2259_c0_seq6	comp2259_c0_seq6	-	comp2259_c0_seq6:0-392	q1	q2	OK	0.260395	80.8659	8.27868	-5.61335	1.98e-08	1.06e-05	yes
comp2260_c1_seq1	comp2260_c1_seq1	-	comp2260_c1_seq1:0-438	q1	q2	OK	0.41851	42.2733	6.65834	-6.24782	4.16e-10	3.42e-07	yes
comp2260_c1_seq4	comp2260_c1_seq4	-	comp2260_c1_seq4:0-303	q1	q2	OK	0	40.1088	1.80E+308	1.80E+308	4.87e-06	0.00106217	yes
comp22625_c0_seq1	comp22625_c0_seq1	-	comp22625_c0_seq1:0-519	q1	q2	OK	0	20.5367	1.80E+308	1.80E+308	2.21e-06	0.00056796	yes
comp22635_c0_seq1	comp22635_c0_seq1	-	comp22635_c0_seq1:0-204	q1	q2	OK	29.6155	0	-1.80E+308	-1.80E+308	0.000266003	0.0204528	yes
comp22667_c0_seq1	comp22667_c0_seq1	-	comp22667_c0_seq1:0-426	q1	q2	OK	1.1029	18.9622	4.10375	-5.68014	1.35e-08	7.64e-06	yes
comp2268_c0_seq6	comp2268_c0_seq6	-	comp2268_c0_seq6:0-336	q1	q2	OK	16.9197	62.8441	1.89307	-4.07093	4.68e-05	0.00593229	yes
comp22697_c0_seq1	comp22697_c0_seq1	-	comp22697_c0_seq1:0-922	q1	q2	OK	0	12.5903	1.80E+308	1.80E+308	1.54e-06	0.000428114	yes
comp2270_c0_seq10	comp2270_c0_seq10	-	comp2270_c0_seq10:0-382	q1	q2	OK	11.5482	38.1093	1.72248	-3.66417	0.000248143	0.0200382	yes
comp2270_c0_seq13	comp2270_c0_seq13	-	comp2270_c0_seq13:0-231	q1	q2	OK	32.355	104.853	1.69631	-3.46405	0.000532114	0.03253	yes
comp22728_c0_seq1	comp22728_c0_seq1	-	comp22728_c0_seq1:0-587	q1	q2	OK	1.14988	4.94345	2.10404	-3.50824	0.00045109	0.0293734	yes
comp22730_c0_seq1	comp22730_c0_seq1	-	comp22730_c0_seq1:0-506	q1	q2	OK	1.62077	9.40474	2.53671	-4.46307	8.08e-06	0.00156132	yes
comp22766_c0_seq1	comp22766_c0_seq1	-	comp22766_c0_seq1:0-374	q1	q2	OK	0.57542	10.823	4.23334	-3.91129	9.18e-05	0.00974293	yes
comp22766_c0_seq2	comp22766_c0_seq2	-	comp22766_c0_seq2:0-351	q1	q2	OK	0	4.99704	1.80E+308	1.80E+308	0.00047596	0.0303039	yes
comp22774_c0_seq1	comp22774_c0_seq1	-	comp22774_c0_seq1:0-398	q1	q2	OK	0	23.5941	1.80E+308	1.80E+308	3.93e-06	0.000903555	yes
comp22780_c0_seq1	comp22780_c0_seq1	-	comp22780_c0_seq1:0-757	q1	q2	OK	0	14.6386	1.80E+308	1.80E+308	1.7e-06	0.000460077	yes
comp2280_c0_seq17	comp2280_c0_seq17	-	comp2280_c0_seq17:0-507	q1	q2	OK	13.4626	2.38239	-2.49848	4.53308	5.81e-06	0.00121701	yes
comp2280_c0_seq21	comp2280_c0_seq21	-	comp2280_c0_seq21:0-425	q1	q2	OK	10.2666	1.2712	-3.0137	4.0367	5.42e-05	0.00659949	yes
comp2280_c0_seq3	comp2280_c0_seq3	-	comp2280_c0_seq3:0-1006	q1	q2	OK	11.0377	2.49054	-2.14791	4.5577	5.17e-06	0.00110675	yes
comp2280_c0_seq43	comp2280_c0_seq43	-	comp2280_c0_seq43:0-288	q1	q2	OK	35.7407	8.27201	-2.11126	3.84504	0.000120532	0.012016	yes
comp2280_c0_seq58	comp2280_c0_seq58	-	comp2280_c0_seq58:0-243	q1	q2	OK	32.0292	6.88349	-2.21817	3.38992	0.00069914	0.0391015	yes
comp2280_c0_seq66	comp2280_c0_seq66	-	comp2280_c0_seq66:0-225	q1	q2	OK	77.6436	17.7223	-2.13131	3.88785	0.000101138	0.0104781	yes
comp2280_c0_seq67	comp2280_c0_seq67	-	comp2280_c0_seq67:0-223	q1	q2	OK	82.4223	15.6297	-2.39875	4.2	2.67e-05	0.00391159	yes
comp22832_c0_seq1	comp22832_c0_seq1	-	comp22832_c0_seq1:0-1066	q1	q2	OK	0	5.12111	1.80E+308	1.80E+308	4.13e-06	0.000935819	yes
comp22869_c0_seq1	comp22869_c0_seq1	-	comp22869_c0_seq1:0-219	q1	q2	OK	25.7668	0	-1.80E+308	-1.80E+308	0.000164008	0.014684	yes
comp22892_c0_seq1	comp22892_c0_seq1	-	comp22892_c0_seq1:0-605	q1	q2	OK	0.122023	3.93366	5.01064	-3.36458	0.0007666	0.0411297	yes
comp2289_c0_seq12	comp2289_c0_seq12	-	comp2289_c0_seq12:0-328	q1	q2	OK	6.11549	29.9098	2.29008	-4.22102	2.43e-05	0.00366368	yes
comp2289_c0_seq13	comp2289_c0_seq13	-	comp2289_c0_seq13:0-297	q1	q2	OK	14.8234	46.1386	1.6381	-3.32803	0.000874629	0.0446515	yes
comp2293_c0_seq10	comp2293_c0_seq10	-	comp2293_c0_seq10:0-261	q1	q2	OK	22.2377	75.0634	1.75511	-3.59622	0.000322876	0.0233467	yes
comp22945_c0_seq1	comp22945_c0_seq1	-	comp22945_c0_seq1:0-346	q1	q2	OK	16.4635	3.68566	-2.15928	3.77904	0.000157433	0.0145335	yes
comp22954_c0_seq1	comp22954_c0_seq1	-	comp22954_c0_seq1:0-947	q1	q2	OK	3.13874	0.353676	-3.14968	4.30501	1.67e-05	0.00272508	yes
comp22954_c0_seq2	comp22954_c0_seq2	-	comp22954_c0_seq2:0-808	q1	q2	OK	2.48549	0.174048	-3.83597	3.53476	0.00040814	0.0273091	yes
comp22968_c0_seq1	comp22968_c0_seq1	-	comp22968_c0_seq1:0-437	q1	q2	OK	10.0874	0.451649	-4.48121	4.16245	3.15e-05	0.00443105	yes
comp22968_c0_seq2	comp22968_c0_seq2	-	comp22968_c0_seq2:0-302	q1	q2	OK	5.79345	0	-1.80E+308	-1.80E+308	0.000972887	0.0475033	yes
comp22984_c0_seq2	comp22984_c0_seq2	-	comp22984_c0_seq2:0-461	q1	q2	OK	0.571498	7.36934	3.68872	-4.06788	4.74e-05	0.00598301	yes
comp22989_c0_seq2	comp22989_c0_seq2	-	comp22989_c0_seq2:0-475	q1	q2	OK	5.7806	0.776454	-2.89625	3.58	0.000343594	0.0244729	yes
comp2299_c0_seq11	comp2299_c0_seq11	-	comp2299_c0_seq11:0-627	q1	q2	OK	30.8457	9.8198	-1.6513	3.69352	0.000221168	0.0182714	yes
comp2299_c0_seq28	comp2299_c0_seq28	-	comp2299_c0_seq28:0-280	q1	q2	OK	78.6116	26.8779	-1.54832	3.29518	0.000983595	0.0479458	yes
comp2299_c0_seq3	comp2299_c0_seq3	-	comp2299_c0_seq3:0-1359	q1	q2	OK	17.3868	5.8234	-1.57805	3.60075	0.000317299	0.0233467	yes
comp2299_c0_seq4	comp2299_c0_seq4	-	comp2299_c0_seq4:0-1303	q1	q2	OK	18.2285	6.69391	-1.44527	3.30591	0.000946671	0.047462	yes
comp23071_c0_seq4	comp23071_c0_seq4	-	comp23071_c0_seq4:0-315	q1	q2	OK	2.16073	12.0736	2.48227	-3.31415	0.000919205	0.0462684	yes
comp23071_c0_seq6	comp23071_c0_seq6	-	comp23071_c0_seq6:0-259	q1	q2	OK	3.75039	25.7923	2.78183	-3.74957	0.000177141	0.0155844	yes
comp23088_c0_seq1	comp23088_c0_seq1	-	comp23088_c0_seq1:0-822	q1	q2	OK	1.18725	12.3325	3.37677	-6.35854	2.04e-10	1.8e-07	yes
comp23130_c0_seq1	comp23130_c0_seq1	-	comp23130_c0_seq1:0-330	q1	q2	OK	11.9149	0.826023	-3.85044	3.54893	0.000386793	0.0267459	yes
comp2314_c0_seq1	comp2314_c0_seq1	-	comp2314_c0_seq1:0-778	q1	q2	OK	104.737	37.6376	-1.47652	3.34889	0.000811367	0.042236	yes
comp23166_c0_seq1	comp23166_c0_seq1	-	comp23166_c0_seq1:0-232	q1	q2	OK	7.44103	46.833	2.65395	-4.08951	4.32e-05	0.00563131	yes
comp23178_c0_seq1	comp23178_c0_seq1	-	comp23178_c0_seq1:0-2283	q1	q2	OK	0	7.40439	1.80E+308	1.80E+308	1.22e-06	0.000363352	yes
comp23195_c0_seq1	comp23195_c0_seq1	-	comp23195_c0_seq1:0-500	q1	q2	OK	0	20.4351	1.80E+308	1.80E+308	2.47e-06	0.000614595	yes
comp231_c1_seq1	comp231_c1_seq1	-	comp231_c1_seq1:0-1792	q1	q2	OK	0.462409	2.15075	2.2176	-4.08358	4.43e-05	0.00573228	yes
comp231_c8_seq10	comp231_c8_seq10	-	comp231_c8_seq10:0-1030	q1	q2	OK	3.8887	0.809921	-2.26344	4.02953	5.59e-05	0.00677772	yes
comp231_c8_seq13	comp231_c8_seq13	-	comp231_c8_seq13:0-928	q1	q2	OK	3.67053	0.727941	-2.3341	3.9877	6.67e-05	0.00776451	yes
comp231_c8_seq16	comp231_c8_seq16	-	comp231_c8_seq16:0-672	q1	q2	OK	7.42268	2.13592	-1.79708	3.42614	0.000612227	0.0352646	yes
comp231_c8_seq18	comp231_c8_seq18	-	comp231_c8_seq18:0-425	q1	q2	OK	9.38258	0.648164	-3.85555	3.45333	0.00055372	0.0333882	yes
comp231_c8_seq25	comp231_c8_seq25	-	comp231_c8_seq25:0-338	q1	q2	OK	10.156	1.55852	-2.70408	3.32609	0.000880744	0.0448752	yes
comp231_c8_seq52	comp231_c8_seq52	-	comp231_c8_seq52:0-211	q1	q2	OK	43.9066	3.14447	-3.80355	3.50584	0.000455176	0.0295569	yes
comp231_c8_seq8	comp231_c8_seq8	-	comp231_c8_seq8:0-1127	q1	q2	OK	4.53903	1.17873	-1.94515	3.78136	0.000155977	0.0145335	yes
comp23238_c0_seq1	comp23238_c0_seq1	-	comp23238_c0_seq1:0-1350	q1	q2	OK	0.512044	2.38431	2.21923	-3.84552	0.000120299	0.0120068	yes
comp23238_c0_seq2	comp23238_c0_seq2	-	comp23238_c0_seq2:0-259	q1	q2	OK	3.00031	24.9863	3.05795	-3.77326	0.000161126	0.014674	yes
comp23242_c0_seq1	comp23242_c0_seq1	-	comp23242_c0_seq1:0-1794	q1	q2	OK	3.04451	0.793078	-1.94068	3.88072	0.000104148	0.0107255	yes
comp23242_c0_seq2	comp23242_c0_seq2	-	comp23242_c0_seq2:0-867	q1	q2	OK	0.590195	6.02493	3.35168	-5.53386	3.13e-08	1.57e-05	yes
comp23257_c0_seq1	comp23257_c0_seq1	-	comp23257_c0_seq1:0-603	q1	q2	OK	1.10372	6.06188	2.45739	-4.14625	3.38e-05	0.00467155	yes
comp2325_c0_seq1	comp2325_c0_seq1	-	comp2325_c0_seq1:0-469	q1	q2	OK	7.39077	78.215	3.40365	-7.28066	3.32e-13	5.27e-10	yes
comp2325_c0_seq10	comp2325_c0_seq10	-	comp2325_c0_seq10:0-295	q1	q2	OK	1.02895	96.3784	6.54946	-6.14433	8.03e-10	6.28e-07	yes
comp2325_c0_seq11	comp2325_c0_seq11	-	comp2325_c0_seq11:0-294	q1	q2	OK	8.82799	137.272	3.95881	-7.66412	1.8e-14	3.49e-11	yes
comp2325_c0_seq13	comp2325_c0_seq13	-	comp2325_c0_seq13:0-278	q1	q2	OK	16.4204	59.6664	1.86143	-3.75338	0.000174469	0.0153725	yes
comp2325_c0_seq14	comp2325_c0_seq14	-	comp2325_c0_seq14:0-268	q1	q2	OK	15.566	106.907	2.77988	-5.55596	2.76e-08	1.41e-05	yes
comp2325_c0_seq15	comp2325_c0_seq15	-	comp2325_c0_seq15:0-266	q1	q2	OK	2.82591	79.3289	4.81106	-5.65056	1.6e-08	8.87e-06	yes
comp2325_c0_seq17	comp2325_c0_seq17	-	comp2325_c0_seq17:0-204	q1	q2	OK	3.29061	180.339	5.77621	-5.40493	6.48e-08	2.97e-05	yes
comp2325_c0_seq3	comp2325_c0_seq3	-	comp2325_c0_seq3:0-394	q1	q2	OK	7.0432	71.5277	3.3442	-6.88472	5.79e-12	7.12e-09	yes
comp2325_c0_seq4	comp2325_c0_seq4	-	comp2325_c0_seq4:0-387	q1	q2	OK	6.50863	79.9956	3.61949	-7.36698	1.75e-13	2.91e-10	yes
comp2325_c0_seq5	comp2325_c0_seq5	-	comp2325_c0_seq5:0-366	q1	q2	OK	2.71526	39.8756	3.87634	-6.74742	1.5e-11	1.72e-08	yes
comp2325_c0_seq7	comp2325_c0_seq7	-	comp2325_c0_seq7:0-340	q1	q2	OK	5.36891	44.9467	3.06551	-5.75223	8.81e-09	5.3e-06	yes
comp2325_c0_seq8	comp2325_c0_seq8	-	comp2325_c0_seq8:0-320	q1	q2	OK	0.830173	68.6898	6.37054	-5.97407	2.31e-09	1.65e-06	yes
comp2325_c0_seq9	comp2325_c0_seq9	-	comp2325_c0_seq9:0-314	q1	q2	OK	8.27842	27.6235	1.73847	-3.28768	0.00101015	0.0488826	yes
comp23291_c0_seq3	comp23291_c0_seq3	-	comp23291_c0_seq3:0-480	q1	q2	OK	1.5963	6.48012	2.02129	-3.35626	0.000790041	0.0414231	yes
comp23307_c0_seq1	comp23307_c0_seq1	-	comp23307_c0_seq1:0-462	q1	q2	OK	0	22.6339	1.80E+308	1.80E+308	2.58e-06	0.000636122	yes
comp2332_c0_seq1	comp2332_c0_seq1	-	comp2332_c0_seq1:0-348	q1	q2	OK	43.9917	9.09063	-2.27478	4.59873	4.25e-06	0.000960853	yes
comp2332_c0_seq2	comp2332_c0_seq2	-	comp2332_c0_seq2:0-324	q1	q2	OK	39.0223	7.34871	-2.40874	4.59294	4.37e-06	0.000976848	yes
comp23362_c0_seq2	comp23362_c0_seq2	-	comp23362_c0_seq2:0-282	q1	q2	OK	0	8.15178	1.80E+308	1.80E+308	0.000577025	0.0338477	yes
comp23415_c0_seq1	comp23415_c0_seq1	-	comp23415_c0_seq1:0-638	q1	q2	OK	1.57831	7.51086	2.2506	-4.09073	4.3e-05	0.0056144	yes
comp23420_c0_seq1	comp23420_c0_seq1	-	comp23420_c0_seq1:0-840	q1	q2	OK	0.153816	14.5452	6.56319	-6.15735	7.4e-10	5.8e-07	yes
comp23453_c0_seq1	comp23453_c0_seq1	-	comp23453_c0_seq1:0-515	q1	q2	OK	8.18378	1.52204	-2.42676	4.11674	3.84e-05	0.00514156	yes
comp23475_c0_seq1	comp23475_c0_seq1	-	comp23475_c0_seq1:0-1275	q1	q2	OK	3.31837	0.949785	-1.8048	3.4466	0.000567687	0.0338477	yes
comp23475_c0_seq2	comp23475_c0_seq2	-	comp23475_c0_seq2:0-995	q1	q2	OK	3.33883	0.930169	-1.84378	3.33275	0.000859921	0.0441327	yes
comp2347_c0_seq15	comp2347_c0_seq15	-	comp2347_c0_seq15:0-486	q1	q2	OK	35.9905	9.88615	-1.86414	4.06641	4.77e-05	0.00601598	yes
comp2347_c0_seq23	comp2347_c0_seq23	-	comp2347_c0_seq23:0-346	q1	q2	OK	12.8052	1.84283	-2.79674	3.79465	0.000147853	0.0139282	yes
comp2347_c0_seq39	comp2347_c0_seq39	-	comp2347_c0_seq39:0-282	q1	q2	OK	92.785	25.9189	-1.83989	3.92905	8.53e-05	0.00926429	yes
comp23512_c0_seq1	comp23512_c0_seq1	-	comp23512_c0_seq1:0-414	q1	q2	OK	0.699559	10.2735	3.87634	-4.28696	1.81e-05	0.00291643	yes
comp23517_c0_seq4	comp23517_c0_seq4	-	comp23517_c0_seq4:0-332	q1	q2	OK	3.40824	14.2426	2.06311	-3.42857	0.000606767	0.0350107	yes
comp23519_c0_seq1	comp23519_c0_seq1	-	comp23519_c0_seq1:0-3263	q1	q2	OK	0.831077	2.67914	1.68872	-3.66232	0.000249942	0.0201765	yes
comp23519_c0_seq2	comp23519_c0_seq2	-	comp23519_c0_seq2:0-2432	q1	q2	OK	0.680275	2.12226	1.64141	-3.3505	0.00080666	0.0420567	yes
comp23579_c0_seq2	comp23579_c0_seq2	-	comp23579_c0_seq2:0-338	q1	q2	OK	0.725187	11.3028	3.96218	-3.64873	0.000263539	0.0204528	yes
comp23582_c0_seq1	comp23582_c0_seq1	-	comp23582_c0_seq1:0-709	q1	q2	OK	1.26138	8.32815	2.72299	-4.95409	7.27e-07	0.000235215	yes
comp23582_c0_seq2	comp23582_c0_seq2	-	comp23582_c0_seq2:0-647	q1	q2	OK	1.76895	8.42668	2.25207	-4.20627	2.6e-05	0.00382936	yes
comp2358_c0_seq1	comp2358_c0_seq1	-	comp2358_c0_seq1:0-524	q1	q2	OK	10.0453	31.4192	1.64513	-3.63387	0.000279198	0.0211878	yes
comp2358_c0_seq5	comp2358_c0_seq5	-	comp2358_c0_seq5:0-375	q1	q2	OK	9.06484	27.7165	1.61239	-3.30413	0.000952718	0.0475033	yes
comp23620_c0_seq2	comp23620_c0_seq2	-	comp23620_c0_seq2:0-399	q1	q2	OK	1.25544	7.82692	2.64025	-3.54474	0.000393003	0.0267459	yes
comp23631_c0_seq1	comp23631_c0_seq1	-	comp23631_c0_seq1:0-862	q1	q2	OK	0.404714	2.90325	2.84269	-3.60815	0.000308391	0.0229474	yes
comp23631_c0_seq4	comp23631_c0_seq4	-	comp23631_c0_seq4:0-399	q1	q2	OK	0.502176	10.5244	4.3894	-4.06402	4.82e-05	0.00605341	yes
comp2365_c0_seq1	comp2365_c0_seq1	-	comp2365_c0_seq1:0-611	q1	q2	OK	4.92913	114.847	4.54224	-9.65999	0	0	yes
comp23661_c0_seq1	comp23661_c0_seq1	-	comp23661_c0_seq1:0-539	q1	q2	OK	0	17.7394	1.80E+308	1.80E+308	2.51e-06	0.000623397	yes
comp23663_c0_seq1	comp23663_c0_seq1	-	comp23663_c0_seq1:0-1398	q1	q2	OK	0.163817	8.73563	5.73675	-7.3146	2.58e-13	4.18e-10	yes
comp23689_c0_seq1	comp23689_c0_seq1	-	comp23689_c0_seq1:0-2767	q1	q2	OK	0.190757	1.08649	2.50988	-4.4114	1.03e-05	0.00187	yes
comp23689_c0_seq2	comp23689_c0_seq2	-	comp23689_c0_seq2:0-2735	q1	q2	OK	0.212486	1.12099	2.39934	-4.12384	3.73e-05	0.00502536	yes
comp2369_c0_seq1	comp2369_c0_seq1	-	comp2369_c0_seq1:0-294	q1	q2	OK	11.4245	267.289	4.5482	-9.11745	0	0	yes
comp23720_c0_seq1	comp23720_c0_seq1	-	comp23720_c0_seq1:0-418	q1	q2	OK	0	11.8028	1.80E+308	1.80E+308	1.37e-05	0.00233345	yes
comp23720_c0_seq2	comp23720_c0_seq2	-	comp23720_c0_seq2:0-202	q1	q2	OK	0	29.284	1.80E+308	1.80E+308	0.000323375	0.0233467	yes
comp2376_c0_seq12	comp2376_c0_seq12	-	comp2376_c0_seq12:0-290	q1	q2	OK	30.5695	86.7408	1.50462	-3.28251	0.00102886	0.0494998	yes
comp23773_c0_seq1	comp23773_c0_seq1	-	comp23773_c0_seq1:0-513	q1	q2	OK	0.1584	12.085	6.2535	-4.22616	2.38e-05	0.00361137	yes
comp23820_c0_seq1	comp23820_c0_seq1	-	comp23820_c0_seq1:0-1024	q1	q2	OK	0.417497	5.76808	3.78825	-5.98308	2.19e-09	1.58e-06	yes
comp23849_c0_seq1	comp23849_c0_seq1	-	comp23849_c0_seq1:0-487	q1	q2	OK	0	22.8621	1.80E+308	1.80E+308	2.21e-06	0.00056796	yes
comp23856_c0_seq1	comp23856_c0_seq1	-	comp23856_c0_seq1:0-3384	q1	q2	OK	2.4291	0.115643	-4.39267	7.00134	2.54e-12	3.34e-09	yes
comp23856_c0_seq2	comp23856_c0_seq2	-	comp23856_c0_seq2:0-470	q1	q2	OK	2.76066	0	-1.80E+308	-1.80E+308	0.000398115	0.0267459	yes
comp23861_c0_seq2	comp23861_c0_seq2	-	comp23861_c0_seq2:0-333	q1	q2	OK	7.89433	0	-1.80E+308	-1.80E+308	0.000158211	0.0145335	yes
comp23861_c0_seq4	comp23861_c0_seq4	-	comp23861_c0_seq4:0-266	q1	q2	OK	10.3809	0	-1.80E+308	-1.80E+308	0.000398115	0.0267459	yes
comp23871_c0_seq1	comp23871_c0_seq1	-	comp23871_c0_seq1:0-254	q1	q2	OK	3.98175	25.6719	2.68872	-3.61654	0.000298573	0.0223308	yes
comp23871_c0_seq2	comp23871_c0_seq2	-	comp23871_c0_seq2:0-236	q1	q2	OK	5.02667	30.2483	2.58918	-3.46931	0.000521798	0.0320269	yes
comp23874_c0_seq2	comp23874_c0_seq2	-	comp23874_c0_seq2:0-351	q1	q2	OK	18.5772	4.99019	-1.89636	3.43217	0.000598763	0.0347296	yes
comp23891_c0_seq1	comp23891_c0_seq1	-	comp23891_c0_seq1:0-310	q1	q2	OK	12.6134	1.93628	-2.7036	3.32527	0.00088334	0.0449191	yes
comp23894_c0_seq4	comp23894_c0_seq4	-	comp23894_c0_seq4:0-334	q1	q2	OK	16.7933	4.02125	-2.06217	3.496	0.000472285	0.0303039	yes
comp23919_c0_seq1	comp23919_c0_seq1	-	comp23919_c0_seq1:0-638	q1	q2	OK	0	1.21143	1.80E+308	1.80E+308	0.000782701	0.0411297	yes
comp23921_c0_seq1	comp23921_c0_seq1	-	comp23921_c0_seq1:0-1116	q1	q2	OK	0.96522	7.02986	2.86457	-5.48798	4.07e-08	1.98e-05	yes
comp23931_c0_seq1	comp23931_c0_seq1	-	comp23931_c0_seq1:0-1052	q1	q2	OK	0.173017	2.54088	3.87634	-4.28696	1.81e-05	0.00291643	yes
comp23958_c0_seq2	comp23958_c0_seq2	-	comp23958_c0_seq2:0-784	q1	q2	OK	1.04359	4.19998	2.00883	-3.534	0.000409315	0.0273643	yes
comp23975_c0_seq1	comp23975_c0_seq1	-	comp23975_c0_seq1:0-1004	q1	q2	OK	2.3231	0.462587	-2.32826	3.42299	0.000619366	0.0356318	yes
comp23975_c0_seq3	comp23975_c0_seq3	-	comp23975_c0_seq3:0-555	q1	q2	OK	4.18275	0.599286	-2.80314	3.45885	0.000542485	0.0329152	yes
comp2397_c1_seq11	comp2397_c1_seq11	-	comp2397_c1_seq11:0-845	q1	q2	OK	1.18309	4.87967	2.04422	-3.76955	0.000163541	0.014684	yes
comp2397_c1_seq20	comp2397_c1_seq20	-	comp2397_c1_seq20:0-537	q1	q2	OK	0.744038	5.05502	2.76427	-3.5068	0.000453536	0.029475	yes
comp2397_c1_seq40	comp2397_c1_seq40	-	comp2397_c1_seq40:0-288	q1	q2	OK	10.9971	72.6755	2.72434	-5.342	9.19e-08	3.97e-05	yes
comp2397_c1_seq49	comp2397_c1_seq49	-	comp2397_c1_seq49:0-239	q1	q2	OK	6.75569	31.1119	2.20329	-3.3453	0.00082194	0.0425867	yes
comp2397_c1_seq53	comp2397_c1_seq53	-	comp2397_c1_seq53:0-203	q1	q2	OK	60.2612	14.3899	-2.06617	3.31426	0.000918859	0.046261	yes
comp2397_c1_seq54	comp2397_c1_seq54	-	comp2397_c1_seq54:0-201	q1	q2	OK	100.539	26.1114	-1.945	3.52861	0.000417741	0.0277955	yes
comp2397_c1_seq9	comp2397_c1_seq9	-	comp2397_c1_seq9:0-926	q1	q2	OK	1.25347	5.64205	2.17029	-4.12673	3.68e-05	0.00497691	yes
comp23984_c0_seq1	comp23984_c0_seq1	-	comp23984_c0_seq1:0-394	q1	q2	OK	0	9.13709	1.80E+308	1.80E+308	3.55e-05	0.00483332	yes
comp2398_c0_seq1	comp2398_c0_seq1	-	comp2398_c0_seq1:0-419	q1	q2	OK	2.96094	14.6849	2.3102	-4.15451	3.26e-05	0.00456284	yes
comp23993_c0_seq1	comp23993_c0_seq1	-	comp23993_c0_seq1:0-1018	q1	q2	OK	0	4.97131	1.80E+308	1.80E+308	4.85e-06	0.00106041	yes
comp2399_c0_seq6	comp2399_c0_seq6	-	comp2399_c0_seq6:0-472	q1	q2	OK	39.7	12.9559	-1.61553	3.57485	0.000350427	0.0247478	yes
comp239_c0_seq1	comp239_c0_seq1	-	comp239_c0_seq1:0-794	q1	q2	OK	68.0678	210.967	1.63197	-3.57425	0.000351238	0.0247826	yes
comp24021_c0_seq1	comp24021_c0_seq1	-	comp24021_c0_seq1:0-1087	q1	q2	OK	0.11077	1.98466	4.16325	-3.84306	0.000121509	0.0120871	yes
comp24021_c0_seq2	comp24021_c0_seq2	-	comp24021_c0_seq2:0-876	q1	q2	OK	0.382251	5.03174	3.71846	-4.65212	3.29e-06	0.000774659	yes
comp24021_c0_seq6	comp24021_c0_seq6	-	comp24021_c0_seq6:0-449	q1	q2	OK	0.199845	7.44524	5.21937	-3.50994	0.000448202	0.0292425	yes
comp24021_c0_seq7	comp24021_c0_seq7	-	comp24021_c0_seq7:0-342	q1	q2	OK	0	3.78828	1.80E+308	1.80E+308	0.000782701	0.0411297	yes
comp24050_c0_seq1	comp24050_c0_seq1	-	comp24050_c0_seq1:0-213	q1	q2	OK	39.6586	0	-1.80E+308	-1.80E+308	6e-05	0.00714607	yes
comp24059_c0_seq1	comp24059_c0_seq1	-	comp24059_c0_seq1:0-237	q1	q2	OK	38.6743	8.52472	-2.18165	3.51119	0.000446109	0.0291877	yes
comp2405_c0_seq11	comp2405_c0_seq11	-	comp2405_c0_seq11:0-326	q1	q2	OK	27.3337	7.66221	-1.83485	3.45336	0.000553649	0.0333882	yes
comp2406_c1_seq15	comp2406_c1_seq15	-	comp2406_c1_seq15:0-278	q1	q2	OK	1.65497	24.8246	3.9069	-3.494	0.000475848	0.0303039	yes
comp2406_c1_seq16	comp2406_c1_seq16	-	comp2406_c1_seq16:0-275	q1	q2	OK	1.70782	44.2699	4.6961	-4.22829	2.35e-05	0.00358599	yes
comp2406_c1_seq18	comp2406_c1_seq18	-	comp2406_c1_seq18:0-265	q1	q2	OK	14.698	57.159	1.95936	-3.79099	0.000150048	0.014089	yes
comp2406_c1_seq28	comp2406_c1_seq28	-	comp2406_c1_seq28:0-230	q1	q2	OK	3.2811	31.7318	3.27368	-3.57925	0.000344588	0.024502	yes
comp2406_c1_seq29	comp2406_c1_seq29	-	comp2406_c1_seq29:0-222	q1	q2	OK	7.38316	52.8912	2.84072	-4.1358	3.54e-05	0.00483332	yes
comp2406_c1_seq6	comp2406_c1_seq6	-	comp2406_c1_seq6:0-497	q1	q2	OK	0.950395	9.21689	3.27768	-4.35269	1.34e-05	0.00230005	yes
comp24082_c0_seq1	comp24082_c0_seq1	-	comp24082_c0_seq1:0-690	q1	q2	OK	4.32858	14.2785	1.72188	-3.66466	0.000247669	0.0200138	yes
comp24110_c0_seq1	comp24110_c0_seq1	-	comp24110_c0_seq1:0-365	q1	q2	OK	7.58838	0	-1.80E+308	-1.80E+308	8.2e-05	0.00900435	yes
comp24134_c0_seq1	comp24134_c0_seq1	-	comp24134_c0_seq1:0-261	q1	q2	OK	0	30.7077	1.80E+308	1.80E+308	2.39e-05	0.00361137	yes
comp24156_c0_seq1	comp24156_c0_seq1	-	comp24156_c0_seq1:0-1025	q1	q2	OK	0	14.5306	1.80E+308	1.80E+308	1.3e-06	0.000377667	yes
comp24173_c0_seq1	comp24173_c0_seq1	-	comp24173_c0_seq1:0-279	q1	q2	OK	1.20339	14.8708	3.62732	-3.3194	0.000902118	0.0455461	yes
comp24177_c0_seq1	comp24177_c0_seq1	-	comp24177_c0_seq1:0-826	q1	q2	OK	0.0786404	17.5769	7.80419	-5.29064	1.22e-07	5.02e-05	yes
comp24193_c0_seq6	comp24193_c0_seq6	-	comp24193_c0_seq6:0-480	q1	q2	OK	0.94694	5.84938	2.62694	-3.46392	0.000532367	0.03253	yes
comp24196_c0_seq1	comp24196_c0_seq1	-	comp24196_c0_seq1:0-556	q1	q2	OK	0	11.5034	1.80E+308	1.80E+308	4.85e-06	0.00106041	yes
comp24198_c0_seq6	comp24198_c0_seq6	-	comp24198_c0_seq6:0-408	q1	q2	OK	6.48332	0.515872	-3.65165	3.35687	0.000788303	0.0413867	yes
comp241_c2_seq39	comp241_c2_seq39	-	comp241_c2_seq39:0-238	q1	q2	OK	22.4995	74.9909	1.73682	-3.39697	0.000681364	0.0383593	yes
comp24222_c0_seq1	comp24222_c0_seq1	-	comp24222_c0_seq1:0-607	q1	q2	OK	9.71376	1.04377	-3.21823	5.32061	1.03e-07	4.37e-05	yes
comp24235_c0_seq1	comp24235_c0_seq1	-	comp24235_c0_seq1:0-414	q1	q2	OK	0.699559	19.0436	4.76672	-5.32785	9.94e-08	4.25e-05	yes
comp24256_c0_seq3	comp24256_c0_seq3	-	comp24256_c0_seq3:0-606	q1	q2	OK	4.86956	0	-1.80E+308	-1.80E+308	2.22e-05	0.00343165	yes
comp24265_c0_seq1	comp24265_c0_seq1	-	comp24265_c0_seq1:0-679	q1	q2	OK	0	17.3764	1.80E+308	1.80E+308	1.68e-06	0.000455557	yes
comp24282_c0_seq1	comp24282_c0_seq1	-	comp24282_c0_seq1:0-294	q1	q2	OK	30.6383	0	-1.80E+308	-1.80E+308	8.42e-06	0.00160664	yes
comp24315_c0_seq1	comp24315_c0_seq1	-	comp24315_c0_seq1:0-413	q1	q2	OK	0.234301	7.05195	4.91159	-3.29497	0.000984319	0.047971	yes
comp24315_c0_seq2	comp24315_c0_seq2	-	comp24315_c0_seq2:0-408	q1	q2	OK	0.480075	6.70633	3.80419	-3.49407	0.000475724	0.0303039	yes
comp24315_c0_seq4	comp24315_c0_seq4	-	comp24315_c0_seq4:0-381	q1	q2	OK	0	5.05484	1.80E+308	1.80E+308	0.00025705	0.0204062	yes
comp2433_c0_seq1	comp2433_c0_seq1	-	comp2433_c0_seq1:0-591	q1	q2	OK	27.9437	85.5983	1.61506	-3.7117	0.000205872	0.0174787	yes
comp2433_c0_seq2	comp2433_c0_seq2	-	comp2433_c0_seq2:0-470	q1	q2	OK	24.846	74.3606	1.58153	-3.61478	0.000300609	0.0224687	yes
comp24356_c0_seq1	comp24356_c0_seq1	-	comp24356_c0_seq1:0-2133	q1	q2	OK	3.95405	0.38131	-3.37429	6.29271	3.12e-10	2.64e-07	yes
comp24368_c0_seq5	comp24368_c0_seq5	-	comp24368_c0_seq5:0-384	q1	q2	OK	10.0618	1.75297	-2.52101	3.65957	0.000252639	0.0203378	yes
comp24378_c0_seq3	comp24378_c0_seq3	-	comp24378_c0_seq3:0-557	q1	q2	OK	5.2681	1.34074	-1.97425	3.29911	0.000969932	0.0475033	yes
comp24395_c0_seq1	comp24395_c0_seq1	-	comp24395_c0_seq1:0-601	q1	q2	OK	3.57437	15.2311	2.09126	-4.28332	1.84e-05	0.00295125	yes
comp24412_c0_seq1	comp24412_c0_seq1	-	comp24412_c0_seq1:0-645	q1	q2	OK	1.33135	5.8417	2.1335	-3.68776	0.000226241	0.0185851	yes
comp24415_c0_seq2	comp24415_c0_seq2	-	comp24415_c0_seq2:0-202	q1	q2	OK	0	34.7747	1.80E+308	1.80E+308	0.000209189	0.0175177	yes
comp24425_c0_seq1	comp24425_c0_seq1	-	comp24425_c0_seq1:0-209	q1	q2	OK	58.4734	12.999	-2.16937	3.48796	0.000486717	0.0304191	yes
comp24427_c0_seq1	comp24427_c0_seq1	-	comp24427_c0_seq1:0-714	q1	q2	OK	0.479619	8.34918	4.12168	-5.70525	1.16e-08	6.75e-06	yes
comp24464_c0_seq1	comp24464_c0_seq1	-	comp24464_c0_seq1:0-430	q1	q2	OK	0.216672	9.54598	5.46131	-3.67768	0.000235366	0.0191658	yes
comp24473_c0_seq1	comp24473_c0_seq1	-	comp24473_c0_seq1:0-209	q1	q2	OK	10.5849	66.6201	2.65395	-4.08951	4.32e-05	0.00563131	yes
comp24480_c0_seq1	comp24480_c0_seq1	-	comp24480_c0_seq1:0-461	q1	q2	OK	7.23897	1.63763	-2.14417	3.44665	0.000567588	0.0338477	yes
comp24523_c0_seq1	comp24523_c0_seq1	-	comp24523_c0_seq1:0-631	q1	q2	OK	0.34376	9.72733	4.82257	-5.39233	6.95e-08	3.15e-05	yes
comp24568_c0_seq1	comp24568_c0_seq1	-	comp24568_c0_seq1:0-611	q1	q2	OK	3.36624	13.9522	2.05129	-4.17547	2.97e-05	0.00424654	yes
comp24579_c0_seq1	comp24579_c0_seq1	-	comp24579_c0_seq1:0-1818	q1	q2	OK	5.45301	0.520855	-3.3881	6.47028	9.78e-11	9.74e-08	yes
comp24596_c0_seq3	comp24596_c0_seq3	-	comp24596_c0_seq3:0-397	q1	q2	OK	2.29105	12.812	2.48342	-4.06134	4.88e-05	0.00610684	yes
comp24601_c0_seq1	comp24601_c0_seq1	-	comp24601_c0_seq1:0-973	q1	q2	OK	1.59	6.15081	1.95175	-3.90285	9.51e-05	0.00996631	yes
comp2460_c0_seq3	comp2460_c0_seq3	-	comp2460_c0_seq3:0-391	q1	q2	OK	4.71589	16.5979	1.8154	-3.39723	0.000680709	0.0383375	yes
comp2460_c0_seq4	comp2460_c0_seq4	-	comp2460_c0_seq4:0-315	q1	q2	OK	2.18773	15.3242	2.8083	-3.56899	0.000358354	0.0251403	yes
comp24620_c0_seq1	comp24620_c0_seq1	-	comp24620_c0_seq1:0-1307	q1	q2	OK	0	4.04942	1.80E+308	1.80E+308	4.07e-06	0.000927753	yes
comp2462_c0_seq2	comp2462_c0_seq2	-	comp2462_c0_seq2:0-532	q1	q2	OK	5.67426	51.576	3.1842	-6.78417	1.17e-11	1.35e-08	yes
comp24634_c0_seq1	comp24634_c0_seq1	-	comp24634_c0_seq1:0-241	q1	q2	OK	33.8258	0	-1.80E+308	-1.80E+308	2.85e-05	0.0041021	yes
comp24645_c0_seq1	comp24645_c0_seq1	-	comp24645_c0_seq1:0-285	q1	q2	OK	14.7235	1.82554	-3.01172	3.289	0.00100545	0.0487443	yes
comp2465_c0_seq3	comp2465_c0_seq3	-	comp2465_c0_seq3:0-202	q1	q2	OK	146.479	12.888	-3.50659	5.28512	1.26e-07	5.14e-05	yes
comp24666_c0_seq2	comp24666_c0_seq2	-	comp24666_c0_seq2:0-586	q1	q2	OK	3.97106	0.412952	-3.26548	3.58382	0.000338608	0.0242214	yes
comp2466_c0_seq13	comp2466_c0_seq13	-	comp2466_c0_seq13:0-282	q1	q2	OK	61.6654	19.5505	-1.65726	3.41336	0.000641665	0.0365627	yes
comp2466_c0_seq14	comp2466_c0_seq14	-	comp2466_c0_seq14:0-280	q1	q2	OK	44.4728	11.5591	-1.9439	3.67777	0.000235281	0.0191658	yes
comp24687_c0_seq5	comp24687_c0_seq5	-	comp24687_c0_seq5:0-313	q1	q2	OK	21.5266	0.472077	-5.51096	3.71611	0.000202316	0.0173028	yes
comp24687_c0_seq7	comp24687_c0_seq7	-	comp24687_c0_seq7:0-203	q1	q2	OK	23.4349	0	-1.80E+308	-1.80E+308	0.000483714	0.0303039	yes
comp2469_c0_seq3	comp2469_c0_seq3	-	comp2469_c0_seq3:0-283	q1	q2	OK	129.02	35.7992	-1.8496	4.05997	4.91e-05	0.00613295	yes
comp24713_c0_seq1	comp24713_c0_seq1	-	comp24713_c0_seq1:0-705	q1	q2	OK	0.488241	5.03662	3.36679	-4.60463	4.13e-06	0.000935819	yes
comp24713_c0_seq2	comp24713_c0_seq2	-	comp24713_c0_seq2:0-228	q1	q2	OK	0	16.9354	1.80E+308	1.80E+308	0.000483714	0.0303039	yes
comp24728_c0_seq2	comp24728_c0_seq2	-	comp24728_c0_seq2:0-394	q1	q2	OK	0	3.05262	1.80E+308	1.80E+308	0.000729686	0.0401641	yes
comp24751_c0_seq1	comp24751_c0_seq1	-	comp24751_c0_seq1:0-821	q1	q2	OK	0	12.608	1.80E+308	1.80E+308	1.77e-06	0.000476098	yes
comp24770_c0_seq10	comp24770_c0_seq10	-	comp24770_c0_seq10:0-207	q1	q2	OK	18.7619	0	-1.80E+308	-1.80E+308	0.000972887	0.0475033	yes
comp24773_c0_seq1	comp24773_c0_seq1	-	comp24773_c0_seq1:0-324	q1	q2	OK	0.402281	15.1297	5.23304	-3.51837	0.000434203	0.0286095	yes
comp2478_c0_seq8	comp2478_c0_seq8	-	comp2478_c0_seq8:0-291	q1	q2	OK	58.0541	17.5194	-1.72844	3.55218	0.000382053	0.0265464	yes
comp247_c0_seq23	comp247_c0_seq23	-	comp247_c0_seq23:0-386	q1	q2	OK	9.59249	28.8984	1.59101	-3.31025	0.000932113	0.0468473	yes
comp24810_c1_seq1	comp24810_c1_seq1	-	comp24810_c1_seq1:0-1068	q1	q2	OK	0.231132	3.61912	3.96885	-4.62484	3.75e-06	0.000871084	yes
comp24810_c1_seq2	comp24810_c1_seq2	-	comp24810_c1_seq2:0-735	q1	q2	OK	0.184255	4.05949	4.46153	-4.13447	3.56e-05	0.00483736	yes
comp24811_c0_seq1	comp24811_c0_seq1	-	comp24811_c0_seq1:0-453	q1	q2	OK	0.196629	18.3823	6.5467	-4.42831	9.5e-06	0.00177225	yes
comp24812_c0_seq3	comp24812_c0_seq3	-	comp24812_c0_seq3:0-394	q1	q2	OK	0	6.7428	1.80E+308	1.80E+308	8.57e-05	0.00930108	yes
comp24816_c0_seq1	comp24816_c0_seq1	-	comp24816_c0_seq1:0-1158	q1	q2	OK	0.153785	3.19487	4.37677	-4.87207	1.1e-06	0.000335564	yes
comp2481_c0_seq1	comp2481_c0_seq1	-	comp2481_c0_seq1:0-710	q1	q2	OK	3.77062	19.5318	2.37295	-5.04837	4.46e-07	0.000151821	yes
comp2481_c0_seq2	comp2481_c0_seq2	-	comp2481_c0_seq2:0-575	q1	q2	OK	9.10117	40.2532	2.14498	-4.76537	1.89e-06	0.000500356	yes
comp2481_c0_seq4	comp2481_c0_seq4	-	comp2481_c0_seq4:0-364	q1	q2	OK	3.35936	93.528	4.79914	-8.51906	0	0	yes
comp2481_c0_seq5	comp2481_c0_seq5	-	comp2481_c0_seq5:0-352	q1	q2	OK	16.4767	83.215	2.33641	-5.08038	3.77e-07	0.000130738	yes
comp2481_c0_seq6	comp2481_c0_seq6	-	comp2481_c0_seq6:0-203	q1	q2	OK	16.7392	156.49	3.22477	-5.76997	7.93e-09	4.85e-06	yes
comp24854_c0_seq1	comp24854_c0_seq1	-	comp24854_c0_seq1:0-1508	q1	q2	OK	5.08734	0.96751	-2.39456	4.83063	1.36e-06	0.000390368	yes
comp24854_c0_seq2	comp24854_c0_seq2	-	comp24854_c0_seq2:0-688	q1	q2	OK	3.84176	0.434472	-3.14443	3.9088	9.28e-05	0.00980375	yes
comp24854_c0_seq4	comp24854_c0_seq4	-	comp24854_c0_seq4:0-428	q1	q2	OK	6.99549	0.469819	-3.89625	3.59466	0.000324814	0.0233854	yes
comp24854_c0_seq8	comp24854_c0_seq8	-	comp24854_c0_seq8:0-212	q1	q2	OK	21.5923	0	-1.80E+308	-1.80E+308	0.000398115	0.0267459	yes
comp24877_c0_seq6	comp24877_c0_seq6	-	comp24877_c0_seq6:0-638	q1	q2	OK	1.46558	5.57258	1.92688	-3.42205	0.00062152	0.0357116	yes
comp24881_c0_seq1	comp24881_c0_seq1	-	comp24881_c0_seq1:0-226	q1	q2	OK	0	18.6838	1.80E+308	1.80E+308	0.000398115	0.0267459	yes
comp24890_c0_seq1	comp24890_c0_seq1	-	comp24890_c0_seq1:0-565	q1	q2	OK	0	18.0627	1.80E+308	1.80E+308	2.19e-06	0.000564916	yes
comp24891_c0_seq1	comp24891_c0_seq1	-	comp24891_c0_seq1:0-269	q1	q2	OK	0	10.7889	1.80E+308	1.80E+308	0.000398115	0.0267459	yes
comp24903_c0_seq2	comp24903_c0_seq2	-	comp24903_c0_seq2:0-245	q1	q2	OK	8.02428	33.5324	2.06311	-3.42857	0.000606767	0.0350107	yes
comp2491_c1_seq2	comp2491_c1_seq2	-	comp2491_c1_seq2:0-808	q1	q2	OK	3.36102	10.617	1.6594	-3.51977	0.000431922	0.0285561	yes
comp24948_c0_seq1	comp24948_c0_seq1	-	comp24948_c0_seq1:0-234	q1	q2	OK	0	38.8724	1.80E+308	1.80E+308	3.32e-05	0.00461787	yes
comp2495_c1_seq5	comp2495_c1_seq5	-	comp2495_c1_seq5:0-453	q1	q2	OK	0.589888	4.93439	3.06436	-3.33074	0.000866144	0.0443249	yes
comp24970_c0_seq1	comp24970_c0_seq1	-	comp24970_c0_seq1:0-594	q1	q2	OK	0.929396	5.07878	2.45012	-3.57765	0.000346704	0.0246125	yes
comp24991_c0_seq1	comp24991_c0_seq1	-	comp24991_c0_seq1:0-425	q1	q2	OK	0.740648	6.74643	3.18727	-3.38775	0.000704687	0.0392797	yes
comp24991_c0_seq2	comp24991_c0_seq2	-	comp24991_c0_seq2:0-338	q1	q2	OK	1.81297	10.1343	2.48282	-3.31522	0.000915696	0.0461125	yes
comp25033_c0_seq1	comp25033_c0_seq1	-	comp25033_c0_seq1:0-740	q1	q2	OK	0.638871	5.19785	3.02432	-4.70641	2.52e-06	0.000625726	yes
comp25042_c0_seq1	comp25042_c0_seq1	-	comp25042_c0_seq1:0-468	q1	q2	OK	0.741762	5.97804	3.01064	-3.7149	0.000203285	0.0173348	yes
comp25063_c0_seq4	comp25063_c0_seq4	-	comp25063_c0_seq4:0-317	q1	q2	OK	3.82658	16.9045	2.14328	-3.57724	0.000347239	0.0246239	yes
comp25089_c0_seq1	comp25089_c0_seq1	-	comp25089_c0_seq1:0-986	q1	q2	OK	1.06322	5.24204	2.30169	-4.35569	1.33e-05	0.00227643	yes
comp25089_c0_seq2	comp25089_c0_seq2	-	comp25089_c0_seq2:0-691	q1	q2	OK	0.401831	3.38248	3.07342	-3.79459	0.000147885	0.0139282	yes
comp2509_c0_seq25	comp2509_c0_seq25	-	comp2509_c0_seq25:0-239	q1	q2	OK	90.7193	26.2734	-1.78781	3.58545	0.000336498	0.0241075	yes
comp2510_c0_seq1	comp2510_c0_seq1	-	comp2510_c0_seq1:0-945	q1	q2	OK	1.25409	24.3277	4.27789	-8.37609	0	0	yes
comp2510_c0_seq10	comp2510_c0_seq10	-	comp2510_c0_seq10:0-358	q1	q2	OK	0.634066	23.8471	5.23304	-4.88105	1.06e-06	0.000321465	yes
comp2510_c0_seq11	comp2510_c0_seq11	-	comp2510_c0_seq11:0-344	q1	q2	OK	1.89306	47.4542	4.64774	-6.05101	1.44e-09	1.06e-06	yes
comp2510_c0_seq12	comp2510_c0_seq12	-	comp2510_c0_seq12:0-330	q1	q2	OK	1.15306	49.9753	5.43768	-6.10678	1.02e-09	7.79e-07	yes
comp2510_c0_seq13	comp2510_c0_seq13	-	comp2510_c0_seq13:0-324	q1	q2	OK	3.09054	66.8608	4.43523	-6.89423	5.42e-12	6.71e-09	yes
comp2510_c0_seq14	comp2510_c0_seq14	-	comp2510_c0_seq14:0-299	q1	q2	OK	3.98531	60.2211	3.91751	-6.2729	3.54e-10	2.97e-07	yes
comp2510_c0_seq15	comp2510_c0_seq15	-	comp2510_c0_seq15:0-296	q1	q2	OK	5.11152	67.1932	3.71649	-6.50341	7.85e-11	8.13e-08	yes
comp2510_c0_seq16	comp2510_c0_seq16	-	comp2510_c0_seq16:0-293	q1	q2	OK	1.04837	25.9105	4.62732	-4.29508	1.75e-05	0.00282889	yes
comp2510_c0_seq17	comp2510_c0_seq17	-	comp2510_c0_seq17:0-254	q1	q2	OK	0.796349	70.1725	6.46136	-4.36957	1.24e-05	0.00217163	yes
comp2510_c0_seq18	comp2510_c0_seq18	-	comp2510_c0_seq18:0-227	q1	q2	OK	8.77547	148.53	4.08113	-6.32408	2.55e-10	2.19e-07	yes
comp2510_c0_seq19	comp2510_c0_seq19	-	comp2510_c0_seq19:0-218	q1	q2	OK	5.90863	68.4488	3.53413	-4.45947	8.22e-06	0.00158116	yes
comp2510_c0_seq2	comp2510_c0_seq2	-	comp2510_c0_seq2:0-720	q1	q2	OK	0.761846	13.9237	4.1919	-6.73223	1.67e-11	1.87e-08	yes
comp2510_c0_seq3	comp2510_c0_seq3	-	comp2510_c0_seq3:0-638	q1	q2	OK	1.82263	35.0914	4.26703	-8.10942	4.44e-16	1.16e-12	yes
comp2510_c0_seq4	comp2510_c0_seq4	-	comp2510_c0_seq4:0-539	q1	q2	OK	2.12466	37.2841	4.13326	-7.7968	6.44e-15	1.35e-11	yes
comp2510_c0_seq5	comp2510_c0_seq5	-	comp2510_c0_seq5:0-516	q1	q2	OK	0.31375	10.2836	5.03459	-4.6896	2.74e-06	0.000668712	yes
comp2510_c0_seq6	comp2510_c0_seq6	-	comp2510_c0_seq6:0-415	q1	q2	OK	0.696245	8.23172	3.56353	-3.92188	8.79e-05	0.00947443	yes
comp2510_c0_seq7	comp2510_c0_seq7	-	comp2510_c0_seq7:0-406	q1	q2	OK	6.06024	78.6667	3.69831	-7.54586	4.49e-14	8.3e-11	yes
comp2510_c0_seq8	comp2510_c0_seq8	-	comp2510_c0_seq8:0-405	q1	q2	OK	2.72864	38.8313	3.83097	-7.04207	1.89e-12	2.58e-09	yes
comp2510_c0_seq9	comp2510_c0_seq9	-	comp2510_c0_seq9:0-395	q1	q2	OK	4.35753	59.2193	3.76448	-7.28229	3.28e-13	5.24e-10	yes
comp2511_c0_seq9	comp2511_c0_seq9	-	comp2511_c0_seq9:0-266	q1	q2	OK	0	9.66762	1.80E+308	1.80E+308	0.000577025	0.0338477	yes
comp25130_c0_seq1	comp25130_c0_seq1	-	comp25130_c0_seq1:0-622	q1	q2	OK	0.117056	17.8614	7.2535	-4.91426	8.91e-07	0.000276548	yes
comp25139_c0_seq1	comp25139_c0_seq1	-	comp25139_c0_seq1:0-220	q1	q2	OK	2.53727	32.7176	3.68872	-3.38309	0.000716742	0.0397994	yes
comp25144_c0_seq1	comp25144_c0_seq1	-	comp25144_c0_seq1:0-891	q1	q2	OK	0.498369	2.71717	2.44682	-3.74867	0.000177778	0.0156227	yes
comp25155_c0_seq1	comp25155_c0_seq1	-	comp25155_c0_seq1:0-384	q1	q2	OK	0	6.13541	1.80E+308	1.80E+308	0.000158211	0.0145335	yes
comp2516_c1_seq1	comp2516_c1_seq1	-	comp2516_c1_seq1:0-1228	q1	q2	OK	69.8193	22.1998	-1.65308	3.72593	0.000194593	0.016784	yes
comp2516_c1_seq3	comp2516_c1_seq3	-	comp2516_c1_seq3:0-950	q1	q2	OK	31.0654	7.33411	-2.08262	4.7135	2.43e-06	0.000607576	yes
comp2516_c1_seq5	comp2516_c1_seq5	-	comp2516_c1_seq5:0-759	q1	q2	OK	18.2894	4.55569	-2.00527	4.34185	1.41e-05	0.00238428	yes
comp2516_c1_seq6	comp2516_c1_seq6	-	comp2516_c1_seq6:0-716	q1	q2	OK	16.6736	4.93925	-1.7552	3.79239	0.000149206	0.0140326	yes
comp2516_c1_seq7	comp2516_c1_seq7	-	comp2516_c1_seq7:0-417	q1	q2	OK	25.1362	2.50134	-3.32899	5.67505	1.39e-08	7.82e-06	yes
comp25200_c0_seq1	comp25200_c0_seq1	-	comp25200_c0_seq1:0-1700	q1	q2	OK	0.817116	2.77462	1.76368	-3.50929	0.00044931	0.0292984	yes
comp25200_c0_seq2	comp25200_c0_seq2	-	comp25200_c0_seq2:0-1400	q1	q2	OK	0.777399	4.87714	2.64931	-5.12605	2.96e-07	0.000106743	yes
comp2524_c0_seq2	comp2524_c0_seq2	-	comp2524_c0_seq2:0-224	q1	q2	OK	146.87	21.8126	-2.7513	5.279	1.3e-07	5.27e-05	yes
comp2524_c0_seq5	comp2524_c0_seq5	-	comp2524_c0_seq5:0-205	q1	q2	OK	80.877	20.8952	-1.95256	3.38182	0.000720084	0.0398615	yes
comp25260_c0_seq1	comp25260_c0_seq1	-	comp25260_c0_seq1:0-512	q1	q2	OK	7.94576	2.04918	-1.95514	3.38202	0.00071956	0.039842	yes
comp25325_c0_seq2	comp25325_c0_seq2	-	comp25325_c0_seq2:0-516	q1	q2	OK	2.56257	0	-1.80E+308	-1.80E+308	0.000329493	0.023693	yes
comp2535_c0_seq11	comp2535_c0_seq11	-	comp2535_c0_seq11:0-477	q1	q2	OK	44.1724	12.2037	-1.85582	4.09857	4.16e-05	0.00545206	yes
comp2535_c0_seq12	comp2535_c0_seq12	-	comp2535_c0_seq12:0-462	q1	q2	OK	24.0999	6.7306	-1.84022	3.83484	0.000125645	0.0122878	yes
comp2535_c0_seq13	comp2535_c0_seq13	-	comp2535_c0_seq13:0-442	q1	q2	OK	28.9742	8.72814	-1.73102	3.66647	0.000245919	0.0198956	yes
comp2535_c0_seq15	comp2535_c0_seq15	-	comp2535_c0_seq15:0-392	q1	q2	OK	32.55	9.05127	-1.84646	3.83372	0.000126222	0.0123288	yes
comp2535_c0_seq17	comp2535_c0_seq17	-	comp2535_c0_seq17:0-320	q1	q2	OK	56.936	18.6686	-1.60873	3.42099	0.000623946	0.0357981	yes
comp2535_c0_seq18	comp2535_c0_seq18	-	comp2535_c0_seq18:0-295	q1	q2	OK	38.329	11.3349	-1.75766	3.40996	0.000649715	0.0369311	yes
comp2535_c0_seq19	comp2535_c0_seq19	-	comp2535_c0_seq19:0-292	q1	q2	OK	71.7011	19.0586	-1.91155	3.9923	6.54e-05	0.00764407	yes
comp2535_c0_seq23	comp2535_c0_seq23	-	comp2535_c0_seq23:0-204	q1	q2	OK	143.965	30.9463	-2.21788	4.2374	2.26e-05	0.00347609	yes
comp2535_c0_seq3	comp2535_c0_seq3	-	comp2535_c0_seq3:0-756	q1	q2	OK	34.621	11.0467	-1.64804	3.74846	0.000177925	0.0156298	yes
comp2535_c0_seq4	comp2535_c0_seq4	-	comp2535_c0_seq4:0-744	q1	q2	OK	25.6675	6.81455	-1.91325	4.25187	2.12e-05	0.00331372	yes
comp2535_c0_seq5	comp2535_c0_seq5	-	comp2535_c0_seq5:0-707	q1	q2	OK	28.3675	7.2462	-1.96894	4.37668	1.2e-05	0.00211784	yes
comp2535_c0_seq6	comp2535_c0_seq6	-	comp2535_c0_seq6:0-677	q1	q2	OK	26.0652	7.11335	-1.87353	4.14085	3.46e-05	0.00474349	yes
comp2535_c0_seq7	comp2535_c0_seq7	-	comp2535_c0_seq7:0-597	q1	q2	OK	20.9592	5.57707	-1.91	4.07991	4.51e-05	0.00581388	yes
comp2535_c0_seq8	comp2535_c0_seq8	-	comp2535_c0_seq8:0-558	q1	q2	OK	22.1652	6.98187	-1.66661	3.59511	0.00032425	0.0233737	yes
comp2535_c0_seq9	comp2535_c0_seq9	-	comp2535_c0_seq9:0-511	q1	q2	OK	22.9587	6.39813	-1.84332	3.89464	9.83e-05	0.0102455	yes
comp25362_c0_seq1	comp25362_c0_seq1	-	comp25362_c0_seq1:0-517	q1	q2	OK	6.72406	1.68033	-2.00058	3.47817	0.000504851	0.0312252	yes
comp25387_c0_seq1	comp25387_c0_seq1	-	comp25387_c0_seq1:0-550	q1	q2	OK	0	20.5185	1.80E+308	1.80E+308	1.97e-06	0.000520153	yes
comp25466_c0_seq1	comp25466_c0_seq1	-	comp25466_c0_seq1:0-1597	q1	q2	OK	0.702503	4.91611	2.80694	-5.51294	3.53e-08	1.75e-05	yes
comp25473_c0_seq1	comp25473_c0_seq1	-	comp25473_c0_seq1:0-231	q1	q2	OK	30.1893	0	-1.80E+308	-1.80E+308	6e-05	0.00714607	yes
comp2547_c0_seq28	comp2547_c0_seq28	-	comp2547_c0_seq28:0-201	q1	q2	OK	90.1401	22.3505	-2.01186	3.48629	0.000489762	0.0305514	yes
comp25509_c0_seq1	comp25509_c0_seq1	-	comp25509_c0_seq1:0-1054	q1	q2	OK	3.45219	0.374052	-3.2062	4.48865	7.17e-06	0.00143384	yes
comp25509_c0_seq2	comp25509_c0_seq2	-	comp25509_c0_seq2:0-885	q1	q2	OK	3.23205	0.315147	-3.35835	3.89243	9.92e-05	0.0103163	yes
comp25512_c0_seq1	comp25512_c0_seq1	-	comp25512_c0_seq1:0-1340	q1	q2	OK	0	12.5816	1.80E+308	1.80E+308	1.23e-06	0.000365508	yes
comp2551_c0_seq24	comp2551_c0_seq24	-	comp2551_c0_seq24:0-368	q1	q2	OK	8.64429	0.960917	-3.16926	3.47374	0.000513262	0.0316614	yes
comp2551_c0_seq9	comp2551_c0_seq9	-	comp2551_c0_seq9:0-950	q1	q2	OK	12.4132	0.470975	-4.72008	6.90288	5.1e-12	6.35e-09	yes
comp2553_c1_seq17	comp2553_c1_seq17	-	comp2553_c1_seq17:0-322	q1	q2	OK	21.2469	5.71694	-1.89394	3.38715	0.000706234	0.0393284	yes
comp2553_c1_seq7	comp2553_c1_seq7	-	comp2553_c1_seq7:0-630	q1	q2	OK	8.46122	29.4563	1.79964	-4.00972	6.08e-05	0.00723566	yes
comp2553_c1_seq8	comp2553_c1_seq8	-	comp2553_c1_seq8:0-576	q1	q2	OK	4.07902	12.5806	1.6249	-3.31567	0.000914249	0.0460686	yes
comp25555_c0_seq1	comp25555_c0_seq1	-	comp25555_c0_seq1:0-289	q1	q2	OK	27.2278	5.85162	-2.21817	3.88779	0.000101161	0.0104781	yes
comp25563_c0_seq1	comp25563_c0_seq1	-	comp25563_c0_seq1:0-538	q1	q2	OK	0	23.3035	1.80E+308	1.80E+308	1.77e-06	0.000476098	yes
comp25587_c0_seq1	comp25587_c0_seq1	-	comp25587_c0_seq1:0-6267	q1	q2	OK	1.0079	2.85057	1.49989	-3.41992	0.000626397	0.0359122	yes
comp25587_c0_seq3	comp25587_c0_seq3	-	comp25587_c0_seq3:0-1392	q1	q2	OK	1.0706	4.0251	1.9106	-3.83739	0.000124351	0.0121998	yes
comp25598_c0_seq1	comp25598_c0_seq1	-	comp25598_c0_seq1:0-284	q1	q2	OK	0	18.6521	1.80E+308	1.80E+308	4.46e-05	0.00576743	yes
comp25604_c0_seq1	comp25604_c0_seq1	-	comp25604_c0_seq1:0-1567	q1	q2	OK	0.217043	2.73705	3.65657	-5.13927	2.76e-07	0.000100591	yes
comp25604_c0_seq2	comp25604_c0_seq2	-	comp25604_c0_seq2:0-1466	q1	q2	OK	0.193735	2.49817	3.68872	-5.07433	3.89e-07	0.00013406	yes
comp25604_c0_seq3	comp25604_c0_seq3	-	comp25604_c0_seq3:0-746	q1	q2	OK	0.368546	3.2013	3.11874	-3.58698	0.000334536	0.0239841	yes
comp25604_c0_seq4	comp25604_c0_seq4	-	comp25604_c0_seq4:0-642	q1	q2	OK	0.456134	4.32128	3.24393	-3.73922	0.000184593	0.0161063	yes
comp25622_c0_seq13	comp25622_c0_seq13	-	comp25622_c0_seq13:0-259	q1	q2	OK	0	10.4949	1.80E+308	1.80E+308	0.000566546	0.0338477	yes
comp25636_c0_seq1	comp25636_c0_seq1	-	comp25636_c0_seq1:0-1191	q1	q2	OK	0.049547	10.808	7.76909	-5.2667	1.39e-07	5.6e-05	yes
comp25646_c0_seq1	comp25646_c0_seq1	-	comp25646_c0_seq1:0-331	q1	q2	OK	0.381504	44.6847	6.87194	-4.6524	3.28e-06	0.000774659	yes
comp25664_c0_seq1	comp25664_c0_seq1	-	comp25664_c0_seq1:0-993	q1	q2	OK	0.55982	6.39465	3.51383	-5.87509	4.23e-09	2.83e-06	yes
comp25673_c0_seq1	comp25673_c0_seq1	-	comp25673_c0_seq1:0-300	q1	q2	OK	0	12.6754	1.80E+308	1.80E+308	8.91e-05	0.00950398	yes
comp25679_c0_seq1	comp25679_c0_seq1	-	comp25679_c0_seq1:0-262	q1	q2	OK	2.89722	18.6795	2.68872	-3.28848	0.00100728	0.0488045	yes
comp2567_c0_seq1	comp2567_c0_seq1	-	comp2567_c0_seq1:0-211	q1	q2	OK	61.4516	336.458	2.4529	-5.26432	1.41e-07	5.66e-05	yes
comp25696_c0_seq1	comp25696_c0_seq1	-	comp25696_c0_seq1:0-1718	q1	q2	OK	1.0447	3.99128	1.93376	-4.00583	6.18e-05	0.00731112	yes
comp25696_c0_seq4	comp25696_c0_seq4	-	comp25696_c0_seq4:0-802	q1	q2	OK	1.88137	7.38369	1.97256	-3.8823	0.000103475	0.0106704	yes
comp2577_c0_seq10	comp2577_c0_seq10	-	comp2577_c0_seq10:0-220	q1	q2	OK	12.6864	0	-1.80E+308	-1.80E+308	0.000782701	0.0411297	yes
comp25792_c0_seq3	comp25792_c0_seq3	-	comp25792_c0_seq3:0-291	q1	q2	OK	18.5305	2.69481	-2.78164	3.33326	0.000858332	0.044074	yes
comp25793_c0_seq1	comp25793_c0_seq1	-	comp25793_c0_seq1:0-576	q1	q2	OK	7.23503	1.69626	-2.09264	3.63717	0.000275648	0.0209921	yes
comp2579_c0_seq1	comp2579_c0_seq1	-	comp2579_c0_seq1:0-786	q1	q2	OK	5.71564	0.90316	-2.66186	4.724	2.31e-06	0.00058452	yes
comp2579_c0_seq2	comp2579_c0_seq2	-	comp2579_c0_seq2:0-777	q1	q2	OK	2.81787	0.183471	-3.94098	3.63955	0.000273111	0.0208549	yes
comp2579_c0_seq34	comp2579_c0_seq34	-	comp2579_c0_seq34:0-272	q1	q2	OK	34.9816	0	-1.80E+308	-1.80E+308	1.04e-05	0.0018831	yes
comp2581_c0_seq1	comp2581_c0_seq1	-	comp2581_c0_seq1:0-1080	q1	q2	OK	37.9631	11.6383	-1.70571	3.90989	9.23e-05	0.00978159	yes
comp2581_c0_seq2	comp2581_c0_seq2	-	comp2581_c0_seq2:0-963	q1	q2	OK	35.5055	10.0403	-1.82225	4.16435	3.12e-05	0.00440266	yes
comp2581_c0_seq3	comp2581_c0_seq3	-	comp2581_c0_seq3:0-636	q1	q2	OK	26.0496	9.00654	-1.53222	3.41482	0.000638252	0.0364306	yes
comp2581_c0_seq4	comp2581_c0_seq4	-	comp2581_c0_seq4:0-478	q1	q2	OK	50.9191	16.5113	-1.62475	3.65013	0.000262105	0.0204528	yes
comp2581_c0_seq5	comp2581_c0_seq5	-	comp2581_c0_seq5:0-279	q1	q2	OK	80.0251	15.5174	-2.36657	4.77097	1.83e-06	0.000488869	yes
comp25830_c0_seq1	comp25830_c0_seq1	-	comp25830_c0_seq1:0-719	q1	q2	OK	9.40418	2.4498	-1.94064	3.8806	0.000104197	0.0107259	yes
comp25834_c0_seq1	comp25834_c0_seq1	-	comp25834_c0_seq1:0-1111	q1	q2	OK	0.0539191	6.31541	6.87194	-4.6524	3.28e-06	0.000774659	yes
comp25834_c0_seq2	comp25834_c0_seq2	-	comp25834_c0_seq2:0-533	q1	q2	OK	0	4.74288	1.80E+308	1.80E+308	4.89e-05	0.00611535	yes
comp25834_c0_seq3	comp25834_c0_seq3	-	comp25834_c0_seq3:0-382	q1	q2	OK	0	3.44951	1.80E+308	1.80E+308	0.000901963	0.0455461	yes
comp25834_c0_seq4	comp25834_c0_seq4	-	comp25834_c0_seq4:0-355	q1	q2	OK	0	4.40194	1.80E+308	1.80E+308	0.000764871	0.0411297	yes
comp25842_c0_seq1	comp25842_c0_seq1	-	comp25842_c0_seq1:0-1110	q1	q2	OK	0	7.25044	1.80E+308	1.80E+308	2.2e-06	0.000565299	yes
comp25850_c0_seq1	comp25850_c0_seq1	-	comp25850_c0_seq1:0-868	q1	q2	OK	2.50455	0.247362	-3.33985	3.36696	0.000760025	0.0411297	yes
comp25879_c0_seq2	comp25879_c0_seq2	-	comp25879_c0_seq2:0-1245	q1	q2	OK	2.16115	0.574335	-1.91184	3.33319	0.000858574	0.044074	yes
comp2587_c0_seq13	comp2587_c0_seq13	-	comp2587_c0_seq13:0-428	q1	q2	OK	15.522	3.76247	-2.04456	3.81871	0.000134154	0.0128609	yes
comp25996_c0_seq2	comp25996_c0_seq2	-	comp25996_c0_seq2:0-435	q1	q2	OK	0	2.96118	1.80E+308	1.80E+308	0.000577025	0.0338477	yes
comp26005_c0_seq1	comp26005_c0_seq1	-	comp26005_c0_seq1:0-249	q1	q2	OK	0	10.037	1.80E+308	1.80E+308	0.000729686	0.0401641	yes
comp26028_c0_seq4	comp26028_c0_seq4	-	comp26028_c0_seq4:0-417	q1	q2	OK	2.98874	0	-1.80E+308	-1.80E+308	0.000577025	0.0338477	yes
comp26045_c0_seq1	comp26045_c0_seq1	-	comp26045_c0_seq1:0-421	q1	q2	OK	0	4.60735	1.80E+308	1.80E+308	0.000209189	0.0175177	yes
comp26053_c0_seq1	comp26053_c0_seq1	-	comp26053_c0_seq1:0-3775	q1	q2	OK	0.342263	3.04527	3.15339	-6.42211	1.34e-10	1.28e-07	yes
comp26053_c0_seq2	comp26053_c0_seq2	-	comp26053_c0_seq2:0-1413	q1	q2	OK	0.485353	2.73828	2.49616	-4.3587	1.31e-05	0.00226038	yes
comp26060_c0_seq1	comp26060_c0_seq1	-	comp26060_c0_seq1:0-289	q1	q2	OK	23.4159	3.51097	-2.73755	3.99485	6.47e-05	0.00757349	yes
comp26076_c0_seq1	comp26076_c0_seq1	-	comp26076_c0_seq1:0-609	q1	q2	OK	12.2025	0.129826	-6.55446	4.43621	9.16e-06	0.00172064	yes
comp26085_c0_seq1	comp26085_c0_seq1	-	comp26085_c0_seq1:0-783	q1	q2	OK	7.09671	1.27098	-2.48121	4.5616	5.08e-06	0.00109747	yes
comp26111_c0_seq1	comp26111_c0_seq1	-	comp26111_c0_seq1:0-742	q1	q2	OK	5.72845	1.66103	-1.78606	3.35136	0.000804151	0.0419939	yes
comp26113_c0_seq1	comp26113_c0_seq1	-	comp26113_c0_seq1:0-490	q1	q2	OK	0.342312	8.64418	4.65834	-4.32627	1.52e-05	0.00252812	yes
comp26140_c0_seq1	comp26140_c0_seq1	-	comp26140_c0_seq1:0-208	q1	q2	OK	9.22504	47.9124	2.37677	-3.41113	0.00064694	0.0368092	yes
comp26152_c0_seq2	comp26152_c0_seq2	-	comp26152_c0_seq2:0-294	q1	q2	OK	1.55788	12.8343	3.04235	-3.30527	0.000948841	0.0474819	yes
comp26156_c0_seq1	comp26156_c0_seq1	-	comp26156_c0_seq1:0-533	q1	q2	OK	2.82643	12.7881	2.17775	-4.16879	3.06e-05	0.00435946	yes
comp26209_c0_seq1	comp26209_c0_seq1	-	comp26209_c0_seq1:0-2078	q1	q2	OK	3.96576	0.42054	-3.23728	6.10066	1.06e-09	8.07e-07	yes
comp26209_c0_seq3	comp26209_c0_seq3	-	comp26209_c0_seq3:0-774	q1	q2	OK	2.97536	0	-1.80E+308	-1.80E+308	3.12e-05	0.00440266	yes
comp26222_c0_seq2	comp26222_c0_seq2	-	comp26222_c0_seq2:0-1933	q1	q2	OK	0.141395	1.00279	2.82622	-3.8173	0.000134923	0.0129028	yes
comp26235_c0_seq1	comp26235_c0_seq1	-	comp26235_c0_seq1:0-1436	q1	q2	OK	0.913338	4.26503	2.22334	-4.40222	1.07e-05	0.00193103	yes
comp26252_c0_seq1	comp26252_c0_seq1	-	comp26252_c0_seq1:0-1054	q1	q2	OK	0.287682	2.47307	3.10375	-4.21916	2.45e-05	0.00367902	yes
comp26256_c0_seq1	comp26256_c0_seq1	-	comp26256_c0_seq1:0-308	q1	q2	OK	0	8.86254	1.80E+308	1.80E+308	0.000266003	0.0204528	yes
comp2629_c0_seq17	comp2629_c0_seq17	-	comp2629_c0_seq17:0-250	q1	q2	OK	29.2825	0.899028	-5.02553	3.37886	0.000727878	0.0401641	yes
comp262_c3_seq23	comp262_c3_seq23	-	comp262_c3_seq23:0-333	q1	q2	OK	210.892	49.9576	-2.07773	4.72551	2.3e-06	0.0005821	yes
comp26327_c0_seq1	comp26327_c0_seq1	-	comp26327_c0_seq1:0-624	q1	q2	OK	3.84444	0.25037	-3.94064	3.63914	0.000273549	0.020876	yes
comp2632_c0_seq9	comp2632_c0_seq9	-	comp2632_c0_seq9:0-260	q1	q2	OK	8.15462	68.5082	3.07059	-5.36128	8.26e-08	3.63e-05	yes
comp26370_c0_seq6	comp26370_c0_seq6	-	comp26370_c0_seq6:0-271	q1	q2	OK	9.82292	0	-1.80E+308	-1.80E+308	0.000398115	0.0267459	yes
comp26390_c0_seq1	comp26390_c0_seq1	-	comp26390_c0_seq1:0-1693	q1	q2	OK	0.558765	3.77579	2.75646	-5.27327	1.34e-07	5.41e-05	yes
comp26390_c0_seq2	comp26390_c0_seq2	-	comp26390_c0_seq2:0-1232	q1	q2	OK	0.571923	2.60723	2.18863	-3.79385	0.000148326	0.0139611	yes
comp26393_c0_seq1	comp26393_c0_seq1	-	comp26393_c0_seq1:0-233	q1	q2	OK	1.04813	60.8196	5.85864	-3.95323	7.71e-05	0.00859755	yes
comp26398_c0_seq1	comp26398_c0_seq1	-	comp26398_c0_seq1:0-1020	q1	q2	OK	3.29642	0.32202	-3.35568	4.60724	4.08e-06	0.000927753	yes
comp26407_c0_seq1	comp26407_c0_seq1	-	comp26407_c0_seq1:0-923	q1	q2	OK	6.7345	0	-1.80E+308	-1.80E+308	3.11e-06	0.00074282	yes
comp26454_c0_seq1	comp26454_c0_seq1	-	comp26454_c0_seq1:0-273	q1	q2	OK	0	9.6545	1.80E+308	1.80E+308	0.00047596	0.0303039	yes
comp26474_c0_seq1	comp26474_c0_seq1	-	comp26474_c0_seq1:0-286	q1	q2	OK	0.560721	19.8835	5.14815	-3.46048	0.000539217	0.0327753	yes
comp2649_c0_seq1	comp2649_c0_seq1	-	comp2649_c0_seq1:0-2038	q1	q2	OK	14.5829	69.0407	2.24317	-4.93508	8.01e-07	0.000255423	yes
comp26572_c0_seq6	comp26572_c0_seq6	-	comp26572_c0_seq6:0-348	q1	q2	OK	1.01518	10.5451	3.37677	-3.70118	0.000214599	0.0178298	yes
comp26573_c0_seq1	comp26573_c0_seq1	-	comp26573_c0_seq1:0-526	q1	q2	OK	0.151997	17.9664	6.88511	-4.66142	3.14e-06	0.000749094	yes
comp2659_c1_seq15	comp2659_c1_seq15	-	comp2659_c1_seq15:0-388	q1	q2	OK	33.2102	7.71816	-2.1053	4.28452	1.83e-05	0.00294348	yes
comp26603_c0_seq1	comp26603_c0_seq1	-	comp26603_c0_seq1:0-2096	q1	q2	OK	1.13721	4.0543	1.83396	-3.92419	8.7e-05	0.00940666	yes
comp26619_c0_seq1	comp26619_c0_seq1	-	comp26619_c0_seq1:0-495	q1	q2	OK	1.24601	6.51247	2.38589	-3.48141	0.000498779	0.0309071	yes
comp26689_c0_seq1	comp26689_c0_seq1	-	comp26689_c0_seq1:0-606	q1	q2	OK	0	19.0962	1.80E+308	1.80E+308	1.8e-06	0.000481216	yes
comp26692_c0_seq1	comp26692_c0_seq1	-	comp26692_c0_seq1:0-352	q1	q2	OK	0	9.20676	1.80E+308	1.80E+308	7.46e-05	0.00837956	yes
comp26707_c0_seq1	comp26707_c0_seq1	-	comp26707_c0_seq1:0-611	q1	q2	OK	0.480891	5.55505	3.53002	-4.40208	1.07e-05	0.00193103	yes
comp26725_c0_seq1	comp26725_c0_seq1	-	comp26725_c0_seq1:0-1788	q1	q2	OK	1.64658	0.376012	-2.13062	3.64149	0.000271065	0.0207797	yes
comp26725_c0_seq2	comp26725_c0_seq2	-	comp26725_c0_seq2:0-1694	q1	q2	OK	1.58643	0.293983	-2.43198	3.90445	9.44e-05	0.00991848	yes
comp26725_c0_seq6	comp26725_c0_seq6	-	comp26725_c0_seq6:0-388	q1	q2	OK	3.7243	0	-1.80E+308	-1.80E+308	0.000483714	0.0303039	yes
comp26727_c0_seq2	comp26727_c0_seq2	-	comp26727_c0_seq2:0-219	q1	q2	OK	15.4601	0	-1.80E+308	-1.80E+308	0.000972887	0.0475033	yes
comp2673_c0_seq17	comp2673_c0_seq17	-	comp2673_c0_seq17:0-339	q1	q2	OK	9.36081	34.8189	1.89517	-3.80355	0.000142635	0.0135347	yes
comp26741_c0_seq1	comp26741_c0_seq1	-	comp26741_c0_seq1:0-294	q1	q2	OK	18.1753	2.79007	-2.7036	3.65518	0.000257006	0.0204062	yes
comp26769_c0_seq1	comp26769_c0_seq1	-	comp26769_c0_seq1:0-529	q1	q2	OK	3.31304	0	-1.80E+308	-1.80E+308	0.000122866	0.0120871	yes
comp26770_c0_seq1	comp26770_c0_seq1	-	comp26770_c0_seq1:0-6703	q1	q2	OK	3.92656	0.53348	-2.87976	6.37321	1.85e-10	1.65e-07	yes
comp26770_c0_seq2	comp26770_c0_seq2	-	comp26770_c0_seq2:0-2345	q1	q2	OK	2.37502	0.0736171	-5.01176	5.62089	1.9e-08	1.03e-05	yes
comp26777_c0_seq2	comp26777_c0_seq2	-	comp26777_c0_seq2:0-291	q1	q2	OK	0	19.5174	1.80E+308	1.80E+308	3.45e-05	0.0047416	yes
comp26781_c0_seq1	comp26781_c0_seq1	-	comp26781_c0_seq1:0-370	q1	q2	OK	2.06181	13.9282	2.75602	-4.25877	2.06e-05	0.00323688	yes
comp26791_c0_seq1	comp26791_c0_seq1	-	comp26791_c0_seq1:0-2476	q1	q2	OK	3.61524	0.1399	-4.69163	6.6762	2.45e-11	2.71e-08	yes
comp26791_c0_seq2	comp26791_c0_seq2	-	comp26791_c0_seq2:0-1150	q1	q2	OK	3.20532	0	-1.80E+308	-1.80E+308	7.8e-06	0.00152195	yes
comp26799_c0_seq1	comp26799_c0_seq1	-	comp26799_c0_seq1:0-1605	q1	q2	OK	5.09563	0.112512	-5.50111	6.1863	6.16e-10	4.9e-07	yes
comp267_c0_seq17	comp267_c0_seq17	-	comp267_c0_seq17:0-244	q1	q2	OK	802.074	289.235	-1.47149	3.36718	0.000759404	0.0411297	yes
comp267_c0_seq3	comp267_c0_seq3	-	comp267_c0_seq3:0-1581	q1	q2	OK	117.041	37.1849	-1.65423	3.55348	0.000380165	0.026433	yes
comp267_c0_seq4	comp267_c0_seq4	-	comp267_c0_seq4:0-1551	q1	q2	OK	143.39	40.9779	-1.80702	3.83959	0.000123238	0.0121185	yes
comp267_c0_seq6	comp267_c0_seq6	-	comp267_c0_seq6:0-655	q1	q2	OK	216.425	71.9836	-1.58812	3.52138	0.000429311	0.0284319	yes
comp26808_c0_seq1	comp26808_c0_seq1	-	comp26808_c0_seq1:0-1329	q1	q2	OK	1.30401	6.39903	2.2949	-4.74379	2.1e-06	0.000544879	yes
comp26811_c0_seq1	comp26811_c0_seq1	-	comp26811_c0_seq1:0-881	q1	q2	OK	2.74542	0.15527	-4.14417	3.83535	0.000125388	0.0122678	yes
comp26813_c0_seq1	comp26813_c0_seq1	-	comp26813_c0_seq1:0-598	q1	q2	OK	0	8.27415	1.80E+308	1.80E+308	7.81e-06	0.00152195	yes
comp26813_c0_seq2	comp26813_c0_seq2	-	comp26813_c0_seq2:0-441	q1	q2	OK	0	6.88222	1.80E+308	1.80E+308	4.7e-05	0.00593229	yes
comp2681_c0_seq1	comp2681_c0_seq1	-	comp2681_c0_seq1:0-4075	q1	q2	OK	3.16366	0.206158	-3.93977	7.40143	1.35e-13	2.29e-10	yes
comp2681_c0_seq2	comp2681_c0_seq2	-	comp2681_c0_seq2:0-4063	q1	q2	OK	3.12285	0.206475	-3.91883	7.35361	1.93e-13	3.17e-10	yes
comp2681_c0_seq3	comp2681_c0_seq3	-	comp2681_c0_seq3:0-3769	q1	q2	OK	2.04332	0.0891534	-4.51848	6.42359	1.33e-10	1.27e-07	yes
comp2681_c0_seq4	comp2681_c0_seq4	-	comp2681_c0_seq4:0-3757	q1	q2	OK	1.9952	0.0887153	-4.49121	6.74089	1.57e-11	1.78e-08	yes
comp26832_c0_seq1	comp26832_c0_seq1	-	comp26832_c0_seq1:0-1050	q1	q2	OK	6.41689	1.67782	-1.93529	3.92736	8.59e-05	0.00930523	yes
comp26843_c0_seq1	comp26843_c0_seq1	-	comp26843_c0_seq1:0-332	q1	q2	OK	2.66663	13.0218	2.28784	-3.33731	0.000845944	0.0435496	yes
comp26845_c0_seq2	comp26845_c0_seq2	-	comp26845_c0_seq2:0-409	q1	q2	OK	0	12.0639	1.80E+308	1.80E+308	1.41e-05	0.00238428	yes
comp26857_c0_seq1	comp26857_c0_seq1	-	comp26857_c0_seq1:0-358	q1	q2	OK	0	13.9676	1.80E+308	1.80E+308	2.07e-05	0.00324193	yes
comp26857_c0_seq2	comp26857_c0_seq2	-	comp26857_c0_seq2:0-216	q1	q2	OK	0	18.861	1.80E+308	1.80E+308	0.000577025	0.0338477	yes
comp26892_c0_seq1	comp26892_c0_seq1	-	comp26892_c0_seq1:0-633	q1	q2	OK	0.798363	5.0248	2.65395	-4.08951	4.32e-05	0.00563131	yes
comp26905_c0_seq3	comp26905_c0_seq3	-	comp26905_c0_seq3:0-827	q1	q2	OK	3.21908	0.759317	-2.08387	3.4971	0.000470348	0.0303039	yes
comp26930_c0_seq1	comp26930_c0_seq1	-	comp26930_c0_seq1:0-865	q1	q2	OK	0.147995	2.30595	3.96173	-3.64819	0.000264095	0.0204528	yes
comp26930_c0_seq4	comp26930_c0_seq4	-	comp26930_c0_seq4:0-421	q1	q2	OK	0	2.90991	1.80E+308	1.80E+308	0.000972887	0.0475033	yes
comp2695_c0_seq3	comp2695_c0_seq3	-	comp2695_c0_seq3:0-446	q1	q2	OK	16.996	1.53095	-3.4727	5.23223	1.67e-07	6.54e-05	yes
comp2695_c0_seq5	comp2695_c0_seq5	-	comp2695_c0_seq5:0-370	q1	q2	OK	13.5507	0.989085	-3.77613	3.82914	0.000128593	0.0124507	yes
comp26981_c0_seq1	comp26981_c0_seq1	-	comp26981_c0_seq1:0-541	q1	q2	OK	5.66374	0.624211	-3.18165	3.95782	7.56e-05	0.00846816	yes
comp2699_c0_seq1	comp2699_c0_seq1	-	comp2699_c0_seq1:0-227	q1	q2	OK	53.6863	193.935	1.85295	-3.996	6.44e-05	0.00755977	yes
comp2700_c1_seq16	comp2700_c1_seq16	-	comp2700_c1_seq16:0-309	q1	q2	OK	15.45	3.4173	-2.17668	3.32437	0.000886194	0.0450249	yes
comp27033_c0_seq1	comp27033_c0_seq1	-	comp27033_c0_seq1:0-670	q1	q2	OK	6.19478	1.01535	-2.60907	4.45065	8.56e-06	0.00163004	yes
comp27071_c0_seq1	comp27071_c0_seq1	-	comp27071_c0_seq1:0-2739	q1	q2	OK	1.11861	3.50244	1.64665	-3.60203	0.000315747	0.0233467	yes
comp2712_c0_seq1	comp2712_c0_seq1	-	comp2712_c0_seq1:0-454	q1	q2	OK	27.8095	3.36711	-3.04599	5.79687	6.76e-09	4.23e-06	yes
comp27154_c0_seq1	comp27154_c0_seq1	-	comp27154_c0_seq1:0-301	q1	q2	OK	5.68785	0	-1.80E+308	-1.80E+308	0.000901963	0.0455461	yes
comp27161_c0_seq3	comp27161_c0_seq3	-	comp27161_c0_seq3:0-735	q1	q2	OK	4.19192	1.14403	-1.87348	3.29521	0.000983477	0.0479458	yes
comp2717_c1_seq11	comp2717_c1_seq11	-	comp2717_c1_seq11:0-356	q1	q2	OK	1.31116	36.9196	4.81547	-5.65601	1.55e-08	8.62e-06	yes
comp27243_c0_seq1	comp27243_c0_seq1	-	comp27243_c0_seq1:0-664	q1	q2	OK	4.64462	0.578593	-3.00494	3.85243	0.000116953	0.0117506	yes
comp2724_c0_seq33	comp2724_c0_seq33	-	comp2724_c0_seq33:0-276	q1	q2	OK	67.6651	14.6755	-2.205	4.36489	1.27e-05	0.0022083	yes
comp27263_c0_seq1	comp27263_c0_seq1	-	comp27263_c0_seq1:0-224	q1	q2	OK	0	33.3605	1.80E+308	1.80E+308	7.46e-05	0.00837956	yes
comp27280_c0_seq1	comp27280_c0_seq1	-	comp27280_c0_seq1:0-519	q1	q2	OK	0	1.78282	1.80E+308	1.80E+308	0.00102666	0.0494555	yes
comp27280_c0_seq2	comp27280_c0_seq2	-	comp27280_c0_seq2:0-401	q1	q2	OK	0	3.65238	1.80E+308	1.80E+308	0.000633661	0.0362039	yes
comp27280_c0_seq3	comp27280_c0_seq3	-	comp27280_c0_seq3:0-384	q1	q2	OK	0	8.76487	1.80E+308	1.80E+308	4.7e-05	0.00593229	yes
comp27280_c0_seq4	comp27280_c0_seq4	-	comp27280_c0_seq4:0-329	q1	q2	OK	0	6.24171	1.80E+308	1.80E+308	0.000398115	0.0267459	yes
comp27280_c0_seq5	comp27280_c0_seq5	-	comp27280_c0_seq5:0-294	q1	q2	OK	0	6.70886	1.80E+308	1.80E+308	0.000953795	0.0475033	yes
comp272_c0_seq16	comp272_c0_seq16	-	comp272_c0_seq16:0-241	q1	q2	OK	136.25	32.6468	-2.06124	4.29435	1.75e-05	0.00283557	yes
comp27312_c0_seq1	comp27312_c0_seq1	-	comp27312_c0_seq1:0-255	q1	q2	OK	14.1614	0	-1.80E+308	-1.80E+308	0.000266003	0.0204528	yes
comp27317_c0_seq1	comp27317_c0_seq1	-	comp27317_c0_seq1:0-232	q1	q2	OK	14.8821	0	-1.80E+308	-1.80E+308	0.000483714	0.0303039	yes
comp27335_c0_seq1	comp27335_c0_seq1	-	comp27335_c0_seq1:0-1229	q1	q2	OK	0.107346	5.22935	5.60629	-4.24285	2.21e-05	0.00341522	yes
comp27347_c0_seq2	comp27347_c0_seq2	-	comp27347_c0_seq2:0-471	q1	q2	OK	1.29112	6.70037	2.37562	-3.47563	0.000509654	0.0314972	yes
comp27370_c0_seq2	comp27370_c0_seq2	-	comp27370_c0_seq2:0-326	q1	q2	OK	15.056	0.425679	-5.14443	3.46195	0.000536267	0.0327077	yes
comp27377_c0_seq1	comp27377_c0_seq1	-	comp27377_c0_seq1:0-327	q1	q2	OK	0.786265	9.71628	3.62732	-3.3194	0.000902118	0.0455461	yes
comp273_c0_seq3	comp273_c0_seq3	-	comp273_c0_seq3:0-392	q1	q2	OK	423.012	140.233	-1.59288	3.57213	0.000354088	0.0249233	yes
comp273_c0_seq7	comp273_c0_seq7	-	comp273_c0_seq7:0-316	q1	q2	OK	747.968	252.868	-1.5646	3.49525	0.000473625	0.0303039	yes
comp273_c0_seq8	comp273_c0_seq8	-	comp273_c0_seq8:0-257	q1	q2	OK	774.215	203.587	-1.92709	4.39344	1.12e-05	0.00199557	yes
comp27401_c0_seq1	comp27401_c0_seq1	-	comp27401_c0_seq1:0-472	q1	q2	OK	7.67209	0	-1.80E+308	-1.80E+308	1.91e-05	0.00304234	yes
comp2740_c0_seq14	comp2740_c0_seq14	-	comp2740_c0_seq14:0-312	q1	q2	OK	2.65791	13.3285	2.32615	-3.33124	0.000864615	0.0442663	yes
comp2740_c0_seq32	comp2740_c0_seq32	-	comp2740_c0_seq32:0-237	q1	q2	OK	7.93318	60.7434	2.93676	-4.80505	1.55e-06	0.000428114	yes
comp2740_c0_seq33	comp2740_c0_seq33	-	comp2740_c0_seq33:0-235	q1	q2	OK	0	15.3344	1.80E+308	1.80E+308	0.000483714	0.0303039	yes
comp2740_c0_seq41	comp2740_c0_seq41	-	comp2740_c0_seq41:0-205	q1	q2	OK	0	46.942	1.80E+308	1.80E+308	6.68e-05	0.00776451	yes
comp2740_c0_seq5	comp2740_c0_seq5	-	comp2740_c0_seq5:0-395	q1	q2	OK	0	10.1912	1.80E+308	1.80E+308	2.71e-05	0.00394729	yes
comp2740_c0_seq7	comp2740_c0_seq7	-	comp2740_c0_seq7:0-385	q1	q2	OK	2.7115	17.1431	2.66047	-4.56204	5.07e-06	0.00109623	yes
comp2740_c0_seq8	comp2740_c0_seq8	-	comp2740_c0_seq8:0-370	q1	q2	OK	0.294544	10.4447	5.14815	-3.46048	0.000539217	0.0327753	yes
comp2740_c1_seq1	comp2740_c1_seq1	-	comp2740_c1_seq1:0-311	q1	q2	OK	18.7616	4.80013	-1.96664	3.41908	0.000628325	0.0359608	yes
comp27449_c0_seq5	comp27449_c0_seq5	-	comp27449_c0_seq5:0-304	q1	q2	OK	0	6.62626	1.80E+308	1.80E+308	0.000577025	0.0338477	yes
comp27469_c0_seq1	comp27469_c0_seq1	-	comp27469_c0_seq1:0-601	q1	q2	OK	3.57437	0.264889	-3.75423	3.45711	0.000546012	0.0330396	yes
comp27489_c0_seq1	comp27489_c0_seq1	-	comp27489_c0_seq1:0-528	q1	q2	OK	0.151058	12.8234	6.40753	-4.33236	1.48e-05	0.00247512	yes
comp27529_c0_seq1	comp27529_c0_seq1	-	comp27529_c0_seq1:0-628	q1	q2	OK	8.42406	2.35605	-1.83814	3.5052	0.000456259	0.029586	yes
comp2753_c0_seq2	comp2753_c0_seq2	-	comp2753_c0_seq2:0-420	q1	q2	OK	8.61652	31.914	1.88901	-3.98315	6.8e-05	0.00784611	yes
comp27548_c0_seq1	comp27548_c0_seq1	-	comp27548_c0_seq1:0-424	q1	q2	OK	0	18.8955	1.80E+308	1.80E+308	4.71e-06	0.00103738	yes
comp27586_c0_seq1	comp27586_c0_seq1	-	comp27586_c0_seq1:0-965	q1	q2	OK	0.0642689	8.28734	7.01064	-4.74764	2.06e-06	0.000537106	yes
comp27653_c0_seq1	comp27653_c0_seq1	-	comp27653_c0_seq1:0-1037	q1	q2	OK	6.2821	0.378535	-4.05275	6.0576	1.38e-09	1.03e-06	yes
comp27677_c0_seq1	comp27677_c0_seq1	-	comp27677_c0_seq1:0-1328	q1	q2	OK	0.392912	2.19724	2.48342	-4.06134	4.88e-05	0.00610684	yes
comp27677_c0_seq2	comp27677_c0_seq2	-	comp27677_c0_seq2:0-1093	q1	q2	OK	0.387371	2.36453	2.60976	-3.84501	0.000120545	0.012016	yes
comp2767_c0_seq1	comp2767_c0_seq1	-	comp2767_c0_seq1:0-322	q1	q2	OK	10.2191	91.3252	3.15974	-6.43723	1.22e-10	1.17e-07	yes
comp27703_c0_seq1	comp27703_c0_seq1	-	comp27703_c0_seq1:0-298	q1	q2	OK	26.0246	3.76454	-2.78933	4.33737	1.44e-05	0.00242547	yes
comp27712_c0_seq1	comp27712_c0_seq1	-	comp27712_c0_seq1:0-348	q1	q2	OK	13.1973	1.4545	-3.18165	3.95782	7.56e-05	0.00846816	yes
comp27722_c0_seq1	comp27722_c0_seq1	-	comp27722_c0_seq1:0-452	q1	q2	OK	1.77681	8.69792	2.29138	-3.84533	0.000120389	0.0120107	yes
comp2772_c0_seq23	comp2772_c0_seq23	-	comp2772_c0_seq23:0-361	q1	q2	OK	8.40301	28.0831	1.74072	-3.49995	0.000465348	0.0300917	yes
comp27778_c0_seq1	comp27778_c0_seq1	-	comp27778_c0_seq1:0-1564	q1	q2	OK	5.68074	1.85448	-1.61506	3.48606	0.00049019	0.0305669	yes
comp2778_c0_seq1	comp2778_c0_seq1	-	comp2778_c0_seq1:0-690	q1	q2	OK	2.26765	8.3295	1.87703	-3.66556	0.000246801	0.0199505	yes
comp27797_c0_seq1	comp27797_c0_seq1	-	comp27797_c0_seq1:0-594	q1	q2	OK	0	1.34824	1.80E+308	1.80E+308	0.000782701	0.0411297	yes
comp27806_c0_seq1	comp27806_c0_seq1	-	comp27806_c0_seq1:0-240	q1	q2	OK	23.8056	0	-1.80E+308	-1.80E+308	8.2e-05	0.00900435	yes
comp2781_c1_seq10	comp2781_c1_seq10	-	comp2781_c1_seq10:0-363	q1	q2	OK	50.7011	16.8414	-1.59	3.44713	0.000566568	0.0338477	yes
comp2781_c1_seq13	comp2781_c1_seq13	-	comp2781_c1_seq13:0-321	q1	q2	OK	50.6544	15.4884	-1.7095	3.56656	0.000361698	0.0253365	yes
comp27831_c0_seq1	comp27831_c0_seq1	-	comp27831_c0_seq1:0-302	q1	q2	OK	6.27624	0	-1.80E+308	-1.80E+308	0.000577025	0.0338477	yes
comp27841_c0_seq1	comp27841_c0_seq1	-	comp27841_c0_seq1:0-2005	q1	q2	OK	4.20798	1.19608	-1.81482	3.86709	0.00011014	0.0112432	yes
comp27880_c0_seq5	comp27880_c0_seq5	-	comp27880_c0_seq5:0-283	q1	q2	OK	0	18.6232	1.80E+308	1.80E+308	4.7e-05	0.00593229	yes
comp27895_c0_seq3	comp27895_c0_seq3	-	comp27895_c0_seq3:0-492	q1	q2	OK	0	4.26528	1.80E+308	1.80E+308	0.000111022	0.0113135	yes
comp27895_c0_seq5	comp27895_c0_seq5	-	comp27895_c0_seq5:0-299	q1	q2	OK	0	9.78432	1.80E+308	1.80E+308	0.000205216	0.0174293	yes
comp27895_c0_seq7	comp27895_c0_seq7	-	comp27895_c0_seq7:0-253	q1	q2	OK	0	38.9811	1.80E+308	1.80E+308	1.59e-05	0.00262346	yes
comp27899_c0_seq1	comp27899_c0_seq1	-	comp27899_c0_seq1:0-511	q1	q2	OK	0.637734	8.73741	3.77618	-4.73068	2.24e-06	0.000569946	yes
comp27900_c0_seq1	comp27900_c0_seq1	-	comp27900_c0_seq1:0-333	q1	q2	OK	15.0368	0.807902	-4.21817	3.90711	9.34e-05	0.00983212	yes
comp27903_c0_seq1	comp27903_c0_seq1	-	comp27903_c0_seq1:0-1036	q1	q2	OK	0.352691	2.27439	2.689	-3.90029	9.61e-05	0.01005	yes
comp27923_c0_seq1	comp27923_c0_seq1	-	comp27923_c0_seq1:0-1406	q1	q2	OK	0.0813634	5.24582	6.01064	-5.62988	1.8e-08	9.89e-06	yes
comp2792_c0_seq5	comp2792_c0_seq5	-	comp2792_c0_seq5:0-217	q1	q2	OK	66.9098	16.2497	-2.0418	3.57356	0.000352154	0.0248246	yes
comp2793_c0_seq1	comp2793_c0_seq1	-	comp2793_c0_seq1:0-421	q1	q2	OK	5.41842	17.7019	1.70796	-3.37686	0.000733178	0.0402773	yes
comp2793_c0_seq4	comp2793_c0_seq4	-	comp2793_c0_seq4:0-313	q1	q2	OK	16.2548	2.83246	-2.52074	3.65899	0.000253209	0.0203626	yes
comp2793_c0_seq5	comp2793_c0_seq5	-	comp2793_c0_seq5:0-291	q1	q2	OK	49.1472	14.351	-1.77595	3.55501	0.000377971	0.0263025	yes
comp27972_c0_seq1	comp27972_c0_seq1	-	comp27972_c0_seq1:0-514	q1	q2	OK	0	19.8504	1.80E+308	1.80E+308	2.38e-06	0.000597154	yes
comp27974_c0_seq1	comp27974_c0_seq1	-	comp27974_c0_seq1:0-958	q1	q2	OK	0.259464	2.02138	2.96173	-3.64859	0.000263686	0.0204528	yes
comp27976_c0_seq2	comp27976_c0_seq2	-	comp27976_c0_seq2:0-742	q1	q2	OK	0.618814	3.28983	2.41043	-3.43752	0.000587065	0.0342384	yes
comp28019_c0_seq1	comp28019_c0_seq1	-	comp28019_c0_seq1:0-2509	q1	q2	OK	0.0531752	1.72871	5.0228	-4.19816	2.69e-05	0.00392943	yes
comp28019_c0_seq2	comp28019_c0_seq2	-	comp28019_c0_seq2:0-1925	q1	q2	OK	0.0712237	2.23371	4.97094	-4.15342	3.28e-05	0.00458091	yes
comp28019_c0_seq3	comp28019_c0_seq3	-	comp28019_c0_seq3:0-1765	q1	q2	OK	0.0489427	2.00304	5.35495	-3.97229	7.12e-05	0.00813904	yes
comp28028_c0_seq1	comp28028_c0_seq1	-	comp28028_c0_seq1:0-961	q1	q2	OK	0.670814	3.07862	2.1983	-3.70335	0.000212774	0.0177288	yes
comp28028_c0_seq3	comp28028_c0_seq3	-	comp28028_c0_seq3:0-751	q1	q2	OK	0.985973	6.439	2.70722	-4.82438	1.4e-06	0.00039914	yes
comp28043_c0_seq1	comp28043_c0_seq1	-	comp28043_c0_seq1:0-573	q1	q2	OK	6.10036	0.855032	-2.83485	4.14876	3.34e-05	0.00463442	yes
comp28050_c0_seq1	comp28050_c0_seq1	-	comp28050_c0_seq1:0-470	q1	q2	OK	6.2575	0.988838	-2.66178	3.59664	0.000322353	0.0233467	yes
comp2805_c0_seq13	comp2805_c0_seq13	-	comp2805_c0_seq13:0-322	q1	q2	OK	37.3203	8.48916	-2.13627	4.10885	3.98e-05	0.0053015	yes
comp2805_c0_seq7	comp2805_c0_seq7	-	comp2805_c0_seq7:0-484	q1	q2	OK	22.7278	5.44977	-2.06019	4.23487	2.29e-05	0.00350851	yes
comp2806_c0_seq1	comp2806_c0_seq1	-	comp2806_c0_seq1:0-743	q1	q2	OK	0.181518	58.4184	8.33017	-7.81744	5.33e-15	1.14e-11	yes
comp2806_c0_seq2	comp2806_c0_seq2	-	comp2806_c0_seq2:0-731	q1	q2	OK	0.742617	39.1016	5.71847	-9.61291	0	0	yes
comp2806_c0_seq3	comp2806_c0_seq3	-	comp2806_c0_seq3:0-333	q1	q2	OK	0	73.9231	1.80E+308	1.80E+308	1.47e-06	0.000413817	yes
comp2806_c0_seq4	comp2806_c0_seq4	-	comp2806_c0_seq4:0-330	q1	q2	OK	0.768704	35.106	5.51314	-5.15167	2.58e-07	9.48e-05	yes
comp28075_c0_seq1	comp28075_c0_seq1	-	comp28075_c0_seq1:0-475	q1	q2	OK	7.0451	1.55291	-2.18165	3.51119	0.000446109	0.0291877	yes
comp28081_c0_seq1	comp28081_c0_seq1	-	comp28081_c0_seq1:0-565	q1	q2	OK	0.677794	4.37126	2.68913	-3.61735	0.000297635	0.0223252	yes
comp28154_c0_seq1	comp28154_c0_seq1	-	comp28154_c0_seq1:0-434	q1	q2	OK	1.9161	14.184	2.88802	-4.93263	8.11e-07	0.000256891	yes
comp28173_c0_seq1	comp28173_c0_seq1	-	comp28173_c0_seq1:0-794	q1	q2	OK	1.74108	5.96907	1.77753	-3.42153	0.000622691	0.0357437	yes
comp2820_c0_seq1	comp2820_c0_seq1	-	comp2820_c0_seq1:0-341	q1	q2	OK	48.9907	135.806	1.47097	-3.36462	0.000766494	0.0411297	yes
comp2820_c0_seq2	comp2820_c0_seq2	-	comp2820_c0_seq2:0-320	q1	q2	OK	50.6414	148.977	1.5567	-3.54671	0.000390072	0.0267459	yes
comp28213_c0_seq5	comp28213_c0_seq5	-	comp28213_c0_seq5:0-358	q1	q2	OK	0.634066	8.85749	3.80419	-3.49407	0.000475724	0.0303039	yes
comp28237_c0_seq1	comp28237_c0_seq1	-	comp28237_c0_seq1:0-398	q1	q2	OK	6.56182	0	-1.80E+308	-1.80E+308	7.46e-05	0.00837956	yes
comp28271_c0_seq1	comp28271_c0_seq1	-	comp28271_c0_seq1:0-417	q1	q2	OK	8.04661	0.247046	-5.02553	3.37886	0.000727878	0.0401641	yes
comp28279_c0_seq1	comp28279_c0_seq1	-	comp28279_c0_seq1:0-1301	q1	q2	OK	0.668654	2.87425	2.10386	-3.85943	0.000113654	0.0115313	yes
comp28290_c0_seq1	comp28290_c0_seq1	-	comp28290_c0_seq1:0-276	q1	q2	OK	11.174	38.69	1.79181	-3.34656	0.000818211	0.0424652	yes
comp28297_c0_seq1	comp28297_c0_seq1	-	comp28297_c0_seq1:0-391	q1	q2	OK	0	2.813	1.80E+308	1.80E+308	0.000782701	0.0411297	yes
comp28342_c0_seq1	comp28342_c0_seq1	-	comp28342_c0_seq1:0-1735	q1	q2	OK	1.05393	5.66258	2.42568	-5.08201	3.73e-07	0.000130107	yes
comp28349_c0_seq1	comp28349_c0_seq1	-	comp28349_c0_seq1:0-1425	q1	q2	OK	0.775259	3.72973	2.26632	-4.35496	1.33e-05	0.00228072	yes
comp28349_c0_seq2	comp28349_c0_seq2	-	comp28349_c0_seq2:0-1017	q1	q2	OK	0.321168	2.04849	2.67316	-3.53189	0.000412597	0.0275441	yes
comp28349_c0_seq3	comp28349_c0_seq3	-	comp28349_c0_seq3:0-748	q1	q2	OK	0.74968	3.545	2.24144	-3.55347	0.000380187	0.026433	yes
comp28362_c0_seq2	comp28362_c0_seq2	-	comp28362_c0_seq2:0-1168	q1	q2	OK	0.407649	2.07184	2.34551	-3.63266	0.000280514	0.0212794	yes
comp28381_c0_seq1	comp28381_c0_seq1	-	comp28381_c0_seq1:0-759	q1	q2	OK	0.352563	3.22024	3.19122	-3.95281	7.72e-05	0.00860849	yes
comp2841_c0_seq1	comp2841_c0_seq1	-	comp2841_c0_seq1:0-1943	q1	q2	OK	24.4894	4.5622	-2.42435	5.50732	3.64e-08	1.8e-05	yes
comp2841_c0_seq2	comp2841_c0_seq2	-	comp2841_c0_seq2:0-1892	q1	q2	OK	24.824	4.45107	-2.47951	5.62678	1.84e-08	1e-05	yes
comp2841_c0_seq3	comp2841_c0_seq3	-	comp2841_c0_seq3:0-1238	q1	q2	OK	21.4716	3.30333	-2.70043	5.97505	2.3e-09	1.65e-06	yes
comp2841_c0_seq4	comp2841_c0_seq4	-	comp2841_c0_seq4:0-574	q1	q2	OK	74.7257	8.24294	-3.18037	6.97713	3.01e-12	3.94e-09	yes
comp28430_c0_seq1	comp28430_c0_seq1	-	comp28430_c0_seq1:0-438	q1	q2	OK	8.16094	0.224858	-5.18165	3.48771	0.000487169	0.0304228	yes
comp2844_c1_seq4	comp2844_c1_seq4	-	comp2844_c1_seq4:0-324	q1	q2	OK	8.58252	27.8129	1.69628	-3.28841	0.00100754	0.0488068	yes
comp28470_c0_seq6	comp28470_c0_seq6	-	comp28470_c0_seq6:0-286	q1	q2	OK	8.97153	0	-1.80E+308	-1.80E+308	0.000323375	0.0233467	yes
comp28471_c0_seq1	comp28471_c0_seq1	-	comp28471_c0_seq1:0-720	q1	q2	OK	0.37923	3.66757	3.27368	-4.06418	4.82e-05	0.00605341	yes
comp28533_c0_seq1	comp28533_c0_seq1	-	comp28533_c0_seq1:0-314	q1	q2	OK	2.61424	16.3868	2.64807	-3.83126	0.000127488	0.0123851	yes
comp28541_c0_seq1	comp28541_c0_seq1	-	comp28541_c0_seq1:0-502	q1	q2	OK	0.65702	4.58907	2.80419	-3.43859	0.000584761	0.0341296	yes
comp28551_c0_seq2	comp28551_c0_seq2	-	comp28551_c0_seq2:0-419	q1	q2	OK	0.227765	8.0786	5.14849	-3.46076	0.00053866	0.0327698	yes
comp28556_c0_seq1	comp28556_c0_seq1	-	comp28556_c0_seq1:0-241	q1	q2	OK	0.939607	47.4545	5.65834	-3.81478	0.000136306	0.013003	yes
comp28562_c0_seq1	comp28562_c0_seq1	-	comp28562_c0_seq1:0-1614	q1	q2	OK	0.55486	3.01843	2.4436	-4.58126	4.62e-06	0.00102364	yes
comp28568_c0_seq1	comp28568_c0_seq1	-	comp28568_c0_seq1:0-484	q1	q2	OK	0.349658	5.07236	3.85864	-3.547	0.000389643	0.0267459	yes
comp28576_c0_seq2	comp28576_c0_seq2	-	comp28576_c0_seq2:0-235	q1	q2	OK	10.1931	0	-1.80E+308	-1.80E+308	0.000782701	0.0411297	yes
comp28576_c0_seq3	comp28576_c0_seq3	-	comp28576_c0_seq3:0-202	q1	q2	OK	0	22.0046	1.80E+308	1.80E+308	0.000953795	0.0475033	yes
comp28594_c0_seq1	comp28594_c0_seq1	-	comp28594_c0_seq1:0-426	q1	q2	OK	11.029	0	-1.80E+308	-1.80E+308	1.27e-05	0.0022083	yes
comp28596_c0_seq1	comp28596_c0_seq1	-	comp28596_c0_seq1:0-365	q1	q2	OK	0	14.6776	1.80E+308	1.80E+308	1.59e-05	0.00262346	yes
comp28664_c0_seq1	comp28664_c0_seq1	-	comp28664_c0_seq1:0-2005	q1	q2	OK	3.71932	0.525107	-2.82435	5.42509	5.79e-08	2.69e-05	yes
comp28665_c0_seq1	comp28665_c0_seq1	-	comp28665_c0_seq1:0-301	q1	q2	OK	1.94843	15.7029	3.01064	-3.7149	0.000203285	0.0173348	yes
comp286_c0_seq4	comp286_c0_seq4	-	comp286_c0_seq4:0-1148	q1	q2	OK	8.37515	0.744298	-3.49216	6.43998	1.19e-10	1.16e-07	yes
comp286_c0_seq5	comp286_c0_seq5	-	comp286_c0_seq5:0-1084	q1	q2	OK	34.9284	11.9038	-1.55298	3.5654	0.000363308	0.0254339	yes
comp286_c0_seq7	comp286_c0_seq7	-	comp286_c0_seq7:0-535	q1	q2	OK	67.8922	20.3908	-1.73533	3.95766	7.57e-05	0.00846816	yes
comp28729_c0_seq1	comp28729_c0_seq1	-	comp28729_c0_seq1:0-288	q1	q2	OK	0	10.6354	1.80E+308	1.80E+308	0.000266003	0.0204528	yes
comp28770_c0_seq1	comp28770_c0_seq1	-	comp28770_c0_seq1:0-256	q1	q2	OK	14.7691	49.2816	1.73847	-3.28768	0.00101015	0.0488826	yes
comp287_c1_seq25	comp287_c1_seq25	-	comp287_c1_seq25:0-231	q1	q2	OK	61.4569	179.2	1.54392	-3.37012	0.000751345	0.0410876	yes
comp28830_c0_seq1	comp28830_c0_seq1	-	comp28830_c0_seq1:0-640	q1	q2	OK	0.448876	4.5823	3.35168	-4.16628	3.1e-05	0.00437833	yes
[truncated: 2,859 more rows]
