# Supplementary material for: De Novo Assembly of the Sea Cucumber Apostichopus japonicus Hemocytes Transcriptome to Identify miRNA Targets Associated with Skin Ulceration Syndrome
Source: PLoS One. 2013 Sep 12;8(9):e73506. doi: 10.1371/journal.pone.0073506 (PMC3772007; doi:10.1371/journal.pone.0073506)
Supplement: Table S4 — GO Enrichment of differentially expressed genes. (CSV) [file pone.0073506.s004.csv]

	GO.ID	Term	Annotated	Significant	Expected	Rank in classicFisher	classicFisher	classicKS	weight	GeneList
1	GO:0003735	structural constituent of ribosome	425	41	8.55	1	1.60E-016	0.01971	1.60E-016	comp13021_c0_seq1,comp14409_c0_seq1,comp15383_c0_seq1,comp16037_c0_seq1,comp16137_c0_seq1,comp16973_c0_seq1,comp17012_c0_seq1,comp17061_c0_seq1,comp17097_c0_seq1,comp17514_c0_seq1,comp17749_c0_seq1,comp17855_c0_seq1,comp17888_c0_seq1,comp19117_c0_seq1,comp20231_c0_seq1,comp20848_c0_seq1,comp20872_c0_seq1,comp21296_c0_seq1,comp21485_c0_seq1,comp22076_c0_seq1,comp22697_c0_seq1,comp23195_c0_seq1,com…
2	GO:0030414	peptidase inhibitor activity	345	33	6.94	3	1.90E-013	0.9536	9.10E-013	comp18032_c0_seq10,comp18032_c0_seq13,comp18032_c0_seq6,comp18032_c0_seq9,comp2767_c0_seq1,comp323_c1_seq1,comp323_c1_seq10,comp323_c1_seq12,comp323_c1_seq17,comp323_c1_seq20,comp323_c1_seq3,comp323_c1_seq6,comp323_c1_seq8,comp323_c1_seq9,comp3314_c0_seq1,comp3314_c0_seq12,comp3314_c0_seq14,comp3314_c0_seq19,comp3314_c0_seq2,comp3314_c0_seq22,comp3314_c0_seq32,comp3314_c0_seq34,comp3314_c0_seq7,c…
3	GO:0051082	unfolded protein binding	370	30	7.45	4	1.50E-010	0.01165	1.50E-010	comp11444_c0_seq2,comp11444_c0_seq3,comp2399_c0_seq6,comp2510_c0_seq1,comp2510_c0_seq11,comp2510_c0_seq13,comp2510_c0_seq15,comp2510_c0_seq18,comp2510_c0_seq2,comp2510_c0_seq3,comp2510_c0_seq4,comp2510_c0_seq7,comp2510_c0_seq8,comp2510_c0_seq9,comp30217_c0_seq1,comp30217_c0_seq2,comp30217_c0_seq3,comp34664_c0_seq1,comp3475_c0_seq11,comp3475_c0_seq4,comp4042_c0_seq5,comp4042_c0_seq6,comp45335_c0_s…
4	GO:0044183	protein binding involved in protein folding	23	9	0.46	6	3.30E-010	0.62589	3.30E-010	comp2510_c0_seq1,comp2510_c0_seq11,comp2510_c0_seq13,comp2510_c0_seq3,comp2510_c0_seq4,comp2510_c0_seq8,comp30217_c0_seq1,comp30217_c0_seq2,comp30217_c0_seq3
5	GO:0008236	serine-type peptidase activity	366	27	7.37	9	9.30E-009	0.0189	9.30E-009	comp1148_c0_seq7,comp1148_c0_seq9,comp14788_c0_seq1,comp16222_c0_seq1,comp165_c0_seq14,comp165_c0_seq18,comp2084_c0_seq1,comp25089_c0_seq1,comp25089_c0_seq2,comp25834_c0_seq1,comp25834_c0_seq2,comp25834_c0_seq3,comp25834_c0_seq4,comp34955_c0_seq1,comp36261_c0_seq1,comp39590_c0_seq1,comp40423_c0_seq1,comp4682_c0_seq1,comp4682_c0_seq2,comp4682_c0_seq4,comp543_c1_seq28,comp5678_c0_seq1,comp61457_c0_…
6	GO:0005302	L-tyrosine transmembrane transporter activity	6	5	0.12	10	1.90E-008	0.99953	1.90E-008	comp8031_c0_seq1,comp8031_c0_seq3,comp8031_c0_seq4,comp8031_c0_seq5,comp8031_c0_seq6
7	GO:0008061	chitin binding	78	11	1.57	13	4.70E-007	7.10E-012	4.70E-007	comp111_c0_seq6,comp111_c0_seq7,comp111_c0_seq8,comp128_c1_seq7,comp16768_c0_seq1,comp30_c2_seq3,comp44546_c0_seq1,comp4974_c0_seq2,comp869_c0_seq11,comp869_c0_seq12,comp869_c0_seq15
8	GO:0005507	copper ion binding	224	16	4.51	18	1.40E-005	0.83475	1.40E-005	comp16556_c0_seq1,comp23178_c0_seq1,comp34529_c0_seq1,comp38551_c0_seq1,comp42773_c0_seq1,comp43293_c0_seq1,comp43293_c0_seq2,comp46121_c0_seq1,comp46524_c0_seq1,comp52442_c0_seq2,comp53727_c0_seq1,comp59297_c0_seq1,comp59502_c0_seq1,comp60525_c0_seq1,comp87085_c0_seq1,comp93743_c0_seq1
9	GO:0042288	MHC class I protein binding	45	7	0.91	19	3.00E-005	0.4386	3.00E-005	comp11444_c0_seq1,comp11444_c0_seq2,comp11444_c0_seq3,comp37096_c0_seq1,comp37693_c0_seq1,comp38551_c0_seq1,comp59502_c0_seq1
10	GO:0008609	alkylglycerone-phosphate synthase activity	11	4	0.22	20	4.80E-005	0.99922	4.80E-005	comp9951_c0_seq10,comp9951_c0_seq2,comp9951_c0_seq4,comp9951_c0_seq5
11	GO:0030246	carbohydrate binding	764	44	15.38	7	6.50E-010	3.30E-005	8.00E-005	comp108_c3_seq1,comp108_c3_seq2,comp111_c0_seq6,comp111_c0_seq7,comp111_c0_seq8,comp1183_c0_seq2,comp11923_c0_seq4,comp11958_c0_seq1,comp1198_c0_seq4,comp128_c1_seq7,comp14452_c0_seq11,comp14452_c0_seq8,comp16222_c0_seq1,comp164_c2_seq10,comp164_c2_seq12,comp164_c2_seq15,comp164_c2_seq5,comp164_c2_seq6,comp164_c2_seq8,comp16768_c0_seq1,comp1782_c0_seq1,comp20707_c0_seq1,comp224_c1_seq2,comp24427_…
12	GO:0019863	IgE binding	14	4	0.28	23	0.00014	0.99989	0.00014	comp36261_c0_seq1,comp4682_c0_seq1,comp4682_c0_seq4,comp63368_c0_seq1
13	GO:0016775	phosphotransferase activity, nitrogenous group as acceptor	26	5	0.52	24	0.00015	0.9777	0.00015	comp24196_c0_seq1,comp36511_c0_seq1,comp43122_c0_seq1,comp54232_c0_seq1,comp54232_c0_seq2
14	GO:0005412	glucose:sodium symporter activity	6	3	0.12	25	0.00016	0.99999	0.00016	comp37471_c0_seq1,comp6240_c0_seq3,comp6240_c0_seq5
15	GO:0008188	neuropeptide receptor activity	27	5	0.54	26	0.00018	0.99997	0.00018	comp10008_c0_seq1,comp10008_c0_seq2,comp10116_c0_seq1,comp10116_c0_seq2,comp37341_c0_seq1
16	GO:0005528	FK506 binding	30	5	0.6	28	0.00031	0.84432	0.00031	comp1239_c0_seq4,comp1239_c0_seq9,comp4999_c0_seq2,comp4999_c0_seq3,comp54330_c0_seq1
17	GO:0046933	hydrogen ion transporting ATP synthase activity, rotational mechanism	46	6	0.93	30	0.00031	0.84836	0.00031	comp37096_c0_seq1,comp37693_c0_seq1,comp38551_c0_seq1,comp46561_c0_seq1,comp59502_c0_seq1,comp60202_c0_seq1
18	GO:0030515	snoRNA binding	31	5	0.62	31	0.00036	0.00056	0.00036	comp2885_c0_seq1,comp2909_c0_seq1,comp76267_c0_seq1,comp77286_c0_seq1,comp9585_c0_seq12
19	GO:0005283	sodium:amino acid symporter activity	66	7	1.33	32	0.00036	0.32576	0.00036	comp17673_c0_seq1,comp17673_c0_seq2,comp17673_c0_seq3,comp22066_c0_seq1,comp476_c2_seq2,comp51699_c0_seq2,comp54255_c0_seq1
20	GO:0001872	1,3-beta-D-glucan binding	2	2	0.04	34	0.0004	0.99998	0.0004	comp28967_c0_seq1,comp28967_c0_seq2
21	GO:0043498	cell surface binding	213	13	4.29	35	0.00042	0.06001	0.00042	comp1112_c0_seq18,comp1112_c0_seq8,comp11923_c0_seq4,comp12632_c0_seq1,comp1583_c0_seq1,comp16052_c1_seq4,comp37096_c0_seq1,comp37693_c0_seq1,comp38551_c0_seq1,comp42753_c0_seq1,comp42975_c0_seq1,comp46121_c0_seq1,comp59502_c0_seq1
22	GO:0017042	glycosylceramidase activity	8	3	0.16	36	0.00042	0.99934	0.00042	comp42417_c0_seq1,comp45456_c0_seq1,comp71675_c0_seq1
23	GO:0005046	KDEL sequence binding	9	3	0.18	38	0.00062	0.99912	0.00062	comp2510_c0_seq7,comp30217_c0_seq2,comp30217_c0_seq3
24	GO:0031625	ubiquitin protein ligase binding	341	17	6.86	39	0.00063	0.96473	0.00063	comp108681_c0_seq1,comp2510_c0_seq1,comp2510_c0_seq11,comp2510_c0_seq13,comp2510_c0_seq3,comp2510_c0_seq4,comp2510_c0_seq7,comp2510_c0_seq8,comp30217_c0_seq1,comp30217_c0_seq2,comp30217_c0_seq3,comp34664_c0_seq1,comp40845_c0_seq1,comp45335_c0_seq1,comp53674_c0_seq1,comp73080_c0_seq1,comp7642_c0_seq1
25	GO:0015026	coreceptor activity	53	6	1.07	40	0.00067	0.49801	0.00067	comp1148_c0_seq1,comp1148_c0_seq2,comp1148_c0_seq3,comp1148_c0_seq4,comp42359_c0_seq2,comp42359_c0_seq3
26	GO:0000016	lactase activity	10	3	0.2	43	0.00088	0.99918	0.00088	comp42417_c0_seq1,comp45456_c0_seq1,comp71675_c0_seq1
27	GO:0038024	cargo receptor activity	151	10	3.04	46	0.00101	0.00012	0.00101	comp1112_c0_seq18,comp1112_c0_seq8,comp12004_c0_seq3,comp16052_c1_seq4,comp38551_c0_seq1,comp42359_c0_seq2,comp42359_c0_seq3,comp42975_c0_seq1,comp46828_c0_seq1,comp46828_c0_seq2
28	GO:0005200	structural constituent of cytoskeleton	208	12	4.19	48	0.00112	0.01982	0.00112	comp11444_c0_seq1,comp11444_c0_seq2,comp11444_c0_seq3,comp11746_c0_seq1,comp11746_c0_seq2,comp11746_c0_seq5,comp13098_c0_seq1,comp37336_c0_seq1,comp40661_c0_seq1,comp42253_c0_seq1,comp55090_c1_seq1,comp66672_c0_seq1
29	GO:0070053	thrombospondin receptor activity	11	3	0.22	50	0.00119	0.99506	0.00119	comp1148_c0_seq7,comp1148_c0_seq9,comp165_c0_seq14
30	GO:0046961	proton-transporting ATPase activity, rotational mechanism	60	6	1.21	51	0.0013	0.41842	0.0013	comp37096_c0_seq1,comp37693_c0_seq1,comp38551_c0_seq1,comp46561_c0_seq1,comp59502_c0_seq1,comp60202_c0_seq1
31	GO:0008422	beta-glucosidase activity	12	3	0.24	53	0.00156	0.99901	0.00156	comp42417_c0_seq1,comp45456_c0_seq1,comp71675_c0_seq1
32	GO:0019959	interleukin-8 binding	13	3	0.26	56	0.002	1	0.002	comp3314_c0_seq1,comp3314_c0_seq2,comp3314_c0_seq34
33	GO:0046790	virion binding	13	3	0.26	57	0.002	0.8483	0.002	comp464_c1_seq4,comp464_c1_seq5,comp464_c1_seq6
34	GO:0043531	ADP binding	114	8	2.29	58	0.0022	0.29742	0.0022	comp2510_c0_seq15,comp2510_c0_seq18,comp2510_c0_seq2,comp2510_c0_seq3,comp2510_c0_seq7,comp2510_c0_seq9,comp37096_c0_seq1,comp47441_c0_seq1
35	GO:0019966	interleukin-1 binding	14	3	0.28	60	0.00251	1	0.00251	comp3314_c0_seq1,comp3314_c0_seq2,comp3314_c0_seq34
36	GO:0005509	calcium ion binding	894	31	18	63	0.00267	0.00491	0.00267	comp108_c2_seq13,comp11958_c0_seq1,comp128_c1_seq9,comp165_c0_seq14,comp165_c0_seq18,comp17793_c0_seq1,comp24854_c0_seq2,comp24854_c0_seq4,comp267_c0_seq6,comp31009_c0_seq1,comp323_c1_seq10,comp323_c1_seq8,comp34664_c0_seq1,comp34666_c0_seq1,comp3475_c0_seq11,comp38551_c0_seq1,comp399_c0_seq1,comp399_c0_seq6,comp399_c0_seq9,comp464_c1_seq4,comp464_c1_seq5,comp464_c1_seq6,comp4710_c0_seq3,comp5367…
37	GO:0048306	calcium-dependent protein binding	272	13	5.48	66	0.00374	6.40E-013	0.00374	comp108_c2_seq13,comp111_c0_seq6,comp1112_c0_seq18,comp1112_c0_seq8,comp11958_c0_seq1,comp290_c0_seq1,comp34666_c0_seq1,comp399_c0_seq1,comp399_c0_seq6,comp399_c0_seq9,comp42975_c0_seq1,comp4974_c0_seq2,comp8115_c0_seq1
38	GO:0071813	lipoprotein particle binding	158	9	3.18	68	0.00488	0.04424	0.00488	comp12004_c0_seq3,comp16052_c1_seq4,comp37336_c0_seq1,comp38551_c0_seq1,comp42359_c0_seq2,comp42359_c0_seq3,comp46828_c0_seq1,comp46828_c0_seq2,comp57227_c0_seq1
39	GO:0030971	receptor tyrosine kinase binding	131	8	2.64	70	0.00515	0.02492	0.00515	comp11958_c0_seq1,comp239_c0_seq1,comp28867_c0_seq1,comp393_c2_seq47,comp399_c0_seq3,comp399_c0_seq5,comp480_c2_seq3,comp6843_c0_seq2
40	GO:0043120	tumor necrosis factor binding	18	3	0.36	71	0.00529	1	0.00529	comp3314_c0_seq1,comp3314_c0_seq2,comp3314_c0_seq34
41	GO:0004043	L-aminoadipate-semialdehyde dehydrogenase activity	6	2	0.12	73	0.00575	0.99809	0.00575	comp44110_c0_seq1,comp66438_c0_seq1
42	GO:0030297	transmembrane receptor protein tyrosine kinase activator activity	6	2	0.12	74	0.00575	0.36776	0.00575	comp11958_c0_seq1,comp480_c2_seq3
43	GO:0051861	glycolipid binding	36	4	0.72	75	0.00575	0.97311	0.00575	comp2510_c0_seq14,comp2510_c0_seq18,comp2510_c0_seq7,comp2510_c0_seq9
44	GO:0004565	beta-galactosidase activity	19	3	0.38	76	0.00619	0.98564	0.00619	comp42417_c0_seq1,comp45456_c0_seq1,comp71675_c0_seq1
45	GO:0004844	uracil DNA N-glycosylase activity	20	3	0.4	78	0.00717	0.39258	0.00717	comp11127_c0_seq1,comp11127_c0_seq13,comp11127_c0_seq2
46	GO:0050815	phosphoserine binding	20	3	0.4	79	0.00717	0.85374	0.00717	comp30789_c0_seq1,comp30789_c0_seq2,comp75402_c0_seq1
47	GO:0002134	UTP binding	39	4	0.79	80	0.00766	1.30E-007	0.00766	comp18645_c0_seq4,comp18645_c0_seq5,comp50566_c0_seq1,comp570_c0_seq7
48	GO:0015105	arsenite transmembrane transporter activity	7	2	0.14	81	0.00795	0.81684	0.00795	comp8031_c0_seq4,comp8031_c0_seq6
49	GO:0001618	viral receptor activity	8	2	0.16	89	0.01045	0.99993	0.01045	comp28028_c0_seq1,comp28028_c0_seq3
50	GO:0005172	vascular endothelial growth factor receptor binding	8	2	0.16	90	0.01045	0.23098	0.01045	comp60_c3_seq7,comp60_c3_seq8
51	GO:0032440	2-alkenal reductase [NAD(P)] activity	8	2	0.16	91	0.01045	0.99965	0.01045	comp45335_c0_seq1,comp53674_c0_seq1
52	GO:0015187	glycine transmembrane transporter activity	43	4	0.87	94	0.0108	0.15894	0.0108	comp17673_c0_seq1,comp17673_c0_seq2,comp17673_c0_seq3,comp476_c2_seq2
53	GO:0003869	4-nitrophenylphosphatase activity	24	3	0.48	96	0.012	0.00639	0.012	comp2841_c0_seq1,comp2841_c0_seq2,comp2841_c0_seq3
54	GO:0009982	pseudouridine synthase activity	24	3	0.48	97	0.012	0.8385	0.012	comp4312_c0_seq26,comp4312_c0_seq35,comp57739_c0_seq1
55	GO:0030957	Tat protein binding	24	3	0.48	98	0.012	0.0942	0.012	comp13098_c0_seq1,comp40661_c0_seq1,comp66672_c0_seq1
56	GO:0004504	peptidylglycine monooxygenase activity	9	2	0.18	101	0.01326	0.71716	0.01326	comp43293_c0_seq1,comp43293_c0_seq2
57	GO:0004598	peptidylamidoglycolate lyase activity	9	2	0.18	102	0.01326	0.71716	0.01326	comp43293_c0_seq1,comp43293_c0_seq2
58	GO:0003917	DNA topoisomerase type I activity	25	3	0.5	104	0.01344	0.002	0.01344	comp6141_c0_seq1,comp6141_c0_seq2,comp6141_c0_seq9
59	GO:0005525	GTP binding	729	24	14.67	105	0.0137	0.24509	0.0137	comp11290_c0_seq1,comp11290_c0_seq2,comp11290_c0_seq3,comp11444_c0_seq1,comp11444_c0_seq2,comp11444_c0_seq3,comp11746_c0_seq1,comp11746_c0_seq2,comp11746_c0_seq5,comp12531_c0_seq1,comp13064_c0_seq1,comp16250_c0_seq1,comp16250_c0_seq2,comp24196_c0_seq1,comp43689_c0_seq1,comp44986_c0_seq1,comp49606_c0_seq1,comp50566_c0_seq1,comp5081_c0_seq44,comp55090_c1_seq1,comp570_c0_seq7,comp60525_c0_seq1,comp7…
60	GO:0004784	superoxide dismutase activity	11	2	0.22	113	0.01973	0.8662	0.01973	comp16556_c0_seq1,comp47397_c0_seq1
61	GO:0015137	citrate transmembrane transporter activity	11	2	0.22	114	0.01973	0.8248	0.01973	comp8031_c0_seq4,comp8031_c0_seq6
62	GO:0004301	epoxide hydrolase activity	29	3	0.58	118	0.02012	0.97888	0.02012	comp2841_c0_seq1,comp2841_c0_seq2,comp2841_c0_seq3
63	GO:0009678	hydrogen-translocating pyrophosphatase activity	1	1	0.02	123	0.02013	0.99994	0.02013	comp51644_c0_seq1
64	GO:0018858	benzoate-CoA ligase activity	1	1	0.02	124	0.02013	0.99993	0.02013	comp74407_c0_seq1
65	GO:0008329	pattern recognition receptor activity	52	4	1.05	128	0.02057	0.0002	0.02057	comp1112_c0_seq18,comp1112_c0_seq8,comp42975_c0_seq1,comp5301_c1_seq10
66	GO:0002135	CTP binding	12	2	0.24	132	0.02336	0.28627	0.02336	comp50566_c0_seq1,comp570_c0_seq7
67	GO:0047714	galactolipase activity	12	2	0.24	133	0.02336	0.81702	0.02336	comp58898_c0_seq1,comp58962_c0_seq1
68	GO:0003756	protein disulfide isomerase activity	31	3	0.62	134	0.02403	0.88235	0.02403	comp1598_c0_seq7,comp1598_c0_seq8,comp53604_c0_seq1
69	GO:0070325	lipoprotein particle receptor binding	82	5	1.65	137	0.02502	0.7519	0.02502	comp464_c1_seq4,comp464_c1_seq5,comp464_c1_seq6,comp61457_c0_seq1,comp8115_c0_seq1
70	GO:0003720	telomerase activity	32	3	0.64	138	0.02613	0.00041	0.02613	comp4312_c0_seq26,comp4312_c0_seq35,comp57739_c0_seq1
71	GO:0030235	nitric-oxide synthase regulator activity	33	3	0.66	141	0.02833	0.00709	0.02833	comp45793_c0_seq1,comp50566_c0_seq1,comp570_c0_seq7
72	GO:0061134	peptidase regulator activity	450	39	9.06	2	3.00E-014	0.89996	0.02966	comp1198_c0_seq4,comp18032_c0_seq10,comp18032_c0_seq13,comp18032_c0_seq6,comp18032_c0_seq9,comp18150_c0_seq1,comp186_c0_seq1,comp186_c1_seq6,comp186_c1_seq8,comp2767_c0_seq1,comp323_c1_seq1,comp323_c1_seq10,comp323_c1_seq12,comp323_c1_seq17,comp323_c1_seq20,comp323_c1_seq3,comp323_c1_seq6,comp323_c1_seq8,comp323_c1_seq9,comp3314_c0_seq1,comp3314_c0_seq12,comp3314_c0_seq14,comp3314_c0_seq19,comp33…
73	GO:0051787	misfolded protein binding	59	4	1.19	144	0.03102	0.00594	0.03102	comp34664_c0_seq1,comp45335_c0_seq1,comp46121_c0_seq1,comp53674_c0_seq1
74	GO:0004351	glutamate decarboxylase activity	14	2	0.28	145	0.03137	0.95747	0.03137	comp75314_c0_seq1,comp93960_c0_seq1
75	GO:0050998	nitric-oxide synthase binding	35	3	0.7	147	0.033	0.99516	0.033	comp13098_c0_seq1,comp40661_c0_seq1,comp66672_c0_seq1
76	GO:0015254	glycerol channel activity	2	1	0.04	151	0.03985	0.99863	0.03985	comp18367_c0_seq1
77	GO:0004087	carbamoyl-phosphate synthase (ammonia) activity	16	2	0.32	153	0.04029	9.80E-005	0.04029	comp18645_c0_seq4,comp18645_c0_seq5
78	GO:0008241	peptidyl-dipeptidase activity	16	2	0.32	154	0.04029	0.99985	0.04029	comp28028_c0_seq1,comp28028_c0_seq3
79	GO:0008762	UDP-N-acetylmuramate dehydrogenase activity	16	2	0.32	155	0.04029	0.99886	0.04029	comp9951_c0_seq10,comp9951_c0_seq4
80	GO:0015250	water channel activity	16	2	0.32	156	0.04029	0.75104	0.04029	comp18367_c0_seq1,comp26222_c0_seq2
81	GO:0045545	syndecan binding	39	3	0.79	160	0.04346	0.9944	0.04346	comp108_c2_seq22,comp12981_c0_seq1,comp869_c0_seq12
82	GO:0005345	purine base transmembrane transporter activity	17	2	0.34	161	0.04507	0.99907	0.04507	comp18367_c0_seq1,comp50027_c0_seq1
83	GO:0031711	bradykinin receptor binding	17	2	0.34	162	0.04507	0.91351	0.04507	comp28028_c0_seq1,comp28028_c0_seq3
84	GO:0043027	caspase inhibitor activity	68	4	1.37	167	0.0483	0.75364	0.0483	comp34664_c0_seq1,comp36820_c0_seq2,comp45335_c0_seq1,comp53674_c0_seq1
85	GO:0008199	ferric iron binding	19	2	0.38	169	0.0552	0.27109	0.0552	comp4646_c0_seq3,comp7642_c0_seq1
86	GO:0008401	retinoic acid 4-hydroxylase activity	3	1	0.06	172	0.05918	1	0.05918	comp36619_c0_seq1
87	GO:0052625	4-aminobenzoate amino acid synthetase activity	3	1	0.06	173	0.05918	0.99992	0.05918	comp5181_c0_seq8
88	GO:0052626	benzoate amino acid synthetase activity	3	1	0.06	174	0.05918	0.99992	0.05918	comp5181_c0_seq8
89	GO:0052627	vanillate amino acid synthetase activity	3	1	0.06	175	0.05918	0.99992	0.05918	comp5181_c0_seq8
90	GO:0052628	4-hydroxybenzoate amino acid synthetase activity	3	1	0.06	176	0.05918	0.99992	0.05918	comp5181_c0_seq8
91	GO:0004935	adrenergic receptor activity	20	2	0.4	178	0.06054	0.98649	0.06054	comp18211_c0_seq1,comp18211_c0_seq2
92	GO:0048027	mRNA 5'-UTR binding	20	2	0.4	179	0.06054	0.91528	0.06054	comp7199_c0_seq1,comp83929_c0_seq1
93	GO:0003755	peptidyl-prolyl cis-trans isomerase activity	105	5	2.11	180	0.06128	0.04555	0.06128	comp1239_c0_seq4,comp1239_c0_seq9,comp26813_c0_seq1,comp26813_c0_seq2,comp54330_c0_seq1
94	GO:0031996	thioesterase binding	45	3	0.91	182	0.06185	0.12382	0.06185	comp16250_c0_seq1,comp16250_c0_seq2,comp34666_c0_seq1
95	GO:0002020	protease binding	140	6	2.82	185	0.06437	0.97383	0.06437	comp30217_c0_seq2,comp30217_c0_seq3,comp40423_c0_seq1,comp46121_c0_seq1,comp55319_c0_seq1,comp60202_c0_seq1
96	GO:0035375	zymogen binding	21	2	0.42	186	0.06604	0.0001	0.06604	comp1112_c0_seq18,comp1112_c0_seq8
97	GO:0003997	acyl-CoA oxidase activity	47	3	0.95	188	0.06866	0.29809	0.06866	comp17206_c0_seq1,comp35878_c0_seq1,comp35878_c0_seq2
98	GO:0047485	protein N-terminus binding	373	12	7.51	191	0.0766	0.14863	0.0766	comp14178_c0_seq1,comp16250_c0_seq1,comp2510_c0_seq1,comp2510_c0_seq11,comp2510_c0_seq13,comp2510_c0_seq3,comp2510_c0_seq4,comp2510_c0_seq8,comp30217_c0_seq1,comp30217_c0_seq2,comp30217_c0_seq3,comp34666_c0_seq1
99	GO:0016428	tRNA (cytosine-5-)-methyltransferase activity	4	1	0.08	192	0.07812	0.03904	0.07812	comp6323_c0_seq3
100	GO:0052667	phosphomethylethanolamine N-methyltransferase activity	4	1	0.08	193	0.07812	0.4699	0.07812	comp10360_c0_seq2
101	GO:0008237	metallopeptidase activity	390	13	7.85	168	0.05402	0.00087	0.07854	comp18226_c0_seq1,comp18226_c0_seq2,comp24770_c0_seq10,comp25587_c0_seq1,comp28028_c0_seq1,comp28028_c0_seq3,comp37592_c0_seq1,comp42711_c0_seq1,comp43386_c0_seq1,comp47750_c0_seq1,comp55341_c0_seq1,comp802_c1_seq3,comp8115_c0_seq1
102	GO:0008233	peptidase activity	1606	63	32.33	12	4.30E-007	8.10E-006	0.07931	comp1112_c0_seq5,comp1148_c0_seq7,comp1148_c0_seq9,comp14788_c0_seq1,comp16222_c0_seq1,comp165_c0_seq14,comp165_c0_seq18,comp18226_c0_seq1,comp18226_c0_seq2,comp2084_c0_seq1,comp24770_c0_seq10,comp25089_c0_seq1,comp25089_c0_seq2,comp25587_c0_seq1,comp25834_c0_seq1,comp25834_c0_seq2,comp25834_c0_seq3,comp25834_c0_seq4,comp27335_c0_seq1,comp28028_c0_seq1,comp28028_c0_seq3,comp34955_c0_seq1,comp3501…
103	GO:0004070	aspartate carbamoyltransferase activity	24	2	0.48	199	0.08348	7.60E-011	0.08348	comp18645_c0_seq4,comp18645_c0_seq5
104	GO:0004088	carbamoyl-phosphate synthase (glutamine-hydrolyzing) activity	24	2	0.48	200	0.08348	7.60E-011	0.08348	comp18645_c0_seq4,comp18645_c0_seq5
105	GO:0004151	dihydroorotase activity	24	2	0.48	201	0.08348	7.60E-011	0.08348	comp18645_c0_seq4,comp18645_c0_seq5
106	GO:0016308	1-phosphatidylinositol-4-phosphate 5-kinase activity	24	2	0.48	202	0.08348	0.61677	0.08348	comp46274_c0_seq1,comp50147_c0_seq1
107	GO:0048495	Roundabout binding	24	2	0.48	203	0.08348	0.48368	0.08348	comp4667_c0_seq7,comp52091_c0_seq1
108	GO:0070335	aspartate binding	24	2	0.48	204	0.08348	7.60E-011	0.08348	comp18645_c0_seq4,comp18645_c0_seq5
109	GO:0003924	GTPase activity	586	17	11.8	206	0.08671	0.60353	0.08671	comp11290_c0_seq1,comp11290_c0_seq2,comp11290_c0_seq3,comp11444_c0_seq1,comp11444_c0_seq2,comp11444_c0_seq3,comp11746_c0_seq1,comp11746_c0_seq2,comp11746_c0_seq5,comp16250_c0_seq1,comp16250_c0_seq2,comp35660_c0_seq1,comp43689_c0_seq1,comp44986_c0_seq1,comp49606_c0_seq1,comp55090_c1_seq1,comp60525_c0_seq1
110	GO:0031490	chromatin DNA binding	52	3	1.05	207	0.08708	0.01231	0.08708	comp6141_c0_seq1,comp6141_c0_seq2,comp6141_c0_seq9
111	GO:0003697	single-stranded DNA binding	267	9	5.37	212	0.09239	0.26937	0.09239	comp10446_c0_seq14,comp10446_c0_seq2,comp10446_c0_seq5,comp10446_c0_seq6,comp10446_c0_seq9,comp14224_c0_seq14,comp24196_c0_seq1,comp46121_c0_seq1,comp5289_c0_seq3
112	GO:0016018	cyclosporin A binding	26	2	0.52	215	0.09579	0.38063	0.09579	comp26813_c0_seq1,comp26813_c0_seq2
113	GO:0004063	aryldialkylphosphatase activity	5	1	0.1	216	0.09668	0.17392	0.09668	comp6950_c0_seq4
114	GO:0015320	phosphate carrier activity	5	1	0.1	217	0.09668	0.79489	0.09668	comp76937_c0_seq1
115	GO:0030350	iron-responsive element binding	5	1	0.1	218	0.09668	0.71374	0.09668	comp83929_c0_seq1
116	GO:0008201	heparin binding	194	7	3.91	219	0.09835	0.47164	0.09835	comp1198_c0_seq4,comp128_c1_seq7,comp14452_c0_seq11,comp14452_c0_seq8,comp4667_c0_seq7,comp4686_c0_seq5,comp7642_c0_seq1
117	GO:0031404	chloride ion binding	28	2	0.56	222	0.10857	0.88522	0.10857	comp28028_c0_seq1,comp28028_c0_seq3
118	GO:0004970	ionotropic glutamate receptor activity	6	1	0.12	224	0.11487	0.5248	0.11487	comp71753_c0_seq1
119	GO:0050473	arachidonate 15-lipoxygenase activity	6	1	0.12	225	0.11487	1	0.11487	comp2289_c0_seq13
120	GO:0004806	triglyceride lipase activity	30	2	0.6	230	0.12177	0.97871	0.12177	comp58898_c0_seq1,comp58962_c0_seq1
121	GO:0008172	S-methyltransferase activity	31	2	0.62	234	0.12851	6.20E-006	0.12851	comp15284_c0_seq1,comp42315_c0_seq1
122	GO:0004366	glycerol-3-phosphate O-acyltransferase activity	7	1	0.14	235	0.13269	0.60681	0.13269	comp5743_c0_seq1
123	GO:0004782	sulfinoalanine decarboxylase activity	7	1	0.14	236	0.13269	0.99954	0.13269	comp75314_c0_seq1
124	GO:0008158	hedgehog receptor activity	7	1	0.14	237	0.13269	0.69795	0.13269	comp89527_c0_seq1
125	GO:0048604	fibroblast growth factor 3 binding	7	1	0.14	238	0.13269	0.42298	0.13269	comp22697_c0_seq1
126	GO:0003823	antigen binding	212	7	4.27	240	0.13767	2.90E-006	0.13767	comp108_c2_seq13,comp11958_c0_seq1,comp128_c1_seq9,comp399_c0_seq1,comp399_c0_seq6,comp399_c0_seq9,comp5721_c0_seq1
127	GO:0003746	translation elongation factor activity	99	4	1.99	242	0.13947	0.67118	0.13947	comp11290_c0_seq1,comp11290_c0_seq2,comp11290_c0_seq3,comp14178_c0_seq1
128	GO:0004466	long-chain-acyl-CoA dehydrogenase activity	33	2	0.66	244	0.14224	0.54356	0.14224	comp35878_c0_seq1,comp35878_c0_seq2
129	GO:0032403	protein complex binding	1242	35	25	143	0.03004	1.40E-005	0.14517	comp11444_c0_seq1,comp11444_c0_seq2,comp11444_c0_seq3,comp128_c1_seq10,comp128_c1_seq7,comp16768_c0_seq1,comp17429_c0_seq10,comp22697_c0_seq1,comp24196_c0_seq1,comp2767_c0_seq1,comp290_c0_seq1,comp30_c2_seq3,comp30789_c0_seq1,comp30789_c0_seq2,comp31009_c0_seq1,comp36261_c0_seq1,comp3742_c0_seq41,comp393_c2_seq47,comp399_c0_seq9,comp40423_c0_seq1,comp46121_c0_seq1,comp4682_c0_seq1,comp4682_c0_seq…
130	GO:0004601	peroxidase activity	138	5	2.78	245	0.1466	0.40305	0.1466	comp42627_c0_seq1,comp4686_c0_seq1,comp4686_c0_seq2,comp4686_c0_seq3,comp4686_c0_seq5
131	GO:0045182	translation regulator activity	45	3	0.91	183	0.06185	0.36953	0.14896	comp17097_c0_seq1,comp18150_c0_seq1,comp7199_c0_seq1
132	GO:0030911	TPR domain binding	34	2	0.68	247	0.14921	0.00029	0.14921	comp50566_c0_seq1,comp570_c0_seq7
133	GO:0032564	dATP binding	34	2	0.68	248	0.14921	0.29673	0.14921	comp50566_c0_seq1,comp570_c0_seq7
134	GO:0003796	lysozyme activity	8	1	0.16	251	0.15015	0.25233	0.15015	comp2462_c0_seq2
135	GO:0005537	mannose binding	35	2	0.7	254	0.15626	0.35342	0.15626	comp11923_c0_seq4,comp16222_c0_seq1
136	GO:0048156	tau protein binding	35	2	0.7	255	0.15626	0.57347	0.15626	comp4999_c0_seq2,comp4999_c0_seq3
137	GO:0005102	receptor binding	2202	70	44.32	22	0.00012	2.10E-005	0.15945	comp11015_c0_seq25,comp11444_c0_seq1,comp11444_c0_seq2,comp11444_c0_seq3,comp1148_c0_seq1,comp1148_c0_seq2,comp1148_c0_seq3,comp1148_c0_seq4,comp1148_c0_seq7,comp1148_c0_seq9,comp11958_c0_seq1,comp12632_c0_seq1,comp128_c1_seq10,comp128_c1_seq7,comp16250_c0_seq1,comp165_c0_seq14,comp16768_c0_seq1,comp239_c0_seq1,comp2510_c0_seq15,comp2510_c0_seq18,comp2510_c0_seq2,comp2510_c0_seq3,comp2510_c0_seq7…
138	GO:0004029	aldehyde dehydrogenase (NAD) activity	36	2	0.72	256	0.16336	0.40228	0.16336	comp44110_c0_seq1,comp66438_c0_seq1
139	GO:0016615	malate dehydrogenase activity	36	2	0.72	257	0.16336	9.10E-005	0.16336	comp52099_c0_seq1,comp84839_c0_seq1
140	GO:0004069	L-aspartate:2-oxoglutarate aminotransferase activity	9	1	0.18	260	0.16726	0.0528	0.16726	comp53727_c0_seq1
141	GO:0047498	calcium-dependent phospholipase A2 activity	9	1	0.18	261	0.16726	0.99859	0.16726	comp12632_c0_seq1
142	GO:0034185	apolipoprotein binding	107	4	2.15	263	0.16972	0.93996	0.16972	comp3475_c0_seq11,comp3475_c0_seq2,comp3475_c0_seq4,comp37336_c0_seq1
143	GO:0016722	oxidoreductase activity, oxidizing metal ions	37	2	0.74	264	0.17052	0.21367	0.17052	comp16971_c0_seq1,comp16971_c0_seq2
144	GO:0035255	ionotropic glutamate receptor binding	71	3	1.43	265	0.17202	9.30E-006	0.17202	comp3475_c0_seq11,comp3475_c0_seq2,comp3475_c0_seq4
145	GO:0019894	kinesin binding	72	3	1.45	268	0.177	0.02367	0.177	comp13098_c0_seq1,comp40661_c0_seq1,comp66672_c0_seq1
146	GO:0000150	recombinase activity	10	1	0.2	271	0.18403	0.55958	0.18403	comp14224_c0_seq14
147	GO:0004035	alkaline phosphatase activity	10	1	0.2	272	0.18403	0.79569	0.18403	comp80189_c0_seq1
148	GO:0004332	fructose-bisphosphate aldolase activity	10	1	0.2	273	0.18403	0.53245	0.18403	comp93743_c0_seq1
149	GO:0005138	interleukin-6 receptor binding	10	1	0.2	274	0.18403	0.01592	0.18403	comp42711_c0_seq1
150	GO:0010279	indole-3-acetic acid amido synthetase activity	10	1	0.2	275	0.18403	0.8985	0.18403	comp5181_c0_seq8
151	GO:0019862	IgA binding	10	1	0.2	276	0.18403	0.94558	0.18403	comp2767_c0_seq1
152	GO:0004180	carboxypeptidase activity	111	4	2.23	280	0.18564	0.24532	0.18564	comp28028_c0_seq1,comp28028_c0_seq3,comp39609_c0_seq1,comp43386_c0_seq1
153	GO:0005201	extracellular matrix structural constituent	151	5	3.04	281	0.1894	0.05846	0.1894	comp1645_c0_seq11,comp4686_c0_seq1,comp4686_c0_seq2,comp4686_c0_seq3,comp4710_c0_seq3
154	GO:0003723	RNA binding	2228	59	44.85	117	0.0198	1.80E-005	0.19908	comp11290_c0_seq1,comp11290_c0_seq2,comp11290_c0_seq3,comp13021_c0_seq1,comp14178_c0_seq1,comp14576_c0_seq1,comp16037_c0_seq1,comp17023_c0_seq1,comp17061_c0_seq1,comp17097_c0_seq1,comp17514_c0_seq1,comp17749_c0_seq1,comp18306_c0_seq1,comp18787_c0_seq1,comp20231_c0_seq1,comp20848_c0_seq1,comp20872_c0_seq1,comp21270_c0_seq1,comp21296_c0_seq1,comp22495_c0_seq1,comp22780_c0_seq1,comp23088_c0_seq1,com…
155	GO:0033293	monocarboxylic acid binding	236	7	4.75	285	0.19998	0.00022	0.19998	comp10474_c0_seq3,comp12632_c0_seq1,comp17206_c0_seq1,comp24196_c0_seq1,comp35878_c0_seq1,comp35878_c0_seq2,comp36619_c0_seq1
156	GO:0004064	arylesterase activity	11	1	0.22	286	0.20045	0.00074	0.20045	comp6950_c0_seq4
157	GO:0005350	pyrimidine base transmembrane transporter activity	11	1	0.22	287	0.20045	0.9034	0.20045	comp18367_c0_seq1
158	GO:0016004	phospholipase activator activity	11	1	0.22	288	0.20045	0.99878	0.20045	comp60525_c0_seq1
159	GO:0003937	IMP cyclohydrolase activity	12	1	0.24	293	0.21655	0.25026	0.21655	comp8218_c0_seq5
160	GO:0004550	nucleoside diphosphate kinase activity	12	1	0.24	294	0.21655	0.96417	0.21655	comp24196_c0_seq1
161	GO:0004643	phosphoribosylaminoimidazolecarboxamide formyltransferase activity	12	1	0.24	295	0.21655	0.25026	0.21655	comp8218_c0_seq5
162	GO:0004768	stearoyl-CoA 9-desaturase activity	12	1	0.24	296	0.21655	0.30839	0.21655	comp46260_c0_seq1
163	GO:0004775	succinate-CoA ligase (ADP-forming) activity	12	1	0.24	297	0.21655	0.99134	0.21655	comp59297_c0_seq1
164	GO:0008426	protein kinase C inhibitor activity	12	1	0.24	298	0.21655	0.99875	0.21655	comp30789_c0_seq2
165	GO:0003994	aconitate hydratase activity	13	1	0.26	305	0.23233	0.00114	0.23233	comp83929_c0_seq1
166	GO:0004776	succinate-CoA ligase (GDP-forming) activity	13	1	0.26	306	0.23233	0.81532	0.23233	comp59297_c0_seq1
167	GO:0016174	NAD(P)H oxidase activity	13	1	0.26	307	0.23233	0.00047	0.23233	comp267_c0_seq6
168	GO:0016851	magnesium chelatase activity	13	1	0.26	308	0.23233	0.00513	0.23233	comp10446_c0_seq2
169	GO:0008536	Ran GTPase binding	46	2	0.93	312	0.23671	5.80E-005	0.23671	comp8914_c0_seq3,comp8914_c0_seq6
170	GO:0004656	procollagen-proline 4-dioxygenase activity	14	1	0.28	314	0.24779	0.01033	0.24779	comp53604_c0_seq1
171	GO:0008649	rRNA methyltransferase activity	14	1	0.28	315	0.24779	0.04592	0.24779	comp77286_c0_seq1
172	GO:0015288	porin activity	14	1	0.28	316	0.24779	0.51803	0.24779	comp18367_c0_seq1
173	GO:0016890	site-specific endodeoxyribonuclease activity, specific for altered base	14	1	0.28	317	0.24779	0.41164	0.24779	comp7674_c1_seq58
174	GO:0030519	snoRNP binding	14	1	0.28	318	0.24779	0.01057	0.24779	comp77286_c0_seq1
175	GO:0005024	transforming growth factor beta-activated receptor activity	15	1	0.3	327	0.26293	0.40382	0.26293	comp54330_c0_seq1
176	GO:0031432	titin binding	15	1	0.3	328	0.26293	0.63246	0.26293	comp34666_c0_seq1
177	GO:0034617	tetrahydrobiopterin binding	15	1	0.3	329	0.26293	0.97066	0.26293	comp28562_c0_seq1
178	GO:0032561	guanyl ribonucleotide binding	769	25	15.48	106	0.01389	0.34472	0.274	comp11290_c0_seq1,comp11290_c0_seq2,comp11290_c0_seq3,comp11444_c0_seq1,comp11444_c0_seq2,comp11444_c0_seq3,comp11746_c0_seq1,comp11746_c0_seq2,comp11746_c0_seq5,comp12531_c0_seq1,comp13064_c0_seq1,comp16250_c0_seq1,comp16250_c0_seq2,comp24196_c0_seq1,comp43689_c0_seq1,comp44986_c0_seq1,comp49606_c0_seq1,comp50566_c0_seq1,comp5081_c0_seq44,comp55090_c1_seq1,comp570_c0_seq7,comp59297_c0_seq1,comp6…
179	GO:0004003	ATP-dependent DNA helicase activity	175	5	3.52	332	0.27767	0.72151	0.27767	comp10446_c0_seq2,comp10446_c0_seq5,comp10446_c0_seq6,comp10446_c0_seq9,comp5289_c0_seq3
180	GO:0004517	nitric-oxide synthase activity	16	1	0.32	333	0.27778	0.9601	0.27778	comp28562_c0_seq1
181	GO:0004862	cAMP-dependent protein kinase inhibitor activity	16	1	0.32	334	0.27778	0.5527	0.27778	comp73080_c0_seq1
182	GO:0048406	nerve growth factor binding	16	1	0.32	335	0.27778	0.96361	0.27778	comp40423_c0_seq1
183	GO:0008266	poly(U) RNA binding	52	2	1.05	338	0.28159	0.06123	0.28159	comp38551_c0_seq1,comp59502_c0_seq1
184	GO:0015035	protein disulfide oxidoreductase activity	52	2	1.05	339	0.28159	0.97366	0.28159	comp1598_c0_seq7,comp1598_c0_seq8
185	GO:0003688	DNA replication origin binding	17	1	0.34	340	0.29232	0.24429	0.29232	comp46121_c0_seq1
186	GO:0004115	3',5'-cyclic-AMP phosphodiesterase activity	17	1	0.34	341	0.29232	0.3849	0.29232	comp15054_c0_seq11
187	GO:0008318	protein prenyltransferase activity	17	1	0.34	342	0.29232	0.01106	0.29232	comp24265_c0_seq1
188	GO:0015464	acetylcholine receptor activity	17	1	0.34	343	0.29232	0.90556	0.29232	comp575_c0_seq87
189	GO:0015078	hydrogen ion transmembrane transporter activity	204	10	4.11	83	0.00871	0.95018	0.29857	comp104210_c0_seq1,comp1484_c0_seq1,comp37096_c0_seq1,comp37693_c0_seq1,comp38551_c0_seq1,comp46561_c0_seq1,comp51644_c0_seq1,comp55319_c0_seq1,comp59502_c0_seq1,comp60202_c0_seq1
190	GO:0002058	uracil binding	18	1	0.36	345	0.30657	5.90E-013	0.30657	comp3119_c0_seq14
191	GO:0008553	hydrogen-exporting ATPase activity, phosphorylative mechanism	18	1	0.36	346	0.30657	0.00249	0.30657	comp38551_c0_seq1
192	GO:0017113	dihydropyrimidine dehydrogenase (NADP+) activity	18	1	0.36	347	0.30657	5.90E-013	0.30657	comp3119_c0_seq14
193	GO:0030346	protein phosphatase 2B binding	18	1	0.36	348	0.30657	0.03797	0.30657	comp16556_c0_seq1
194	GO:0043015	gamma-tubulin binding	56	2	1.13	352	0.31143	0.6677	0.31143	comp24196_c0_seq1,comp52525_c0_seq1
195	GO:0017046	peptide hormone binding	98	3	1.97	353	0.31582	0.471	0.31582	comp28028_c0_seq1,comp28028_c0_seq3,comp46121_c0_seq1
196	GO:0003810	protein-glutamine gamma-glutamyltransferase activity	19	1	0.38	359	0.32054	0.12875	0.32054	comp53604_c0_seq1
197	GO:0003910	DNA ligase (ATP) activity	19	1	0.38	360	0.32054	0.00239	0.32054	comp11744_c0_seq2
198	GO:0004013	adenosylhomocysteinase activity	19	1	0.38	361	0.32054	0.21215	0.32054	comp46524_c0_seq1
199	GO:0005309	creatine:sodium symporter activity	19	1	0.38	362	0.32054	0.99885	0.32054	comp54255_c0_seq1
200	GO:0008494	translation activator activity	19	1	0.38	363	0.32054	0.007	0.32054	comp18150_c0_seq1
201	GO:0016671	oxidoreductase activity, acting on a sulfur group of donors, disulfide as acceptor	19	1	0.38	364	0.32054	0.71618	0.32054	comp49145_c0_seq1
202	GO:0017080	sodium channel regulator activity	19	1	0.38	365	0.32054	0.0983	0.32054	comp25089_c0_seq2
203	GO:0046870	cadmium ion binding	19	1	0.38	366	0.32054	0.9242	0.32054	comp28562_c0_seq1
204	GO:0048602	fibroblast growth factor 1 binding	19	1	0.38	367	0.32054	0.0495	0.32054	comp22697_c0_seq1
205	GO:0043394	proteoglycan binding	58	2	1.17	371	0.32625	0.18969	0.32625	comp4667_c0_seq7,comp52091_c0_seq1
206	GO:0030742	GTP-dependent protein binding	59	2	1.19	373	0.33363	0.07992	0.33363	comp16250_c0_seq1,comp16250_c0_seq2
207	GO:0003689	DNA clamp loader activity	20	1	0.4	375	0.33422	1.10E-009	0.33422	comp10845_c0_seq2
208	GO:0004158	dihydroorotate oxidase activity	20	1	0.4	376	0.33422	7.60E-012	0.33422	comp3119_c0_seq14
209	GO:0004450	isocitrate dehydrogenase (NADP+) activity	20	1	0.4	377	0.33422	0.61439	0.33422	comp87085_c0_seq1
210	GO:0004028	3-chloroallyl aldehyde dehydrogenase activity	21	1	0.42	384	0.34763	0.03413	0.34763	comp80004_c0_seq1
211	GO:0031957	very long-chain fatty acid-CoA ligase activity	21	1	0.42	385	0.34763	0.37691	0.34763	comp31241_c0_seq1
212	GO:0020037	heme binding	241	6	4.85	388	0.35757	0.9974	0.35757	comp2767_c0_seq1,comp28562_c0_seq1,comp42627_c0_seq1,comp4686_c0_seq1,comp4686_c0_seq2,comp4686_c0_seq3
213	GO:0008177	succinate dehydrogenase (ubiquinone) activity	22	1	0.44	390	0.36077	0.0212	0.36077	comp59702_c0_seq1
214	GO:0050321	tau-protein kinase activity	22	1	0.44	391	0.36077	0.93872	0.36077	comp52525_c0_seq1
215	GO:0004857	enzyme inhibitor activity	718	43	14.45	5	3.10E-010	0.99995	0.36908	comp10566_c0_seq1,comp18032_c0_seq10,comp18032_c0_seq13,comp18032_c0_seq6,comp18032_c0_seq9,comp2767_c0_seq1,comp28867_c0_seq1,comp30789_c0_seq2,comp323_c1_seq1,comp323_c1_seq10,comp323_c1_seq12,comp323_c1_seq17,comp323_c1_seq20,comp323_c1_seq3,comp323_c1_seq6,comp323_c1_seq8,comp323_c1_seq9,comp3314_c0_seq1,comp3314_c0_seq12,comp3314_c0_seq14,comp3314_c0_seq19,comp3314_c0_seq2,comp3314_c0_seq22,…
216	GO:0004008	copper-exporting ATPase activity	23	1	0.46	398	0.37365	0.10331	0.37365	comp42773_c0_seq1
217	GO:0005219	ryanodine-sensitive calcium-release channel activity	23	1	0.46	399	0.37365	0.29487	0.37365	comp54330_c0_seq1
218	GO:0016595	glutamate binding	23	1	0.46	400	0.37365	0.01517	0.37365	comp22066_c0_seq1
219	GO:0030292	protein tyrosine kinase inhibitor activity	23	1	0.46	401	0.37365	0.26793	0.37365	comp28867_c0_seq1
220	GO:0050660	flavin adenine dinucleotide binding	293	7	5.9	404	0.37705	0.07926	0.37705	comp17206_c0_seq1,comp28562_c0_seq1,comp3119_c0_seq14,comp35878_c0_seq1,comp35878_c0_seq2,comp9951_c0_seq10,comp9951_c0_seq4
221	GO:0009055	electron carrier activity	340	8	6.84	405	0.37768	6.10E-005	0.37768	comp10446_c0_seq2,comp10446_c0_seq5,comp10446_c0_seq6,comp10446_c0_seq9,comp1484_c0_seq1,comp1598_c0_seq7,comp1598_c0_seq8,comp3119_c0_seq14
222	GO:0004827	proline-tRNA ligase activity	24	1	0.48	407	0.38626	0.06528	0.38626	comp7937_c0_seq11
223	GO:0005328	neurotransmitter:sodium symporter activity	24	1	0.48	408	0.38626	0.096	0.38626	comp476_c2_seq2
224	GO:0043142	single-stranded DNA-dependent ATPase activity	24	1	0.48	409	0.38626	0.6272	0.38626	comp14224_c0_seq14
225	GO:0003993	acid phosphatase activity	26	1	0.52	418	0.41074	0.04502	0.41074	comp4646_c0_seq3
226	GO:0017108	5'-flap endonuclease activity	26	1	0.52	419	0.41074	0.03263	0.41074	comp7674_c1_seq58
227	GO:0034618	arginine binding	26	1	0.52	420	0.41074	0.8307	0.41074	comp28562_c0_seq1
228	GO:0008081	phosphoric diester hydrolase activity	196	5	3.95	389	0.36033	0.05608	0.41141	comp15054_c0_seq11,comp833_c1_seq12,comp833_c1_seq33,comp833_c1_seq36,comp833_c1_seq37
229	GO:0001530	lipopolysaccharide binding	27	1	0.54	425	0.42261	0.27693	0.42261	comp46121_c0_seq1
230	GO:0004691	cAMP-dependent protein kinase activity	27	1	0.54	426	0.42261	0.24415	0.42261	comp73080_c0_seq1
231	GO:0015232	heme transporter activity	27	1	0.54	427	0.42261	0.99058	0.42261	comp54010_c0_seq1
232	GO:0017070	U6 snRNA binding	27	1	0.54	428	0.42261	0.0225	0.42261	comp14178_c0_seq1
233	GO:0043237	laminin-1 binding	27	1	0.54	429	0.42261	0.12928	0.42261	comp4667_c0_seq7
234	GO:0019903	protein phosphatase binding	272	7	5.48	350	0.3089	6.50E-010	0.43161	comp16556_c0_seq1,comp28867_c0_seq1,comp464_c1_seq4,comp464_c1_seq5,comp464_c1_seq6,comp72650_c0_seq1,comp9652_c0_seq11
235	GO:0018024	histone-lysine N-methyltransferase activity	167	4	3.36	439	0.4342	0.15864	0.4342	comp27976_c0_seq2,comp5083_c0_seq1,comp5083_c0_seq2,comp51691_c0_seq1
236	GO:0051087	chaperone binding	215	5	4.33	441	0.43575	5.50E-009	0.43575	comp16556_c0_seq1,comp34664_c0_seq1,comp3742_c0_seq41,comp46121_c0_seq1,comp53674_c0_seq1
237	GO:0004104	cholinesterase activity	29	1	0.58	444	0.44564	0.0019	0.44564	comp78436_c0_seq1
238	GO:0019001	guanyl nucleotide binding	770	25	15.5	107	0.0141	0.31949	0.44765	comp11290_c0_seq1,comp11290_c0_seq2,comp11290_c0_seq3,comp11444_c0_seq1,comp11444_c0_seq2,comp11444_c0_seq3,comp11746_c0_seq1,comp11746_c0_seq2,comp11746_c0_seq5,comp12531_c0_seq1,comp13064_c0_seq1,comp16250_c0_seq1,comp16250_c0_seq2,comp24196_c0_seq1,comp43689_c0_seq1,comp44986_c0_seq1,comp49606_c0_seq1,comp50566_c0_seq1,comp5081_c0_seq44,comp55090_c1_seq1,comp570_c0_seq7,comp59297_c0_seq1,comp6…
239	GO:0002162	dystroglycan binding	30	1	0.6	447	0.4568	9.40E-012	0.4568	comp44855_c0_seq1
240	GO:0005178	integrin binding	267	8	5.37	266	0.1726	1.90E-007	0.46588	comp128_c1_seq10,comp128_c1_seq7,comp16768_c0_seq1,comp290_c0_seq1,comp30_c2_seq3,comp399_c0_seq9,comp869_c0_seq11,comp869_c0_seq12
241	GO:0004818	glutamate-tRNA ligase activity	31	1	0.62	452	0.46775	0.98046	0.46775	comp7937_c0_seq11
242	GO:0015245	fatty acid transporter activity	31	1	0.62	453	0.46775	0.45791	0.46775	comp31241_c0_seq1
243	GO:0015238	drug transmembrane transporter activity	79	2	1.59	455	0.47405	0.09356	0.47405	comp34885_c0_seq1,comp54010_c0_seq1
244	GO:0004090	carbonyl reductase (NADPH) activity	33	1	0.66	457	0.48898	0.62035	0.48898	comp52289_c0_seq1
245	GO:0005520	insulin-like growth factor binding	33	1	0.66	458	0.48898	0.51437	0.48898	comp4667_c0_seq7
246	GO:0008139	nuclear localization sequence binding	33	1	0.66	459	0.48898	0.07689	0.48898	comp9585_c0_seq12
247	GO:0031369	translation initiation factor binding	33	1	0.66	460	0.48898	0.97766	0.48898	comp18325_c0_seq1
248	GO:0016853	isomerase activity	499	20	10.04	64	0.00307	0.29894	0.4991	comp1239_c0_seq4,comp1239_c0_seq9,comp1598_c0_seq1,comp1598_c0_seq2,comp1598_c0_seq3,comp1598_c0_seq7,comp1598_c0_seq8,comp26813_c0_seq1,comp26813_c0_seq2,comp4312_c0_seq26,comp4312_c0_seq35,comp4999_c0_seq2,comp4999_c0_seq3,comp53604_c0_seq1,comp54330_c0_seq1,comp56029_c0_seq1,comp57739_c0_seq1,comp6141_c0_seq1,comp6141_c0_seq2,comp6141_c0_seq9
249	GO:0008238	exopeptidase activity	276	8	5.56	282	0.19489	0.00572	0.50621	comp18226_c0_seq1,comp18226_c0_seq2,comp28028_c0_seq1,comp28028_c0_seq3,comp35013_c0_seq2,comp39609_c0_seq1,comp42711_c0_seq1,comp43386_c0_seq1
250	GO:0050661	NADP binding	134	3	2.7	473	0.50777	0.01584	0.50777	comp28562_c0_seq1,comp3119_c0_seq14,comp87085_c0_seq1
251	GO:0043028	caspase regulator activity	108	5	2.17	187	0.06746	0.19837	0.50815	comp18150_c0_seq1,comp34664_c0_seq1,comp36820_c0_seq2,comp45335_c0_seq1,comp53674_c0_seq1
252	GO:0015926	glucosidase activity	97	5	1.95	166	0.04645	0.22566	0.51064	comp18597_c0_seq2,comp42417_c0_seq1,comp45456_c0_seq1,comp57592_c0_seq1,comp71675_c0_seq1
253	GO:0016887	ATPase activity	1803	44	36.29	223	0.10969	0.02074	0.51866	comp104210_c0_seq1,comp10446_c0_seq14,comp10446_c0_seq2,comp10446_c0_seq5,comp10446_c0_seq6,comp10446_c0_seq9,comp10845_c0_seq2,comp11015_c0_seq25,comp14224_c0_seq14,comp20272_c0_seq1,comp2510_c0_seq15,comp2510_c0_seq18,comp2510_c0_seq2,comp2510_c0_seq3,comp2510_c0_seq7,comp2510_c0_seq9,comp34664_c0_seq1,comp34885_c0_seq1,comp36928_c0_seq1,comp37096_c0_seq1,comp37693_c0_seq1,comp38551_c0_seq1,com…
254	GO:0003989	acetyl-CoA carboxylase activity	36	1	0.72	482	0.51925	1.00E-017	0.51925	comp10474_c0_seq3
255	GO:0002039	p53 binding	137	3	2.76	483	0.5226	0.26755	0.5226	comp27976_c0_seq2,comp46121_c0_seq1,comp51691_c0_seq1
256	GO:0005160	transforming growth factor beta receptor binding	37	1	0.74	486	0.52893	0.19714	0.52893	comp54330_c0_seq1
257	GO:0043274	phospholipase binding	38	1	0.76	489	0.53842	0.47691	0.53842	comp34666_c0_seq1
258	GO:0008144	drug binding	245	11	4.93	95	0.01137	0.99441	0.5396	comp1239_c0_seq4,comp1239_c0_seq9,comp24196_c0_seq1,comp26813_c0_seq1,comp26813_c0_seq2,comp28028_c0_seq1,comp28028_c0_seq3,comp4999_c0_seq2,comp4999_c0_seq3,comp54330_c0_seq1,comp89527_c0_seq1
259	GO:0008656	caspase activator activity	39	1	0.79	502	0.54773	0.10341	0.54773	comp18150_c0_seq1
260	GO:0045309	protein phosphorylated amino acid binding	60	4	1.21	146	0.03272	0.88207	0.55555	comp30789_c0_seq1,comp30789_c0_seq2,comp54422_c0_seq1,comp75402_c0_seq1
261	GO:0003785	actin monomer binding	40	1	0.81	505	0.55684	0.8707	0.55684	comp50147_c0_seq1
262	GO:0042562	hormone binding	152	4	3.06	396	0.36628	0.23499	0.56631	comp28028_c0_seq1,comp28028_c0_seq3,comp46121_c0_seq1,comp48529_c0_seq1
263	GO:0050681	androgen receptor binding	147	3	2.96	515	0.57021	0.00163	0.57021	comp16250_c0_seq1,comp43689_c0_seq1,comp44986_c0_seq1
264	GO:0042043	neurexin family protein binding	42	1	0.85	516	0.57452	0.20202	0.57452	comp52091_c0_seq1
265	GO:0005080	protein kinase C binding	149	3	3	519	0.57937	1.30E-005	0.57937	comp14452_c0_seq11,comp14452_c0_seq8,comp28867_c0_seq1
266	GO:0043022	ribosome binding	150	3	3.02	521	0.58391	0.35742	0.58391	comp17888_c0_seq1,comp45335_c0_seq1,comp53674_c0_seq1
267	GO:0004536	deoxyribonuclease activity	143	3	2.88	504	0.55152	0.37913	0.60052	comp13089_c0_seq2,comp24196_c0_seq1,comp7674_c1_seq58
268	GO:0003682	chromatin binding	675	15	13.59	406	0.38503	0.03455	0.60677	comp10446_c0_seq14,comp10446_c0_seq2,comp10446_c0_seq5,comp10446_c0_seq6,comp10446_c0_seq9,comp1742_c1_seq51,comp43689_c0_seq1,comp44986_c0_seq1,comp5289_c0_seq3,comp6141_c0_seq1,comp6141_c0_seq2,comp6141_c0_seq9,comp7747_c0_seq1,comp8529_c0_seq1,comp8529_c0_seq2
269	GO:0004623	phospholipase A2 activity	54	2	1.09	344	0.29653	0.52311	0.61527	comp12632_c0_seq1,comp5773_c0_seq1
270	GO:0004312	fatty acid synthase activity	47	1	0.95	527	0.6157	0.02706	0.6157	comp9910_c0_seq2
271	GO:0005230	extracellular ligand-gated ion channel activity	47	1	0.95	528	0.6157	0.30262	0.6157	comp575_c0_seq87
272	GO:0015220	choline transmembrane transporter activity	47	1	0.95	529	0.6157	0.74138	0.6157	comp54255_c0_seq1
273	GO:0017025	TBP-class protein binding	47	1	0.95	530	0.6157	4.20E-011	0.6157	comp34634_c0_seq1
274	GO:0010181	FMN binding	105	2	2.11	538	0.62716	0.07598	0.62716	comp28562_c0_seq1,comp3119_c0_seq14
275	GO:0004075	biotin carboxylase activity	51	1	1.03	542	0.64576	1.00E-007	0.64576	comp10474_c0_seq3
276	GO:0008307	structural constituent of muscle	110	2	2.21	544	0.65231	0.11458	0.65231	comp19508_c0_seq1,comp6912_c0_seq1
277	GO:0019955	cytokine binding	136	5	2.74	243	0.14042	0.18571	0.66958	comp3314_c0_seq1,comp3314_c0_seq12,comp3314_c0_seq2,comp3314_c0_seq34,comp3314_c0_seq7
278	GO:0000977	RNA polymerase II regulatory region sequence-specific DNA binding	55	1	1.11	548	0.67347	0.58164	0.67347	comp24196_c0_seq1
279	GO:0051539	4 iron, 4 sulfur cluster binding	116	2	2.33	551	0.68068	8.30E-006	0.68068	comp3119_c0_seq14,comp83929_c0_seq1
280	GO:0016209	antioxidant activity	173	7	3.48	181	0.06154	0.44305	0.68467	comp16556_c0_seq1,comp42627_c0_seq1,comp4686_c0_seq1,comp4686_c0_seq2,comp4686_c0_seq3,comp4686_c0_seq5,comp47397_c0_seq1
281	GO:0043168	anion binding	98	3	1.97	354	0.31582	0.16557	0.68592	comp28028_c0_seq1,comp28028_c0_seq3,comp393_c2_seq47
282	GO:0008198	ferrous iron binding	57	1	1.15	554	0.6865	0.49438	0.6865	comp4646_c0_seq3
283	GO:0050897	cobalt ion binding	57	1	1.15	555	0.6865	0.55815	0.6865	comp59702_c0_seq1
284	GO:0001968	fibronectin binding	58	1	1.17	558	0.69282	0.11348	0.69282	comp8115_c0_seq1
285	GO:0022834	ligand-gated channel activity	192	4	3.86	497	0.54191	0.94515	0.69886	comp1499_c0_seq2,comp54330_c0_seq1,comp575_c0_seq87,comp9406_c0_seq1
286	GO:0046966	thyroid hormone receptor binding	59	1	1.19	560	0.69902	0.47536	0.69902	comp16250_c0_seq1
287	GO:0043014	alpha-tubulin binding	61	1	1.23	564	0.71103	0.00287	0.71103	comp3653_c0_seq2
288	GO:0070403	NAD+ binding	62	1	1.25	566	0.71686	0.0398	0.71686	comp46524_c0_seq1
289	GO:0042826	histone deacetylase binding	184	3	3.7	567	0.71885	0.56391	0.71885	comp30789_c0_seq1,comp30789_c0_seq2,comp75402_c0_seq1
290	GO:0046332	SMAD binding	126	2	2.54	569	0.72373	0.24046	0.72373	comp17663_c0_seq1,comp54330_c0_seq1
291	GO:0005539	glycosaminoglycan binding	230	8	4.63	213	0.09487	0.30672	0.73723	comp1198_c0_seq4,comp128_c1_seq7,comp14452_c0_seq11,comp14452_c0_seq8,comp4667_c0_seq7,comp4686_c0_seq5,comp5301_c1_seq10,comp7642_c0_seq1
292	GO:0031072	heat shock protein binding	248	4	4.99	571	0.73766	3.50E-011	0.73766	comp2246_c1_seq3,comp3742_c0_seq41,comp4999_c0_seq2,comp4999_c0_seq3
293	GO:0046906	tetrapyrrole binding	277	6	5.58	456	0.48539	0.86055	0.73881	comp2767_c0_seq1,comp28562_c0_seq1,comp42627_c0_seq1,comp4686_c0_seq1,comp4686_c0_seq2,comp4686_c0_seq3
294	GO:0042301	phosphate binding	67	1	1.35	574	0.74428	0.02735	0.74428	comp393_c2_seq47
295	GO:0017137	Rab GTPase binding	133	2	2.68	578	0.75086	2.10E-008	0.75086	comp16250_c0_seq1,comp16250_c0_seq2
296	GO:0005518	collagen binding	135	2	2.72	581	0.75818	0.01802	0.75818	comp1198_c0_seq4,comp62774_c0_seq1
297	GO:0004467	long-chain fatty acid-CoA ligase activity	72	1	1.45	587	0.76904	0.33046	0.76904	comp31241_c0_seq1
298	GO:0015248	sterol transporter activity	73	1	1.47	591	0.7737	0.27028	0.7737	comp89527_c0_seq1
299	GO:0030332	cyclin binding	73	1	1.47	592	0.7737	0.2504	0.7737	comp9995_c0_seq3
300	GO:0031593	polyubiquitin binding	73	1	1.47	593	0.7737	1.00E-007	0.7737	comp72650_c0_seq1
301	GO:0008017	microtubule binding	320	5	6.44	595	0.77375	0.02518	0.77375	comp37336_c0_seq1,comp4042_c0_seq1,comp4042_c0_seq5,comp4042_c0_seq6,comp52525_c0_seq1
302	GO:0042165	neurotransmitter binding	117	7	2.36	88	0.00961	0.06013	0.7759	comp10008_c0_seq1,comp10008_c0_seq2,comp10116_c0_seq1,comp10116_c0_seq2,comp37341_c0_seq1,comp51699_c0_seq2,comp575_c0_seq87
303	GO:0005506	iron ion binding	493	11	9.92	417	0.40723	0.8495	0.78027	comp267_c0_seq3,comp267_c0_seq6,comp2767_c0_seq1,comp28562_c0_seq1,comp361_c0_seq8,comp42627_c0_seq1,comp4646_c0_seq3,comp4686_c0_seq1,comp4686_c0_seq2,comp4686_c0_seq3,comp7642_c0_seq1
304	GO:0003678	DNA helicase activity	264	6	5.31	442	0.43972	0.13589	0.78136	comp10446_c0_seq14,comp10446_c0_seq2,comp10446_c0_seq5,comp10446_c0_seq6,comp10446_c0_seq9,comp5289_c0_seq3
305	GO:0004693	cyclin-dependent protein kinase activity	75	1	1.51	599	0.78274	0.33598	0.78274	comp9995_c0_seq3
306	GO:0001948	glycoprotein binding	264	5	5.31	532	0.61576	0.01401	0.78574	comp28028_c0_seq1,comp28028_c0_seq3,comp44855_c0_seq1,comp4667_c0_seq7,comp52091_c0_seq1
307	GO:0019838	growth factor binding	266	9	5.35	211	0.0908	0.0342	0.79078	comp17429_c0_seq10,comp22697_c0_seq1,comp3314_c0_seq1,comp3314_c0_seq12,comp3314_c0_seq2,comp3314_c0_seq34,comp40423_c0_seq1,comp4667_c0_seq7,comp71675_c0_seq1
308	GO:0015276	ligand-gated ion channel activity	192	4	3.86	498	0.54191	0.94515	0.79452	comp1499_c0_seq2,comp54330_c0_seq1,comp575_c0_seq87,comp9406_c0_seq1
309	GO:0003706	ligand-regulated transcription factor activity	79	1	1.59	602	0.79975	0.02239	0.79975	comp1742_c1_seq51
310	GO:0019902	phosphatase binding	320	7	6.44	449	0.46523	5.60E-012	0.83654	comp16556_c0_seq1,comp28867_c0_seq1,comp464_c1_seq4,comp464_c1_seq5,comp464_c1_seq6,comp72650_c0_seq1,comp9652_c0_seq11
311	GO:0045295	gamma-catenin binding	89	1	1.79	615	0.83667	4.10E-009	0.83667	comp699_c0_seq11
312	GO:0000287	magnesium ion binding	477	7	9.6	619	0.84708	0.89359	0.84708	comp24196_c0_seq1,comp2841_c0_seq1,comp2841_c0_seq2,comp2841_c0_seq3,comp52525_c0_seq1,comp73080_c0_seq1,comp87085_c0_seq1
313	GO:0052689	carboxylic ester hydrolase activity	246	7	4.95	303	0.22872	0.41848	0.84797	comp12632_c0_seq1,comp48466_c0_seq1,comp5773_c0_seq1,comp58898_c0_seq1,comp58962_c0_seq1,comp6950_c0_seq4,comp78436_c0_seq1
314	GO:0004620	phospholipase activity	192	4	3.86	499	0.54191	0.0267	0.84901	comp12632_c0_seq1,comp5773_c0_seq1,comp58898_c0_seq1,comp58962_c0_seq1
315	GO:0017022	myosin binding	93	1	1.87	621	0.84946	0.00195	0.84946	comp34666_c0_seq1
316	GO:0005001	transmembrane receptor protein tyrosine phosphatase activity	95	1	1.91	623	0.85547	0.00031	0.85547	comp393_c2_seq47
317	GO:0016279	protein-lysine N-methyltransferase activity	181	4	3.64	465	0.49568	0.21123	0.8579	comp27976_c0_seq2,comp5083_c0_seq1,comp5083_c0_seq2,comp51691_c0_seq1
318	GO:0042623	ATPase activity, coupled	1275	27	25.66	424	0.4212	0.88598	0.86508	comp104210_c0_seq1,comp10446_c0_seq2,comp10446_c0_seq5,comp10446_c0_seq6,comp10446_c0_seq9,comp10845_c0_seq2,comp11015_c0_seq25,comp14224_c0_seq14,comp2510_c0_seq15,comp2510_c0_seq18,comp2510_c0_seq2,comp2510_c0_seq3,comp2510_c0_seq7,comp2510_c0_seq9,comp37096_c0_seq1,comp37693_c0_seq1,comp38551_c0_seq1,comp42773_c0_seq1,comp46561_c0_seq1,comp47441_c0_seq1,comp4858_c0_seq17,comp5289_c0_seq3,comp5…
319	GO:0016817	hydrolase activity, acting on acid anhydrides	3112	69	62.64	292	0.21518	0.19163	0.8696	comp104210_c0_seq1,comp10446_c0_seq14,comp10446_c0_seq2,comp10446_c0_seq5,comp10446_c0_seq6,comp10446_c0_seq9,comp10845_c0_seq2,comp11015_c0_seq25,comp1127_c2_seq10,comp1127_c2_seq7,comp1127_c2_seq8,comp1127_c2_seq9,comp11290_c0_seq1,comp11290_c0_seq2,comp11290_c0_seq3,comp11444_c0_seq1,comp11444_c0_seq2,comp11444_c0_seq3,comp11746_c0_seq1,comp11746_c0_seq2,comp11746_c0_seq5,comp12531_c0_seq1,com…
320	GO:0042277	peptide binding	545	18	10.97	142	0.02906	0.18142	0.87664	comp10008_c0_seq1,comp10008_c0_seq2,comp10116_c0_seq1,comp10116_c0_seq2,comp11444_c0_seq1,comp11444_c0_seq2,comp2510_c0_seq7,comp26813_c0_seq1,comp26813_c0_seq2,comp28028_c0_seq1,comp28028_c0_seq3,comp30217_c0_seq2,comp30217_c0_seq3,comp35013_c0_seq2,comp37341_c0_seq1,comp40423_c0_seq1,comp46121_c0_seq1,comp9585_c0_seq12
321	GO:0043548	phosphatidylinositol 3-kinase binding	105	1	2.11	637	0.88213	2.00E-005	0.88213	comp34666_c0_seq1
322	GO:0004197	cysteine-type endopeptidase activity	183	2	3.68	638	0.88542	0.03674	0.88542	comp40896_c0_seq1,comp9644_c0_seq1
323	GO:0005254	chloride channel activity	107	1	2.15	639	0.88684	0.14665	0.88684	comp1499_c0_seq2
324	GO:0004386	helicase activity	806	13	16.22	607	0.82689	0.09155	0.88918	comp10446_c0_seq14,comp10446_c0_seq2,comp10446_c0_seq5,comp10446_c0_seq6,comp10446_c0_seq9,comp11015_c0_seq25,comp4858_c0_seq17,comp5289_c0_seq3,comp611_c0_seq3,comp66400_c0_seq1,comp7674_c1_seq58,comp8529_c0_seq1,comp8529_c0_seq2
325	GO:0070035	purine NTP-dependent helicase activity	546	9	10.99	589	0.77188	0.43443	0.89095	comp10446_c0_seq2,comp10446_c0_seq5,comp10446_c0_seq6,comp10446_c0_seq9,comp11015_c0_seq25,comp4858_c0_seq17,comp5289_c0_seq3,comp611_c0_seq3,comp66400_c0_seq1
326	GO:0016702	oxidoreductase activity, acting on single donors with incorporation of molecular oxygen, incorporation of two atoms of oxygen	116	2	2.33	552	0.68068	0.14961	0.89327	comp2289_c0_seq12,comp2289_c0_seq13
327	GO:0042054	histone methyltransferase activity	206	4	4.15	524	0.59744	0.5162	0.89536	comp27976_c0_seq2,comp5083_c0_seq1,comp5083_c0_seq2,comp51691_c0_seq1
328	GO:0005275	amine transmembrane transporter activity	311	14	6.26	67	0.00456	0.01192	0.90163	comp17673_c0_seq1,comp17673_c0_seq2,comp17673_c0_seq3,comp18367_c0_seq1,comp22066_c0_seq1,comp41410_c0_seq1,comp476_c2_seq2,comp51699_c0_seq2,comp54255_c0_seq1,comp8031_c0_seq1,comp8031_c0_seq3,comp8031_c0_seq4,comp8031_c0_seq5,comp8031_c0_seq6
329	GO:0008757	S-adenosylmethionine-dependent methyltransferase activity	351	7	7.07	508	0.56234	0.02396	0.90643	comp10360_c0_seq2,comp27976_c0_seq2,comp5083_c0_seq1,comp5083_c0_seq2,comp51691_c0_seq1,comp6323_c0_seq3,comp77286_c0_seq1
330	GO:0030674	protein binding, bridging	267	3	5.37	646	0.90664	0.52854	0.90664	comp4999_c0_seq2,comp4999_c0_seq3,comp53674_c0_seq1
331	GO:0015631	tubulin binding	541	8	10.89	622	0.85413	0.002	0.90779	comp24196_c0_seq1,comp3653_c0_seq2,comp37336_c0_seq1,comp4042_c0_seq1,comp4042_c0_seq5,comp4042_c0_seq6,comp45512_c0_seq1,comp52525_c0_seq1
332	GO:0008484	sulfuric ester hydrolase activity	119	1	2.4	648	0.91141	0.00217	0.91141	comp41676_c0_seq1
333	GO:0016818	hydrolase activity, acting on acid anhydrides, in phosphorus-containing anhydrides	3072	67	61.84	326	0.26217	0.24089	0.91219	comp104210_c0_seq1,comp10446_c0_seq14,comp10446_c0_seq2,comp10446_c0_seq5,comp10446_c0_seq6,comp10446_c0_seq9,comp10845_c0_seq2,comp11015_c0_seq25,comp1127_c2_seq10,comp1127_c2_seq7,comp1127_c2_seq8,comp1127_c2_seq9,comp11290_c0_seq1,comp11290_c0_seq2,comp11290_c0_seq3,comp11444_c0_seq1,comp11444_c0_seq2,comp11444_c0_seq3,comp11746_c0_seq1,comp11746_c0_seq2,comp11746_c0_seq5,comp14224_c0_seq14,co…
334	GO:0008026	ATP-dependent helicase activity	546	9	10.99	590	0.77188	0.43443	0.91256	comp10446_c0_seq2,comp10446_c0_seq5,comp10446_c0_seq6,comp10446_c0_seq9,comp11015_c0_seq25,comp4858_c0_seq17,comp5289_c0_seq3,comp611_c0_seq3,comp66400_c0_seq1
335	GO:0042169	SH2 domain binding	124	1	2.5	653	0.92	0.09363	0.92	comp28867_c0_seq1
336	GO:0043621	protein self-association	125	1	2.52	655	0.92162	0.22911	0.92162	comp46524_c0_seq1
337	GO:0043566	structure-specific DNA binding	567	14	11.41	324	0.25547	0.63334	0.92786	comp10446_c0_seq14,comp10446_c0_seq2,comp10446_c0_seq5,comp10446_c0_seq6,comp10446_c0_seq9,comp14224_c0_seq14,comp24196_c0_seq1,comp46121_c0_seq1,comp5083_c0_seq1,comp5083_c0_seq2,comp5289_c0_seq3,comp6141_c0_seq1,comp6141_c0_seq2,comp6141_c0_seq9
338	GO:0003684	damaged DNA binding	130	1	2.62	660	0.92922	0.04552	0.92922	comp14224_c0_seq14
339	GO:0042625	ATPase activity, coupled to transmembrane movement of ions	216	8	4.35	189	0.07197	0.10292	0.93478	comp104210_c0_seq1,comp37096_c0_seq1,comp37693_c0_seq1,comp38551_c0_seq1,comp42773_c0_seq1,comp46561_c0_seq1,comp59502_c0_seq1,comp60202_c0_seq1
340	GO:0000981	sequence-specific DNA binding RNA polymerase II transcription factor activity	136	1	2.74	664	0.93738	0.00101	0.93738	comp40771_c0_seq1
341	GO:0003899	DNA-directed RNA polymerase activity	142	1	2.86	666	0.9446	0.21261	0.9446	comp25879_c0_seq2
342	GO:0005057	receptor signaling protein activity	229	2	4.61	669	0.94633	0.19928	0.94633	comp35660_c0_seq1,comp60525_c0_seq1
343	GO:0015293	symporter activity	280	11	5.64	140	0.02744	0.07504	0.95784	comp17673_c0_seq1,comp17673_c0_seq2,comp17673_c0_seq3,comp22066_c0_seq1,comp37471_c0_seq1,comp476_c2_seq2,comp51699_c0_seq2,comp54255_c0_seq1,comp6240_c0_seq3,comp6240_c0_seq5,comp76937_c0_seq1
344	GO:0051536	iron-sulfur cluster binding	204	2	4.11	651	0.91861	0.00624	0.9592	comp3119_c0_seq14,comp83929_c0_seq1
345	GO:0050662	coenzyme binding	755	11	15.2	644	0.89565	0.00373	0.95965	comp17206_c0_seq1,comp267_c0_seq3,comp267_c0_seq6,comp28562_c0_seq1,comp3119_c0_seq14,comp35878_c0_seq1,comp35878_c0_seq2,comp46524_c0_seq1,comp87085_c0_seq1,comp9951_c0_seq10,comp9951_c0_seq4
346	GO:0035258	steroid hormone receptor binding	238	3	4.79	628	0.86013	0.00356	0.9631	comp16250_c0_seq1,comp43689_c0_seq1,comp44986_c0_seq1
347	GO:0016298	lipase activity	250	5	5.03	514	0.5676	0.11755	0.965	comp12632_c0_seq1,comp48466_c0_seq1,comp5773_c0_seq1,comp58898_c0_seq1,comp58962_c0_seq1
348	GO:0008094	DNA-dependent ATPase activity	335	7	6.74	481	0.51307	0.14178	0.96565	comp10446_c0_seq2,comp10446_c0_seq5,comp10446_c0_seq6,comp10446_c0_seq9,comp10845_c0_seq2,comp14224_c0_seq14,comp5289_c0_seq3
349	GO:0005524	ATP binding	3513	57	70.71	680	0.96686	0.67911	0.96686	comp10446_c0_seq2,comp10446_c0_seq5,comp10446_c0_seq6,comp10446_c0_seq9,comp10474_c0_seq3,comp10845_c0_seq2,comp13098_c0_seq1,comp14224_c0_seq14,comp18645_c0_seq4,comp18645_c0_seq5,comp20272_c0_seq1,comp2399_c0_seq6,comp24196_c0_seq1,comp2510_c0_seq11,comp2510_c0_seq13,comp2510_c0_seq14,comp2510_c0_seq15,comp2510_c0_seq18,comp2510_c0_seq2,comp2510_c0_seq3,comp2510_c0_seq4,comp2510_c0_seq7,comp251…
350	GO:0005319	lipid transporter activity	213	2	4.29	661	0.92986	0.01333	0.96995	comp31241_c0_seq1,comp89527_c0_seq1
351	GO:0003743	translation initiation factor activity	209	2	4.21	658	0.92505	0.88872	0.97055	comp14178_c0_seq1,comp66400_c0_seq1
352	GO:0051059	NF-kappaB binding	173	1	3.48	682	0.97059	0.00498	0.97059	comp45783_c0_seq2
353	GO:0035639	purine ribonucleoside triphosphate binding	4158	78	83.7	585	0.76422	0.71689	0.97241	comp10446_c0_seq2,comp10446_c0_seq5,comp10446_c0_seq6,comp10446_c0_seq9,comp10474_c0_seq3,comp10845_c0_seq2,comp11290_c0_seq1,comp11290_c0_seq2,comp11290_c0_seq3,comp11444_c0_seq1,comp11444_c0_seq2,comp11444_c0_seq3,comp11746_c0_seq1,comp11746_c0_seq2,comp11746_c0_seq5,comp12531_c0_seq1,comp13064_c0_seq1,comp13098_c0_seq1,comp14224_c0_seq14,comp16250_c0_seq1,comp16250_c0_seq2,comp18645_c0_seq4,co…
354	GO:0017111	nucleoside-triphosphatase activity	2987	63	60.13	397	0.36734	0.07543	0.97265	comp104210_c0_seq1,comp10446_c0_seq14,comp10446_c0_seq2,comp10446_c0_seq5,comp10446_c0_seq6,comp10446_c0_seq9,comp10845_c0_seq2,comp11015_c0_seq25,comp1127_c2_seq10,comp11290_c0_seq1,comp11290_c0_seq2,comp11290_c0_seq3,comp11444_c0_seq1,comp11444_c0_seq2,comp11444_c0_seq3,comp11746_c0_seq1,comp11746_c0_seq2,comp11746_c0_seq5,comp14224_c0_seq14,comp16250_c0_seq1,comp16250_c0_seq2,comp20272_c0_seq1…
355	GO:0008146	sulfotransferase activity	184	1	3.7	685	0.97651	0.00933	0.97651	comp3767_c0_seq1
356	GO:0016462	pyrophosphatase activity	3059	64	61.58	413	0.39149	0.18951	0.9789	comp104210_c0_seq1,comp10446_c0_seq14,comp10446_c0_seq2,comp10446_c0_seq5,comp10446_c0_seq6,comp10446_c0_seq9,comp10845_c0_seq2,comp11015_c0_seq25,comp1127_c2_seq10,comp11290_c0_seq1,comp11290_c0_seq2,comp11290_c0_seq3,comp11444_c0_seq1,comp11444_c0_seq2,comp11444_c0_seq3,comp11746_c0_seq1,comp11746_c0_seq2,comp11746_c0_seq5,comp14224_c0_seq14,comp16250_c0_seq1,comp16250_c0_seq2,comp20272_c0_seq1…
357	GO:0043176	amine binding	369	9	7.43	372	0.32691	0.01808	0.97909	comp18645_c0_seq4,comp18645_c0_seq5,comp22066_c0_seq1,comp28562_c0_seq1,comp30789_c0_seq1,comp30789_c0_seq2,comp575_c0_seq87,comp75402_c0_seq1,comp78436_c0_seq1
358	GO:0060090	binding, bridging	317	3	6.38	674	0.95518	0.00942	0.97979	comp4999_c0_seq2,comp4999_c0_seq3,comp53674_c0_seq1
359	GO:0004402	histone acetyltransferase activity	198	1	3.99	693	0.98235	0.00924	0.98235	comp16250_c0_seq1
360	GO:0043021	ribonucleoprotein binding	288	4	5.8	613	0.83364	0.00756	0.98395	comp17888_c0_seq1,comp45335_c0_seq1,comp53674_c0_seq1,comp77286_c0_seq1
361	GO:0030165	PDZ domain binding	206	1	4.15	696	0.98502	0.02063	0.98502	comp1742_c1_seq51
362	GO:0005488	binding	31029	626	624.59	451	0.4672	8.40E-012	0.98559	comp10008_c0_seq1,comp10008_c0_seq2,comp10116_c0_seq1,comp10116_c0_seq2,comp104210_c0_seq1,comp10446_c0_seq14,comp10446_c0_seq2,comp10446_c0_seq5,comp10446_c0_seq6,comp10446_c0_seq9,comp10474_c0_seq3,comp10566_c0_seq1,comp108_c2_seq13,comp108_c2_seq22,comp108_c3_seq1,comp108_c3_seq2,comp10845_c0_seq2,comp108681_c0_seq1,comp11015_c0_seq25,comp11053_c0_seq2,comp11080_c0_seq1,comp11080_c0_seq2,comp1…
363	GO:0005342	organic acid transmembrane transporter activity	336	14	6.76	84	0.00876	0.40795	0.98617	comp17673_c0_seq1,comp17673_c0_seq2,comp17673_c0_seq3,comp18367_c0_seq1,comp22066_c0_seq1,comp41410_c0_seq1,comp476_c2_seq2,comp51699_c0_seq2,comp54255_c0_seq1,comp8031_c0_seq1,comp8031_c0_seq3,comp8031_c0_seq4,comp8031_c0_seq5,comp8031_c0_seq6
364	GO:0016746	transferase activity, transferring acyl groups	675	6	13.59	713	0.99348	0.01298	0.98641	comp16250_c0_seq1,comp53604_c0_seq1,comp5743_c0_seq1,comp5743_c0_seq2,comp9910_c0_seq1,comp9910_c0_seq2
365	GO:0046943	carboxylic acid transmembrane transporter activity	335	14	6.74	82	0.00855	0.43549	0.98672	comp17673_c0_seq1,comp17673_c0_seq2,comp17673_c0_seq3,comp18367_c0_seq1,comp22066_c0_seq1,comp41410_c0_seq1,comp476_c2_seq2,comp51699_c0_seq2,comp54255_c0_seq1,comp8031_c0_seq1,comp8031_c0_seq3,comp8031_c0_seq4,comp8031_c0_seq5,comp8031_c0_seq6
366	GO:0004872	receptor activity	1886	51	37.96	129	0.02075	0.82673	0.98679	comp10008_c0_seq1,comp10008_c0_seq2,comp10116_c0_seq1,comp10116_c0_seq2,comp1112_c0_seq18,comp1112_c0_seq8,comp1148_c0_seq1,comp1148_c0_seq2,comp1148_c0_seq3,comp1148_c0_seq4,comp1148_c0_seq7,comp1148_c0_seq9,comp12004_c0_seq3,comp13714_c0_seq1,comp16052_c1_seq2,comp16052_c1_seq4,comp165_c0_seq14,comp171_c0_seq7,comp18211_c0_seq1,comp18211_c0_seq2,comp24427_c0_seq1,comp2510_c0_seq11,comp2510_c0_s…
367	GO:0035257	nuclear hormone receptor binding	318	3	6.4	675	0.95585	0.01899	0.98729	comp16250_c0_seq1,comp43689_c0_seq1,comp44986_c0_seq1
368	GO:0042803	protein homodimerization activity	1481	19	29.81	702	0.98805	0.46337	0.98805	comp24751_c0_seq1,comp2767_c0_seq1,comp28562_c0_seq1,comp3119_c0_seq14,comp31241_c0_seq1,comp39609_c0_seq1,comp4042_c0_seq5,comp4042_c0_seq6,comp42627_c0_seq1,comp45793_c0_seq1,comp4667_c0_seq7,comp47397_c0_seq1,comp50566_c0_seq1,comp53727_c0_seq1,comp54010_c0_seq1,comp570_c0_seq7,comp6950_c0_seq4,comp8218_c0_seq5,comp87085_c0_seq1
369	GO:0004175	endopeptidase activity	736	17	14.82	355	0.31592	4.50E-010	0.98811	comp1148_c0_seq7,comp1148_c0_seq9,comp14788_c0_seq1,comp16222_c0_seq1,comp165_c0_seq14,comp165_c0_seq18,comp24770_c0_seq10,comp25834_c0_seq2,comp36261_c0_seq1,comp40423_c0_seq1,comp40896_c0_seq1,comp543_c1_seq28,comp5678_c0_seq1,comp63368_c0_seq1,comp8115_c0_seq1,comp8611_c0_seq1,comp9644_c0_seq1
370	GO:0022803	passive transmembrane transporter activity	684	9	13.77	662	0.93428	0.39945	0.98838	comp1499_c0_seq2,comp1499_c0_seq20,comp18367_c0_seq1,comp26222_c0_seq2,comp3531_c0_seq3,comp3531_c0_seq6,comp54330_c0_seq1,comp575_c0_seq87,comp9406_c0_seq1
371	GO:0005216	ion channel activity	654	7	13.16	687	0.97835	0.42612	0.98907	comp1499_c0_seq2,comp1499_c0_seq20,comp3531_c0_seq3,comp3531_c0_seq6,comp54330_c0_seq1,comp575_c0_seq87,comp9406_c0_seq1
372	GO:0004930	G-protein coupled receptor activity	268	8	5.39	267	0.17502	0.82417	0.98923	comp10008_c0_seq1,comp10008_c0_seq2,comp10116_c0_seq1,comp10116_c0_seq2,comp18211_c0_seq1,comp18211_c0_seq2,comp37341_c0_seq1,comp48529_c0_seq1
373	GO:0008168	methyltransferase activity	580	11	11.67	534	0.62115	0.00091	0.98937	comp10360_c0_seq2,comp15284_c0_seq1,comp27976_c0_seq2,comp2909_c0_seq1,comp42315_c0_seq1,comp5083_c0_seq1,comp5083_c0_seq2,comp51691_c0_seq1,comp6323_c0_seq2,comp6323_c0_seq3,comp77286_c0_seq1
374	GO:0004725	protein tyrosine phosphatase activity	342	3	6.88	681	0.96939	8.20E-020	0.98945	comp393_c2_seq47,comp699_c0_seq11,comp801_c0_seq19
375	GO:0022838	substrate-specific channel activity	668	9	13.45	656	0.92296	0.49658	0.98952	comp1499_c0_seq2,comp1499_c0_seq20,comp18367_c0_seq1,comp26222_c0_seq2,comp3531_c0_seq3,comp3531_c0_seq6,comp54330_c0_seq1,comp575_c0_seq87,comp9406_c0_seq1
376	GO:0008234	cysteine-type peptidase activity	377	3	7.59	692	0.9823	0.0194	0.99121	comp40896_c0_seq1,comp69406_c0_seq1,comp9644_c0_seq1
377	GO:0008194	UDP-glycosyltransferase activity	236	1	4.75	708	0.99189	0.00416	0.99189	comp6653_c0_seq2
378	GO:0016820	hydrolase activity, acting on acid anhydrides, catalyzing transmembrane movement of substances	409	9	8.23	443	0.44042	0.11705	0.99214	comp104210_c0_seq1,comp37096_c0_seq1,comp37693_c0_seq1,comp38551_c0_seq1,comp42773_c0_seq1,comp46561_c0_seq1,comp54010_c0_seq1,comp59502_c0_seq1,comp60202_c0_seq1
379	GO:0003714	transcription corepressor activity	341	2	6.86	711	0.99239	0.0865	0.99239	comp27976_c0_seq2,comp51691_c0_seq1
380	GO:0016614	oxidoreductase activity, acting on CH-OH group of donors	597	10	12.02	584	0.76392	0.55164	0.99248	comp5083_c0_seq1,comp5083_c0_seq2,comp52099_c0_seq1,comp52289_c0_seq1,comp84839_c0_seq1,comp87085_c0_seq1,comp9951_c0_seq10,comp9951_c0_seq2,comp9951_c0_seq4,comp9951_c0_seq5
381	GO:0016616	oxidoreductase activity, acting on the CH-OH group of donors, NAD or NADP as acceptor	488	7	9.82	631	0.86264	0.1936	0.99286	comp5083_c0_seq1,comp5083_c0_seq2,comp52099_c0_seq1,comp52289_c0_seq1,comp87085_c0_seq1,comp9951_c0_seq10,comp9951_c0_seq4
382	GO:0005198	structural molecule activity	1324	62	26.65	8	9.00E-010	8.20E-009	0.99321	comp11444_c0_seq1,comp11444_c0_seq2,comp11444_c0_seq3,comp11746_c0_seq1,comp11746_c0_seq2,comp11746_c0_seq5,comp13021_c0_seq1,comp13098_c0_seq1,comp14409_c0_seq1,comp15383_c0_seq1,comp16037_c0_seq1,comp16137_c0_seq1,comp1645_c0_seq11,comp16973_c0_seq1,comp17012_c0_seq1,comp17061_c0_seq1,comp17097_c0_seq1,comp17514_c0_seq1,comp17749_c0_seq1,comp17855_c0_seq1,comp17888_c0_seq1,comp19117_c0_seq1,com…
383	GO:0015267	channel activity	684	9	13.77	663	0.93428	0.39945	0.99354	comp1499_c0_seq2,comp1499_c0_seq20,comp18367_c0_seq1,comp26222_c0_seq2,comp3531_c0_seq3,comp3531_c0_seq6,comp54330_c0_seq1,comp575_c0_seq87,comp9406_c0_seq1
384	GO:0008013	beta-catenin binding	249	1	5.01	714	0.99378	4.90E-009	0.99378	comp699_c0_seq11
385	GO:0017124	SH3 domain binding	250	1	5.03	716	0.99391	0.00164	0.99391	comp37336_c0_seq1
386	GO:0016741	transferase activity, transferring one-carbon groups	647	14	13.02	433	0.42958	0.00065	0.99398	comp10360_c0_seq2,comp15284_c0_seq1,comp18645_c0_seq4,comp18645_c0_seq5,comp27976_c0_seq2,comp2909_c0_seq1,comp42315_c0_seq1,comp5083_c0_seq1,comp5083_c0_seq2,comp51691_c0_seq1,comp6323_c0_seq2,comp6323_c0_seq3,comp77286_c0_seq1,comp8218_c0_seq5
387	GO:0046873	metal ion transmembrane transporter activity	408	12	8.21	232	0.12446	0.13357	0.99406	comp17673_c0_seq1,comp17673_c0_seq2,comp17673_c0_seq3,comp22066_c0_seq1,comp37471_c0_seq1,comp38541_c0_seq1,comp42773_c0_seq1,comp476_c2_seq2,comp51699_c0_seq2,comp54255_c0_seq1,comp6240_c0_seq3,comp6240_c0_seq5
388	GO:0022890	inorganic cation transmembrane transporter activity	621	21	12.5	108	0.01551	0.66447	0.99433	comp104210_c0_seq1,comp1484_c0_seq1,comp17673_c0_seq1,comp17673_c0_seq2,comp17673_c0_seq3,comp22066_c0_seq1,comp37096_c0_seq1,comp37471_c0_seq1,comp37693_c0_seq1,comp38551_c0_seq1,comp42773_c0_seq1,comp46561_c0_seq1,comp476_c2_seq2,comp51644_c0_seq1,comp51699_c0_seq2,comp54255_c0_seq1,comp55319_c0_seq1,comp59502_c0_seq1,comp60202_c0_seq1,comp6240_c0_seq3,comp6240_c0_seq5
389	GO:0043492	ATPase activity, coupled to movement of substances	399	9	8.03	423	0.41191	0.4889	0.99543	comp104210_c0_seq1,comp37096_c0_seq1,comp37693_c0_seq1,comp38551_c0_seq1,comp42773_c0_seq1,comp46561_c0_seq1,comp54010_c0_seq1,comp59502_c0_seq1,comp60202_c0_seq1
390	GO:0019901	protein kinase binding	1071	12	21.56	707	0.99163	1.60E-006	0.99551	comp13098_c0_seq1,comp14452_c0_seq11,comp14452_c0_seq8,comp16250_c0_seq1,comp16250_c0_seq2,comp24196_c0_seq1,comp28867_c0_seq1,comp40661_c0_seq1,comp6524_c0_seq2,comp66672_c0_seq1,comp699_c0_seq11,comp73080_c0_seq1
391	GO:0031406	carboxylic acid binding	550	14	11.07	302	0.22209	0.00072	0.99555	comp10474_c0_seq3,comp12632_c0_seq1,comp17206_c0_seq1,comp18645_c0_seq4,comp18645_c0_seq5,comp22066_c0_seq1,comp24196_c0_seq1,comp28562_c0_seq1,comp30789_c0_seq1,comp30789_c0_seq2,comp35878_c0_seq1,comp35878_c0_seq2,comp36619_c0_seq1,comp75402_c0_seq1
392	GO:0042626	ATPase activity, coupled to transmembrane movement of substances	386	9	7.77	403	0.37485	0.39675	0.99595	comp104210_c0_seq1,comp37096_c0_seq1,comp37693_c0_seq1,comp38551_c0_seq1,comp42773_c0_seq1,comp46561_c0_seq1,comp54010_c0_seq1,comp59502_c0_seq1,comp60202_c0_seq1
393	GO:0051015	actin filament binding	280	1	5.64	727	0.99671	2.10E-006	0.99671	comp50147_c0_seq1
394	GO:0019904	protein domain specific binding	1542	19	31.04	712	0.99329	0.0001	0.99682	comp11746_c0_seq1,comp11746_c0_seq2,comp11746_c0_seq5,comp1742_c1_seq51,comp28867_c0_seq1,comp30789_c0_seq1,comp30789_c0_seq2,comp34664_c0_seq1,comp34666_c0_seq1,comp37336_c0_seq1,comp45335_c0_seq1,comp45793_c0_seq1,comp49606_c0_seq1,comp50566_c0_seq1,comp53674_c0_seq1,comp570_c0_seq7,comp72650_c0_seq1,comp75402_c0_seq1,comp9585_c0_seq12
395	GO:0019900	kinase binding	1266	14	25.48	724	0.99581	2.20E-008	0.99705	comp10474_c0_seq3,comp13098_c0_seq1,comp14452_c0_seq11,comp14452_c0_seq8,comp16250_c0_seq1,comp16250_c0_seq2,comp24196_c0_seq1,comp28867_c0_seq1,comp34666_c0_seq1,comp40661_c0_seq1,comp6524_c0_seq2,comp66672_c0_seq1,comp699_c0_seq11,comp73080_c0_seq1
396	GO:0032559	adenyl ribonucleotide binding	3599	57	72.45	688	0.97966	0.65394	0.99723	comp10446_c0_seq2,comp10446_c0_seq5,comp10446_c0_seq6,comp10446_c0_seq9,comp10474_c0_seq3,comp10845_c0_seq2,comp13098_c0_seq1,comp14224_c0_seq14,comp18645_c0_seq4,comp18645_c0_seq5,comp20272_c0_seq1,comp2399_c0_seq6,comp24196_c0_seq1,comp2510_c0_seq11,comp2510_c0_seq13,comp2510_c0_seq14,comp2510_c0_seq15,comp2510_c0_seq18,comp2510_c0_seq2,comp2510_c0_seq3,comp2510_c0_seq4,comp2510_c0_seq7,comp251…
397	GO:0004497	monooxygenase activity	315	5	6.34	582	0.76199	0.52915	0.99729	comp1422_c0_seq1,comp28562_c0_seq1,comp36619_c0_seq1,comp43293_c0_seq1,comp43293_c0_seq2
398	GO:0004721	phosphoprotein phosphatase activity	560	4	11.27	725	0.99643	3.60E-023	0.99742	comp2246_c1_seq3,comp393_c2_seq47,comp699_c0_seq11,comp801_c0_seq19
399	GO:0015405	P-P-bond-hydrolysis-driven transmembrane transporter activity	411	10	8.27	356	0.31629	0.57425	0.99744	comp104210_c0_seq1,comp37096_c0_seq1,comp37693_c0_seq1,comp38551_c0_seq1,comp42773_c0_seq1,comp46561_c0_seq1,comp51644_c0_seq1,comp54010_c0_seq1,comp59502_c0_seq1,comp60202_c0_seq1
400	GO:0042802	identical protein binding	2478	33	49.88	726	0.99667	0.44533	0.99753	comp13098_c0_seq1,comp14224_c0_seq14,comp14452_c0_seq11,comp14452_c0_seq8,comp1742_c1_seq51,comp21944_c0_seq1,comp24196_c0_seq1,comp24751_c0_seq1,comp2767_c0_seq1,comp28562_c0_seq1,comp3119_c0_seq14,comp31241_c0_seq1,comp39609_c0_seq1,comp4042_c0_seq5,comp4042_c0_seq6,comp40661_c0_seq1,comp42627_c0_seq1,comp45793_c0_seq1,comp4667_c0_seq7,comp47397_c0_seq1,comp50566_c0_seq1,comp53727_c0_seq1,comp5…
401	GO:0032555	purine ribonucleotide binding	4246	78	85.47	605	0.82231	0.69243	0.99775	comp10446_c0_seq2,comp10446_c0_seq5,comp10446_c0_seq6,comp10446_c0_seq9,comp10474_c0_seq3,comp10845_c0_seq2,comp11290_c0_seq1,comp11290_c0_seq2,comp11290_c0_seq3,comp11444_c0_seq1,comp11444_c0_seq2,comp11444_c0_seq3,comp11746_c0_seq1,comp11746_c0_seq2,comp11746_c0_seq5,comp12531_c0_seq1,comp13064_c0_seq1,comp13098_c0_seq1,comp14224_c0_seq14,comp16250_c0_seq1,comp16250_c0_seq2,comp18645_c0_seq4,co…
402	GO:0005215	transporter activity	2882	55	58.01	553	0.68116	0.11533	0.99815	comp104210_c0_seq1,comp1484_c0_seq1,comp1499_c0_seq2,comp1499_c0_seq20,comp17673_c0_seq1,comp17673_c0_seq2,comp17673_c0_seq3,comp18367_c0_seq1,comp19629_c0_seq1,comp19629_c0_seq2,comp19629_c0_seq3,comp19629_c0_seq4,comp22066_c0_seq1,comp26222_c0_seq2,comp31241_c0_seq1,comp34885_c0_seq1,comp3531_c0_seq3,comp3531_c0_seq6,comp37096_c0_seq1,comp37471_c0_seq1,comp37693_c0_seq1,comp38541_c0_seq1,comp38…
403	GO:0016787	hydrolase activity	7757	183	156.14	85	0.00906	0.00457	0.99821	comp104210_c0_seq1,comp10446_c0_seq14,comp10446_c0_seq2,comp10446_c0_seq5,comp10446_c0_seq6,comp10446_c0_seq9,comp10845_c0_seq2,comp11015_c0_seq25,comp1112_c0_seq5,comp11127_c0_seq1,comp11127_c0_seq13,comp11127_c0_seq2,comp1127_c2_seq10,comp1127_c2_seq7,comp1127_c2_seq8,comp1127_c2_seq9,comp11290_c0_seq1,comp11290_c0_seq2,comp11290_c0_seq3,comp11444_c0_seq1,comp11444_c0_seq2,comp11444_c0_seq3,com…
404	GO:0030554	adenyl nucleotide binding	3624	57	72.95	694	0.98245	0.64666	0.99872	comp10446_c0_seq2,comp10446_c0_seq5,comp10446_c0_seq6,comp10446_c0_seq9,comp10474_c0_seq3,comp10845_c0_seq2,comp13098_c0_seq1,comp14224_c0_seq14,comp18645_c0_seq4,comp18645_c0_seq5,comp20272_c0_seq1,comp2399_c0_seq6,comp24196_c0_seq1,comp2510_c0_seq11,comp2510_c0_seq13,comp2510_c0_seq14,comp2510_c0_seq15,comp2510_c0_seq18,comp2510_c0_seq2,comp2510_c0_seq3,comp2510_c0_seq4,comp2510_c0_seq7,comp251…
405	GO:0017076	purine nucleotide binding	4293	78	86.42	620	0.84904	0.67939	0.99874	comp10446_c0_seq2,comp10446_c0_seq5,comp10446_c0_seq6,comp10446_c0_seq9,comp10474_c0_seq3,comp10845_c0_seq2,comp11290_c0_seq1,comp11290_c0_seq2,comp11290_c0_seq3,comp11444_c0_seq1,comp11444_c0_seq2,comp11444_c0_seq3,comp11746_c0_seq1,comp11746_c0_seq2,comp11746_c0_seq5,comp12531_c0_seq1,comp13064_c0_seq1,comp13098_c0_seq1,comp14224_c0_seq14,comp16250_c0_seq1,comp16250_c0_seq2,comp18645_c0_seq4,co…
406	GO:0004713	protein tyrosine kinase activity	444	2	8.94	735	0.99884	0.51118	0.99884	comp31636_c0_seq1,comp699_c0_seq14
407	GO:0048037	cofactor binding	935	11	18.82	691	0.98193	0.01652	0.99888	comp17206_c0_seq1,comp267_c0_seq3,comp267_c0_seq6,comp28562_c0_seq1,comp3119_c0_seq14,comp35878_c0_seq1,comp35878_c0_seq2,comp46524_c0_seq1,comp87085_c0_seq1,comp9951_c0_seq10,comp9951_c0_seq4
408	GO:0032553	ribonucleotide binding	4249	78	85.53	606	0.82411	0.6916	0.99892	comp10446_c0_seq2,comp10446_c0_seq5,comp10446_c0_seq6,comp10446_c0_seq9,comp10474_c0_seq3,comp10845_c0_seq2,comp11290_c0_seq1,comp11290_c0_seq2,comp11290_c0_seq3,comp11444_c0_seq1,comp11444_c0_seq2,comp11444_c0_seq3,comp11746_c0_seq1,comp11746_c0_seq2,comp11746_c0_seq5,comp12531_c0_seq1,comp13064_c0_seq1,comp13098_c0_seq1,comp14224_c0_seq14,comp16250_c0_seq1,comp16250_c0_seq2,comp18645_c0_seq4,co…
409	GO:0042393	histone binding	336	1	6.76	736	0.99896	0.14498	0.99896	comp14296_c0_seq11
410	GO:0017016	Ras GTPase binding	424	4	8.53	683	0.97237	9.20E-007	0.99903	comp16250_c0_seq1,comp16250_c0_seq2,comp8914_c0_seq3,comp8914_c0_seq6
411	GO:0004842	ubiquitin-protein ligase activity	814	6	16.39	740	0.99912	0.00085	0.99912	comp108681_c0_seq1,comp14409_c0_seq1,comp1752_c0_seq3,comp23856_c0_seq2,comp48113_c0_seq1,comp6786_c0_seq1
412	GO:0003713	transcription coactivator activity	651	4	13.1	741	0.99917	0.13364	0.99917	comp16250_c0_seq1,comp34634_c0_seq1,comp43689_c0_seq1,comp44986_c0_seq1
413	GO:0046982	protein heterodimerization activity	739	5	14.88	742	0.99921	0.0021	0.99921	comp11746_c0_seq1,comp11746_c0_seq2,comp11746_c0_seq5,comp46121_c0_seq1,comp49606_c0_seq1
414	GO:0001071	nucleic acid binding transcription factor activity	940	5	18.92	760	0.99997	0.00101	0.99925	comp24196_c0_seq1,comp33463_c0_seq1,comp40771_c0_seq1,comp40845_c0_seq1,comp9585_c0_seq12
415	GO:0008022	protein C-terminus binding	752	5	15.14	743	0.99935	0.03424	0.99935	comp14224_c0_seq14,comp24854_c0_seq2,comp24854_c0_seq4,comp45793_c0_seq1,comp4667_c0_seq7
416	GO:0005516	calmodulin binding	476	2	9.58	744	0.99936	0.01625	0.99936	comp11290_c0_seq1,comp28562_c0_seq1
417	GO:0022804	active transmembrane transporter activity	1061	28	21.36	210	0.09027	0.63954	0.99941	comp104210_c0_seq1,comp17673_c0_seq1,comp17673_c0_seq2,comp17673_c0_seq3,comp18367_c0_seq1,comp22066_c0_seq1,comp37096_c0_seq1,comp37471_c0_seq1,comp37693_c0_seq1,comp38551_c0_seq1,comp41410_c0_seq1,comp42773_c0_seq1,comp46561_c0_seq1,comp476_c2_seq2,comp51644_c0_seq1,comp51699_c0_seq2,comp54010_c0_seq1,comp54255_c0_seq1,comp59502_c0_seq1,comp60202_c0_seq1,comp6240_c0_seq3,comp6240_c0_seq5,comp76…
418	GO:0005515	protein binding	21946	424	441.76	650	0.91667	6.60E-023	0.99945	comp104210_c0_seq1,comp10446_c0_seq14,comp10446_c0_seq2,comp10446_c0_seq5,comp10446_c0_seq6,comp10446_c0_seq9,comp10474_c0_seq3,comp10566_c0_seq1,comp108_c2_seq13,comp108_c2_seq22,comp10845_c0_seq2,comp108681_c0_seq1,comp11015_c0_seq25,comp11080_c0_seq3,comp11080_c0_seq4,comp111_c0_seq6,comp111_c0_seq8,comp1112_c0_seq18,comp1112_c0_seq8,comp11290_c0_seq1,comp11290_c0_seq2,comp11290_c0_seq3,comp11…
419	GO:0008092	cytoskeletal protein binding	1716	23	34.54	700	0.98707	1.40E-007	0.99947	comp13098_c0_seq1,comp163_c6_seq25,comp17793_c0_seq1,comp2118_c0_seq1,comp24196_c0_seq1,comp28028_c0_seq1,comp28028_c0_seq3,comp34666_c0_seq1,comp35013_c0_seq2,comp3653_c0_seq2,comp37336_c0_seq1,comp4042_c0_seq1,comp4042_c0_seq5,comp4042_c0_seq6,comp40661_c0_seq1,comp45512_c0_seq1,comp45793_c0_seq1,comp46274_c0_seq1,comp4999_c0_seq2,comp4999_c0_seq3,comp50147_c0_seq1,comp52525_c0_seq1,comp66672_c…
420	GO:0016758	transferase activity, transferring hexosyl groups	489	2	9.84	746	0.9995	0.7702	0.9995	comp6653_c0_seq2,comp6653_c0_seq6
421	GO:0016705	oxidoreductase activity, acting on paired donors, with incorporation or reduction of molecular oxygen	450	8	9.06	556	0.68676	0.11619	0.99959	comp1422_c0_seq1,comp28562_c0_seq1,comp36619_c0_seq1,comp42627_c0_seq1,comp43293_c0_seq1,comp43293_c0_seq2,comp46260_c0_seq1,comp53604_c0_seq1
422	GO:0042578	phosphoric ester hydrolase activity	987	15	19.87	643	0.89548	1.60E-016	0.99968	comp15054_c0_seq11,comp2246_c1_seq3,comp2841_c0_seq1,comp2841_c0_seq2,comp2841_c0_seq3,comp393_c2_seq47,comp4646_c0_seq3,comp6950_c0_seq4,comp699_c0_seq11,comp801_c0_seq19,comp80189_c0_seq1,comp833_c1_seq12,comp833_c1_seq33,comp833_c1_seq36,comp833_c1_seq37
423	GO:0046983	protein dimerization activity	2192	25	44.12	747	0.99954	0.19794	0.99968	comp11746_c0_seq1,comp11746_c0_seq2,comp11746_c0_seq5,comp24751_c0_seq1,comp2767_c0_seq1,comp28562_c0_seq1,comp3119_c0_seq14,comp31241_c0_seq1,comp39609_c0_seq1,comp4042_c0_seq5,comp4042_c0_seq6,comp42627_c0_seq1,comp45793_c0_seq1,comp46121_c0_seq1,comp4667_c0_seq7,comp47397_c0_seq1,comp49606_c0_seq1,comp50566_c0_seq1,comp53727_c0_seq1,comp54010_c0_seq1,comp570_c0_seq7,comp57171_c0_seq1,comp6950_…
424	GO:0031267	small GTPase binding	490	4	9.86	705	0.98951	3.50E-006	0.99974	comp16250_c0_seq1,comp16250_c0_seq2,comp8914_c0_seq3,comp8914_c0_seq6
425	GO:0016491	oxidoreductase activity	2543	52	51.19	454	0.47381	0.27635	0.99975	comp1422_c0_seq1,comp1484_c0_seq1,comp1598_c0_seq7,comp1598_c0_seq8,comp16556_c0_seq1,comp16971_c0_seq1,comp16971_c0_seq2,comp17206_c0_seq1,comp2289_c0_seq12,comp2289_c0_seq13,comp267_c0_seq3,comp267_c0_seq4,comp267_c0_seq6,comp27841_c0_seq1,comp28562_c0_seq1,comp3119_c0_seq14,comp35878_c0_seq1,comp35878_c0_seq2,comp36590_c0_seq1,comp36619_c0_seq1,comp3801_c0_seq11,comp3801_c0_seq6,comp39609_c0_s…
426	GO:0003779	actin binding	761	5	15.32	745	0.99944	1.30E-006	0.9998	comp17793_c0_seq1,comp28028_c0_seq1,comp28028_c0_seq3,comp46274_c0_seq1,comp50147_c0_seq1
427	GO:0015075	ion transmembrane transporter activity	1617	32	32.55	511	0.56524	0.22245	0.99982	comp104210_c0_seq1,comp1484_c0_seq1,comp1499_c0_seq2,comp1499_c0_seq20,comp17673_c0_seq1,comp17673_c0_seq2,comp17673_c0_seq3,comp22066_c0_seq1,comp3531_c0_seq3,comp3531_c0_seq6,comp37096_c0_seq1,comp37471_c0_seq1,comp37693_c0_seq1,comp38541_c0_seq1,comp38551_c0_seq1,comp42773_c0_seq1,comp46561_c0_seq1,comp476_c2_seq2,comp51644_c0_seq1,comp51699_c0_seq2,comp54255_c0_seq1,comp54330_c0_seq1,comp5531…
428	GO:0022857	transmembrane transporter activity	2217	43	44.63	535	0.62249	0.30903	0.99984	comp104210_c0_seq1,comp1484_c0_seq1,comp1499_c0_seq2,comp1499_c0_seq20,comp17673_c0_seq1,comp17673_c0_seq2,comp17673_c0_seq3,comp18367_c0_seq1,comp22066_c0_seq1,comp26222_c0_seq2,comp34885_c0_seq1,comp3531_c0_seq3,comp3531_c0_seq6,comp37096_c0_seq1,comp37471_c0_seq1,comp37693_c0_seq1,comp38541_c0_seq1,comp38551_c0_seq1,comp41410_c0_seq1,comp42773_c0_seq1,comp46561_c0_seq1,comp476_c2_seq2,comp5002…
429	GO:0016791	phosphatase activity	790	10	15.9	677	0.95773	2.00E-022	0.99986	comp2246_c1_seq3,comp2841_c0_seq1,comp2841_c0_seq2,comp2841_c0_seq3,comp393_c2_seq47,comp4646_c0_seq3,comp6950_c0_seq4,comp699_c0_seq11,comp801_c0_seq19,comp80189_c0_seq1
430	GO:0019899	enzyme binding	3305	62	66.53	572	0.73987	5.40E-006	0.99987	comp10474_c0_seq3,comp108681_c0_seq1,comp1112_c0_seq18,comp1112_c0_seq8,comp13089_c0_seq2,comp13098_c0_seq1,comp14452_c0_seq11,comp14452_c0_seq8,comp16250_c0_seq1,comp16250_c0_seq2,comp16556_c0_seq1,comp24196_c0_seq1,comp2510_c0_seq1,comp2510_c0_seq11,comp2510_c0_seq13,comp2510_c0_seq3,comp2510_c0_seq4,comp2510_c0_seq7,comp2510_c0_seq8,comp28562_c0_seq1,comp28867_c0_seq1,comp30217_c0_seq1,comp302…
431	GO:0003677	DNA binding	2802	39	56.4	722	0.99566	0.02343	0.99989	comp10446_c0_seq14,comp10446_c0_seq2,comp10446_c0_seq5,comp10446_c0_seq6,comp10446_c0_seq9,comp10845_c0_seq2,comp14224_c0_seq14,comp1484_c0_seq1,comp19392_c0_seq1,comp21944_c0_seq1,comp22085_c0_seq2,comp23720_c0_seq1,comp23773_c0_seq1,comp24196_c0_seq1,comp24751_c0_seq1,comp29742_c0_seq1,comp33463_c0_seq1,comp40771_c0_seq1,comp40845_c0_seq1,comp46121_c0_seq1,comp4761_c0_seq1,comp4761_c0_seq2,comp…
432	GO:0019787	small conjugating protein ligase activity	873	6	17.57	749	0.99964	0.00074	0.9999	comp108681_c0_seq1,comp14409_c0_seq1,comp1752_c0_seq3,comp23856_c0_seq2,comp48113_c0_seq1,comp6786_c0_seq1
433	GO:0022891	substrate-specific transmembrane transporter activity	1974	40	39.74	472	0.50605	0.22547	0.99991	comp104210_c0_seq1,comp1484_c0_seq1,comp1499_c0_seq2,comp1499_c0_seq20,comp17673_c0_seq1,comp17673_c0_seq2,comp17673_c0_seq3,comp18367_c0_seq1,comp22066_c0_seq1,comp26222_c0_seq2,comp3531_c0_seq3,comp3531_c0_seq6,comp37096_c0_seq1,comp37471_c0_seq1,comp37693_c0_seq1,comp38541_c0_seq1,comp38551_c0_seq1,comp41410_c0_seq1,comp42773_c0_seq1,comp46561_c0_seq1,comp476_c2_seq2,comp50027_c0_seq1,comp5164…
434	GO:0051020	GTPase binding	544	4	10.95	719	0.99541	6.40E-006	0.99992	comp16250_c0_seq1,comp16250_c0_seq2,comp8914_c0_seq3,comp8914_c0_seq6
435	GO:0008134	transcription factor binding	1052	10	21.18	730	0.99793	0.36419	0.99992	comp13098_c0_seq1,comp16250_c0_seq1,comp30789_c0_seq1,comp30789_c0_seq2,comp34634_c0_seq1,comp40661_c0_seq1,comp45783_c0_seq2,comp66672_c0_seq1,comp75402_c0_seq1,comp9585_c0_seq12
436	GO:0044212	transcription regulatory region DNA binding	520	2	10.47	751	0.99972	0.1471	0.99994	comp24196_c0_seq1,comp40771_c0_seq1
437	GO:0043565	sequence-specific DNA binding	643	4	12.94	738	0.99906	0.01167	0.99995	comp24196_c0_seq1,comp33463_c0_seq1,comp40771_c0_seq1,comp46121_c0_seq1
438	GO:0046872	metal ion binding	5801	108	116.77	608	0.82728	0.19599	0.99995	comp10446_c0_seq2,comp10446_c0_seq5,comp10446_c0_seq6,comp10446_c0_seq9,comp10474_c0_seq3,comp108_c2_seq13,comp111_c0_seq6,comp11958_c0_seq1,comp128_c1_seq9,comp165_c0_seq14,comp165_c0_seq18,comp16556_c0_seq1,comp17793_c0_seq1,comp18645_c0_seq4,comp18645_c0_seq5,comp224_c1_seq2,comp23178_c0_seq1,comp24196_c0_seq1,comp24770_c0_seq10,comp24854_c0_seq2,comp24854_c0_seq4,comp267_c0_seq3,comp267_c0_se…
439	GO:0000975	regulatory region DNA binding	534	2	10.75	753	0.99978	0.11092	0.99996	comp24196_c0_seq1,comp40771_c0_seq1
440	GO:0004672	protein kinase activity	1882	20	37.88	748	0.99962	0.46685	0.99996	comp11818_c0_seq4,comp18645_c0_seq4,comp18645_c0_seq5,comp20272_c0_seq1,comp24196_c0_seq1,comp31636_c0_seq1,comp42556_c0_seq1,comp50566_c0_seq1,comp5083_c0_seq1,comp5083_c0_seq2,comp52525_c0_seq1,comp54330_c0_seq1,comp570_c0_seq7,comp6524_c0_seq2,comp699_c0_seq14,comp72435_c0_seq1,comp73080_c0_seq1,comp9995_c0_seq1,comp9995_c0_seq2,comp9995_c0_seq3
441	GO:0004888	transmembrane signaling receptor activity	889	14	17.89	627	0.8577	0.50477	0.99997	comp10008_c0_seq1,comp10008_c0_seq2,comp10116_c0_seq1,comp10116_c0_seq2,comp18211_c0_seq1,comp18211_c0_seq2,comp37341_c0_seq1,comp393_c2_seq47,comp48529_c0_seq1,comp54330_c0_seq1,comp575_c0_seq87,comp62774_c0_seq1,comp71753_c0_seq1,comp89527_c0_seq1
442	GO:0005083	small GTPase regulator activity	634	2	12.76	758	0.99997	0.07958	0.99997	comp8914_c0_seq3,comp8914_c0_seq6
443	GO:0008289	lipid binding	1248	15	25.12	706	0.98993	0.73468	0.99997	comp1148_c0_seq7,comp1148_c0_seq9,comp12632_c0_seq1,comp17206_c0_seq1,comp24196_c0_seq1,comp2510_c0_seq14,comp2510_c0_seq18,comp2510_c0_seq7,comp2510_c0_seq9,comp35878_c0_seq1,comp35878_c0_seq2,comp36619_c0_seq1,comp39098_c0_seq1,comp46828_c0_seq2,comp5773_c0_seq1
444	GO:0004674	protein serine/threonine kinase activity	1089	8	21.92	755	0.99984	0.35797	0.99997	comp20272_c0_seq1,comp24196_c0_seq1,comp50566_c0_seq1,comp52525_c0_seq1,comp54330_c0_seq1,comp570_c0_seq7,comp73080_c0_seq1,comp9995_c0_seq3
445	GO:0043169	cation binding	5894	108	118.64	632	0.87105	0.12857	0.99998	comp10446_c0_seq2,comp10446_c0_seq5,comp10446_c0_seq6,comp10446_c0_seq9,comp10474_c0_seq3,comp108_c2_seq13,comp111_c0_seq6,comp11958_c0_seq1,comp128_c1_seq9,comp165_c0_seq14,comp165_c0_seq18,comp16556_c0_seq1,comp17793_c0_seq1,comp18645_c0_seq4,comp18645_c0_seq5,comp224_c1_seq2,comp23178_c0_seq1,comp24196_c0_seq1,comp24770_c0_seq10,comp24854_c0_seq2,comp24854_c0_seq4,comp267_c0_seq3,comp267_c0_se…
446	GO:0008324	cation transmembrane transporter activity	1163	23	23.41	510	0.56442	0.06262	0.99998	comp104210_c0_seq1,comp1484_c0_seq1,comp17673_c0_seq1,comp17673_c0_seq2,comp17673_c0_seq3,comp22066_c0_seq1,comp37096_c0_seq1,comp37471_c0_seq1,comp37693_c0_seq1,comp38541_c0_seq1,comp38551_c0_seq1,comp42773_c0_seq1,comp46561_c0_seq1,comp476_c2_seq2,comp51644_c0_seq1,comp51699_c0_seq2,comp54255_c0_seq1,comp54330_c0_seq1,comp55319_c0_seq1,comp59502_c0_seq1,comp60202_c0_seq1,comp6240_c0_seq3,comp62…
447	GO:0016788	hydrolase activity, acting on ester bonds	2137	29	43.02	710	0.99224	4.10E-007	0.99998	comp12632_c0_seq1,comp13089_c0_seq2,comp15054_c0_seq11,comp2246_c1_seq3,comp24196_c0_seq1,comp2841_c0_seq1,comp2841_c0_seq2,comp2841_c0_seq3,comp393_c2_seq47,comp41676_c0_seq1,comp4646_c0_seq3,comp48466_c0_seq1,comp5773_c0_seq1,comp5779_c0_seq1,comp58898_c0_seq1,comp58962_c0_seq1,comp6950_c0_seq1,comp6950_c0_seq2,comp6950_c0_seq3,comp6950_c0_seq4,comp699_c0_seq11,comp7674_c1_seq58,comp78436_c0_se…
448	GO:0060089	molecular transducer activity	1874	31	37.72	641	0.89131	0.17841	0.99999	comp10008_c0_seq1,comp10008_c0_seq2,comp10116_c0_seq1,comp10116_c0_seq2,comp1112_c0_seq18,comp1112_c0_seq8,comp1148_c0_seq1,comp1148_c0_seq2,comp1148_c0_seq3,comp1148_c0_seq4,comp1148_c0_seq7,comp1148_c0_seq9,comp165_c0_seq14,comp18211_c0_seq1,comp18211_c0_seq2,comp35660_c0_seq1,comp37341_c0_seq1,comp393_c2_seq47,comp42359_c0_seq2,comp42359_c0_seq3,comp42969_c0_seq1,comp42975_c0_seq1,comp48529_c0…
449	GO:0016881	acid-amino acid ligase activity	1018	7	20.49	756	0.99986	0.00871	0.99999	comp108681_c0_seq1,comp14409_c0_seq1,comp1752_c0_seq3,comp23856_c0_seq2,comp48113_c0_seq1,comp5181_c0_seq8,comp6786_c0_seq1
450	GO:0043167	ion binding	5951	109	119.79	634	0.87329	0.10927	0.99999	comp10446_c0_seq2,comp10446_c0_seq5,comp10446_c0_seq6,comp10446_c0_seq9,comp10474_c0_seq3,comp108_c2_seq13,comp111_c0_seq6,comp11958_c0_seq1,comp128_c1_seq9,comp165_c0_seq14,comp165_c0_seq18,comp16556_c0_seq1,comp17793_c0_seq1,comp18645_c0_seq4,comp18645_c0_seq5,comp224_c1_seq2,comp23178_c0_seq1,comp24196_c0_seq1,comp24770_c0_seq10,comp24854_c0_seq2,comp24854_c0_seq4,comp267_c0_seq3,comp267_c0_se…
451	GO:0016301	kinase activity	2503	31	50.38	739	0.9991	0.39155	0.99999	comp11818_c0_seq4,comp18645_c0_seq4,comp18645_c0_seq5,comp20272_c0_seq1,comp24196_c0_seq1,comp31636_c0_seq1,comp31768_c0_seq1,comp31768_c0_seq2,comp36511_c0_seq1,comp42556_c0_seq1,comp43122_c0_seq1,comp46274_c0_seq1,comp50147_c0_seq1,comp50566_c0_seq1,comp5083_c0_seq1,comp5083_c0_seq2,comp52525_c0_seq1,comp54232_c0_seq1,comp54232_c0_seq2,comp54330_c0_seq1,comp570_c0_seq7,comp6524_c0_seq2,comp6960…
452	GO:0003700	sequence-specific DNA binding transcription factor activity	940	5	18.92	761	0.99997	0.00101	0.99999	comp24196_c0_seq1,comp33463_c0_seq1,comp40771_c0_seq1,comp40845_c0_seq1,comp9585_c0_seq12
453	GO:0022892	substrate-specific transporter activity	2364	43	47.59	596	0.77682	0.10513	0.99999	comp104210_c0_seq1,comp1484_c0_seq1,comp1499_c0_seq2,comp1499_c0_seq20,comp17673_c0_seq1,comp17673_c0_seq2,comp17673_c0_seq3,comp18367_c0_seq1,comp22066_c0_seq1,comp26222_c0_seq2,comp31241_c0_seq1,comp3531_c0_seq3,comp3531_c0_seq6,comp37096_c0_seq1,comp37471_c0_seq1,comp37693_c0_seq1,comp38541_c0_seq1,comp38551_c0_seq1,comp41410_c0_seq1,comp42773_c0_seq1,comp46561_c0_seq1,comp476_c2_seq2,comp5002…
454	GO:0003712	transcription cofactor activity	1039	6	20.91	762	0.99997	0.04901	0.99999	comp16250_c0_seq1,comp27976_c0_seq2,comp34634_c0_seq1,comp43689_c0_seq1,comp44986_c0_seq1,comp51691_c0_seq1
455	GO:0016879	ligase activity, forming carbon-nitrogen bonds	1218	10	24.52	752	0.99977	0.00091	1	comp10474_c0_seq3,comp108681_c0_seq1,comp14409_c0_seq1,comp1752_c0_seq3,comp18645_c0_seq4,comp18645_c0_seq5,comp23856_c0_seq2,comp48113_c0_seq1,comp5181_c0_seq8,comp6786_c0_seq1
456	GO:0000989	transcription factor binding transcription factor activity	1075	6	21.64	765	0.99999	0.03179	1	comp16250_c0_seq1,comp27976_c0_seq2,comp34634_c0_seq1,comp43689_c0_seq1,comp44986_c0_seq1,comp51691_c0_seq1
457	GO:0000988	protein binding transcription factor activity	1076	6	21.66	766	0.99999	0.03126	1	comp16250_c0_seq1,comp27976_c0_seq2,comp34634_c0_seq1,comp43689_c0_seq1,comp44986_c0_seq1,comp51691_c0_seq1
458	GO:0003676	nucleic acid binding	5435	95	109.4	665	0.94271	0.01332	1	comp10446_c0_seq14,comp10446_c0_seq2,comp10446_c0_seq5,comp10446_c0_seq6,comp10446_c0_seq9,comp10845_c0_seq2,comp11290_c0_seq1,comp11290_c0_seq2,comp11290_c0_seq3,comp13021_c0_seq1,comp14178_c0_seq1,comp14224_c0_seq14,comp14576_c0_seq1,comp1484_c0_seq1,comp16037_c0_seq1,comp17023_c0_seq1,comp17061_c0_seq1,comp17097_c0_seq1,comp17514_c0_seq1,comp17749_c0_seq1,comp18150_c0_seq1,comp18306_c0_seq1,co…
459	GO:0038023	signaling receptor activity	1141	27	22.97	301	0.22047	0.73543	1	comp10008_c0_seq1,comp10008_c0_seq2,comp10116_c0_seq1,comp10116_c0_seq2,comp1112_c0_seq18,comp1112_c0_seq8,comp1148_c0_seq1,comp1148_c0_seq2,comp1148_c0_seq3,comp1148_c0_seq4,comp1148_c0_seq7,comp1148_c0_seq9,comp165_c0_seq14,comp18211_c0_seq1,comp18211_c0_seq2,comp37341_c0_seq1,comp393_c2_seq47,comp42359_c0_seq2,comp42359_c0_seq3,comp42975_c0_seq1,comp48529_c0_seq1,comp5301_c1_seq10,comp54330_c0…
460	GO:0000166	nucleotide binding	6326	99	127.34	731	0.99825	0.40976	1	comp10446_c0_seq14,comp10446_c0_seq2,comp10446_c0_seq5,comp10446_c0_seq6,comp10446_c0_seq9,comp10474_c0_seq3,comp10845_c0_seq2,comp108681_c0_seq1,comp11290_c0_seq1,comp11290_c0_seq2,comp11290_c0_seq3,comp11444_c0_seq1,comp11444_c0_seq2,comp11444_c0_seq3,comp11744_c0_seq2,comp11746_c0_seq1,comp11746_c0_seq2,comp11746_c0_seq5,comp12531_c0_seq1,comp13064_c0_seq1,comp13098_c0_seq1,comp14224_c0_seq14,…
461	GO:0016773	phosphotransferase activity, alcohol group as acceptor	2233	22	44.95	759	0.99997	0.11037	1	comp11818_c0_seq4,comp18645_c0_seq4,comp18645_c0_seq5,comp20272_c0_seq1,comp24196_c0_seq1,comp31636_c0_seq1,comp42556_c0_seq1,comp46274_c0_seq1,comp50147_c0_seq1,comp50566_c0_seq1,comp5083_c0_seq1,comp5083_c0_seq2,comp52525_c0_seq1,comp54330_c0_seq1,comp570_c0_seq7,comp6524_c0_seq2,comp699_c0_seq14,comp72435_c0_seq1,comp73080_c0_seq1,comp9995_c0_seq1,comp9995_c0_seq2,comp9995_c0_seq3
462	GO:0005543	phospholipid binding	730	2	14.69	768	0.99999	0.48746	1	comp1148_c0_seq7,comp1148_c0_seq9
463	GO:0016757	transferase activity, transferring glycosyl groups	805	2	16.2	769	1	0.00218	1	comp6653_c0_seq2,comp6653_c0_seq6
464	GO:0008047	enzyme activator activity	985	10	19.83	718	0.99525	0.01174	1	comp11958_c0_seq1,comp1198_c0_seq4,comp18150_c0_seq1,comp186_c0_seq1,comp186_c1_seq6,comp186_c1_seq8,comp24770_c0_seq10,comp399_c0_seq5,comp480_c2_seq3,comp60525_c0_seq1
465	GO:0046914	transition metal ion binding	2487	35	50.06	709	0.99191	0.00768	1	comp16556_c0_seq1,comp23178_c0_seq1,comp267_c0_seq3,comp267_c0_seq6,comp2767_c0_seq1,comp28028_c0_seq1,comp28028_c0_seq3,comp28562_c0_seq1,comp34529_c0_seq1,comp361_c0_seq8,comp38551_c0_seq1,comp42627_c0_seq1,comp42773_c0_seq1,comp43293_c0_seq1,comp43293_c0_seq2,comp43386_c0_seq1,comp44158_c0_seq1,comp46121_c0_seq1,comp46147_c0_seq1,comp4646_c0_seq3,comp46524_c0_seq1,comp4686_c0_seq1,comp4686_c0_…
466	GO:0016772	transferase activity, transferring phosphorus-containing groups	3202	36	64.45	764	0.99998	0.09969	1	comp11818_c0_seq4,comp18645_c0_seq4,comp18645_c0_seq5,comp20272_c0_seq1,comp2325_c0_seq4,comp24196_c0_seq1,comp25879_c0_seq2,comp31636_c0_seq1,comp31768_c0_seq1,comp31768_c0_seq2,comp36511_c0_seq1,comp42556_c0_seq1,comp4312_c0_seq26,comp4312_c0_seq35,comp43122_c0_seq1,comp46274_c0_seq1,comp50147_c0_seq1,comp50566_c0_seq1,comp5083_c0_seq1,comp5083_c0_seq2,comp52525_c0_seq1,comp54232_c0_seq1,comp54…
467	GO:0016874	ligase activity	1923	16	38.71	767	0.99999	0.09413	1	comp10446_c0_seq2,comp10474_c0_seq3,comp108681_c0_seq1,comp11744_c0_seq2,comp14409_c0_seq1,comp1752_c0_seq3,comp18645_c0_seq4,comp18645_c0_seq5,comp23856_c0_seq2,comp31241_c0_seq1,comp48113_c0_seq1,comp5181_c0_seq8,comp59297_c0_seq1,comp6786_c0_seq1,comp74407_c0_seq1,comp7937_c0_seq11
468	GO:0004871	signal transducer activity	1874	31	37.72	642	0.89131	0.17841	1	comp10008_c0_seq1,comp10008_c0_seq2,comp10116_c0_seq1,comp10116_c0_seq2,comp1112_c0_seq18,comp1112_c0_seq8,comp1148_c0_seq1,comp1148_c0_seq2,comp1148_c0_seq3,comp1148_c0_seq4,comp1148_c0_seq7,comp1148_c0_seq9,comp165_c0_seq14,comp18211_c0_seq1,comp18211_c0_seq2,comp35660_c0_seq1,comp37341_c0_seq1,comp393_c2_seq47,comp42359_c0_seq2,comp42359_c0_seq3,comp42969_c0_seq1,comp42975_c0_seq1,comp48529_c0…
469	GO:0030234	enzyme regulator activity	2330	57	46.9	190	0.07469	0.03923	1	comp10566_c0_seq1,comp11958_c0_seq1,comp1198_c0_seq4,comp18032_c0_seq10,comp18032_c0_seq13,comp18032_c0_seq6,comp18032_c0_seq9,comp18150_c0_seq1,comp186_c0_seq1,comp186_c1_seq6,comp186_c1_seq8,comp24770_c0_seq10,comp2767_c0_seq1,comp28867_c0_seq1,comp30789_c0_seq2,comp323_c1_seq1,comp323_c1_seq10,comp323_c1_seq12,comp323_c1_seq17,comp323_c1_seq20,comp323_c1_seq3,comp323_c1_seq6,comp323_c1_seq8,co…
470	GO:0030695	GTPase regulator activity	1130	3	22.75	770	1	0.00598	1	comp4667_c0_seq7,comp8914_c0_seq3,comp8914_c0_seq6
471	GO:0008270	zinc ion binding	1677	8	33.76	771	1	8.40E-007	1	comp16556_c0_seq1,comp28028_c0_seq1,comp28028_c0_seq3,comp43386_c0_seq1,comp44158_c0_seq1,comp46147_c0_seq1,comp47397_c0_seq1,comp8115_c0_seq1
472	GO:0060589	nucleoside-triphosphatase regulator activity	1160	3	23.35	772	1	0.01031	1	comp4667_c0_seq7,comp8914_c0_seq3,comp8914_c0_seq6
473	GO:0016740	transferase activity	5979	65	120.35	773	1	0.0941	1	comp10360_c0_seq2,comp10510_c0_seq4,comp11818_c0_seq4,comp15284_c0_seq1,comp16250_c0_seq1,comp18645_c0_seq4,comp18645_c0_seq5,comp20272_c0_seq1,comp2325_c0_seq4,comp24196_c0_seq1,comp24265_c0_seq1,comp25879_c0_seq2,comp27976_c0_seq2,comp2885_c0_seq1,comp2909_c0_seq1,comp31636_c0_seq1,comp31768_c0_seq1,comp31768_c0_seq2,comp35005_c0_seq2,comp36511_c0_seq1,comp3767_c0_seq1,comp42315_c0_seq1,comp425…
474	GO:0000049	tRNA binding	122	2	2.46	562	0.70713	0.04284	1	comp17749_c0_seq1,comp6323_c0_seq3
475	GO:0000062	fatty-acyl-CoA binding	73	2	1.47	437	0.43366	0.23603	1	comp35878_c0_seq1,comp35878_c0_seq2
476	GO:0000104	succinate dehydrogenase activity	26	1	0.52	421	0.41074	0.07619	1	comp59702_c0_seq1
477	GO:0000339	RNA cap binding	27	1	0.54	430	0.42261	0.98148	1	comp66400_c0_seq1
478	GO:0000976	transcription regulatory region sequence-specific DNA binding	69	1	1.39	579	0.75449	0.65647	1	comp24196_c0_seq1
479	GO:0001012	RNA polymerase II regulatory region DNA binding	55	1	1.11	549	0.67347	0.58164	1	comp24196_c0_seq1
480	GO:0001067	regulatory region nucleic acid binding	534	2	10.75	754	0.99978	0.11092	1	comp24196_c0_seq1,comp40771_c0_seq1
481	GO:0001653	peptide receptor activity	77	5	1.55	112	0.01964	0.99494	1	comp10008_c0_seq1,comp10008_c0_seq2,comp10116_c0_seq1,comp10116_c0_seq2,comp37341_c0_seq1
482	GO:0001664	G-protein-coupled receptor binding	247	4	4.97	570	0.7348	0.9182	1	comp28028_c0_seq1,comp28028_c0_seq3,comp52_c0_seq42,comp52_c0_seq8
483	GO:0001727	lipid kinase activity	159	2	3.2	612	0.83239	0.03775	1	comp46274_c0_seq1,comp50147_c0_seq1
484	GO:0001871	pattern binding	316	20	6.36	16	7.80E-006	0.00842	1	comp111_c0_seq6,comp111_c0_seq7,comp111_c0_seq8,comp1198_c0_seq4,comp128_c1_seq7,comp14452_c0_seq11,comp14452_c0_seq8,comp16768_c0_seq1,comp28967_c0_seq1,comp28967_c0_seq2,comp30_c2_seq3,comp44546_c0_seq1,comp4667_c0_seq7,comp4686_c0_seq5,comp4974_c0_seq2,comp5301_c1_seq10,comp7642_c0_seq1,comp869_c0_seq11,comp869_c0_seq12,comp869_c0_seq15
485	GO:0001972	retinoic acid binding	24	1	0.48	410	0.38626	0.21917	1	comp36619_c0_seq1
486	GO:0002054	nucleobase binding	38	1	0.76	490	0.53842	1.10E-005	1	comp3119_c0_seq14
487	GO:0002061	pyrimidine base binding	20	1	0.4	378	0.33422	1.50E-011	1	comp3119_c0_seq14
488	GO:0003674	molecular_function	36663	738	738	774	1	1	1	comp10008_c0_seq1,comp10008_c0_seq2,comp10116_c0_seq1,comp10116_c0_seq2,comp10360_c0_seq2,comp104210_c0_seq1,comp10446_c0_seq14,comp10446_c0_seq2,comp10446_c0_seq5,comp10446_c0_seq6,comp10446_c0_seq9,comp10474_c0_seq3,comp10510_c0_seq4,comp10566_c0_seq1,comp108_c2_seq13,comp108_c2_seq22,comp108_c3_seq1,comp108_c3_seq2,comp10845_c0_seq2,comp108681_c0_seq1,comp11015_c0_seq25,comp11053_c0_seq2,comp1…
489	GO:0003690	double-stranded DNA binding	312	1	6.28	732	0.99829	0.50025	1	comp14224_c0_seq14
490	GO:0003724	RNA helicase activity	192	1	3.86	690	0.98005	0.02657	1	comp611_c0_seq3
491	GO:0003727	single-stranded RNA binding	160	2	3.22	614	0.83499	4.30E-007	1	comp38551_c0_seq1,comp59502_c0_seq1
492	GO:0003729	mRNA binding	347	6	6.98	561	0.70115	3.70E-005	1	comp23088_c0_seq1,comp24751_c0_seq1,comp26573_c0_seq1,comp66400_c0_seq1,comp7199_c0_seq1,comp83929_c0_seq1
493	GO:0003774	motor activity	454	1	9.14	757	0.99991	1.10E-006	1	comp45793_c0_seq1
494	GO:0003824	catalytic activity	18378	316	369.94	763	0.99997	0.07598	1	comp10360_c0_seq2,comp104210_c0_seq1,comp10446_c0_seq14,comp10446_c0_seq2,comp10446_c0_seq5,comp10446_c0_seq6,comp10446_c0_seq9,comp10474_c0_seq3,comp10510_c0_seq4,comp10845_c0_seq2,comp108681_c0_seq1,comp11015_c0_seq25,comp1112_c0_seq5,comp11127_c0_seq1,comp11127_c0_seq13,comp11127_c0_seq2,comp1127_c2_seq10,comp1127_c2_seq7,comp1127_c2_seq8,comp1127_c2_seq9,comp11290_c0_seq1,comp11290_c0_seq2,co…
495	GO:0003909	DNA ligase activity	27	1	0.54	431	0.42261	0.00045	1	comp11744_c0_seq2
496	GO:0003916	DNA topoisomerase activity	43	3	0.87	170	0.05537	0.15626	1	comp6141_c0_seq1,comp6141_c0_seq2,comp6141_c0_seq9
497	GO:0003964	RNA-directed DNA polymerase activity	44	3	0.89	171	0.05857	0.0095	1	comp4312_c0_seq26,comp4312_c0_seq35,comp57739_c0_seq1
498	GO:0003995	acyl-CoA dehydrogenase activity	87	2	1.75	484	0.52509	0.78291	1	comp35878_c0_seq1,comp35878_c0_seq2
499	GO:0004004	ATP-dependent RNA helicase activity	143	1	2.88	668	0.94572	0.27448	1	comp611_c0_seq3
500	GO:0004054	arginine kinase activity	1	1	0.02	125	0.02013	0.99992	1	comp43122_c0_seq1
501	GO:0004111	creatine kinase activity	11	2	0.22	115	0.01973	0.77277	1	comp54232_c0_seq1,comp54232_c0_seq2
502	GO:0004112	cyclic-nucleotide phosphodiesterase activity	56	1	1.13	550	0.68005	0.2841	1	comp15054_c0_seq11
503	GO:0004114	3',5'-cyclic-nucleotide phosphodiesterase activity	54	1	1.09	546	0.66675	0.3017	1	comp15054_c0_seq11
504	GO:0004129	cytochrome-c oxidase activity	38	1	0.76	491	0.53842	0.55908	1	comp1484_c0_seq1
505	GO:0004152	dihydroorotate dehydrogenase activity	20	1	0.4	379	0.33422	7.60E-012	1	comp3119_c0_seq14
506	GO:0004177	aminopeptidase activity	95	1	1.91	624	0.85547	0.56798	1	comp42711_c0_seq1
507	GO:0004181	metallocarboxypeptidase activity	38	1	0.76	492	0.53842	0.26084	1	comp43386_c0_seq1
508	GO:0004222	metalloendopeptidase activity	155	2	3.12	604	0.82165	8.00E-005	1	comp24770_c0_seq10,comp8115_c0_seq1
509	GO:0004252	serine-type endopeptidase activity	248	13	4.99	55	0.00169	0.00025	1	comp1148_c0_seq7,comp1148_c0_seq9,comp14788_c0_seq1,comp16222_c0_seq1,comp165_c0_seq14,comp165_c0_seq18,comp25834_c0_seq2,comp36261_c0_seq1,comp40423_c0_seq1,comp543_c1_seq28,comp5678_c0_seq1,comp63368_c0_seq1,comp8611_c0_seq1
510	GO:0004428	inositol or phosphatidylinositol kinase activity	163	2	3.28	617	0.84255	0.00955	1	comp46274_c0_seq1,comp50147_c0_seq1
511	GO:0004448	isocitrate dehydrogenase activity	33	1	0.66	461	0.48898	0.32733	1	comp87085_c0_seq1
512	GO:0004468	lysine N-acetyltransferase activity	210	1	4.23	699	0.98619	0.14606	1	comp16250_c0_seq1
513	GO:0004518	nuclease activity	523	3	10.53	733	0.99842	0.00864	1	comp13089_c0_seq2,comp24196_c0_seq1,comp7674_c1_seq58
514	GO:0004519	endonuclease activity	280	1	5.64	728	0.99671	0.39668	1	comp7674_c1_seq58
515	GO:0004520	endodeoxyribonuclease activity	119	1	2.4	649	0.91141	0.53956	1	comp7674_c1_seq58
516	GO:0004553	hydrolase activity, hydrolyzing O-glycosyl compounds	322	6	6.48	539	0.63144	0.02212	1	comp18597_c0_seq2,comp2462_c0_seq2,comp42417_c0_seq1,comp45456_c0_seq1,comp57592_c0_seq1,comp71675_c0_seq1
517	GO:0004558	alpha-glucosidase activity	69	1	1.39	580	0.75449	0.28132	1	comp57592_c0_seq1
518	GO:0004659	prenyltransferase activity	47	1	0.95	531	0.6157	0.01972	1	comp24265_c0_seq1
519	GO:0004673	protein histidine kinase activity	13	1	0.26	309	0.23233	0.66416	1	comp24196_c0_seq1
520	GO:0004675	transmembrane receptor protein serine/threonine kinase activity	20	1	0.4	380	0.33422	0.23405	1	comp54330_c0_seq1
521	GO:0004690	cyclic nucleotide-dependent protein kinase activity	34	1	0.68	467	0.49927	0.14263	1	comp73080_c0_seq1
522	GO:0004774	succinate-CoA ligase activity	19	1	0.38	368	0.32054	0.9854	1	comp59297_c0_seq1
523	GO:0004812	aminoacyl-tRNA ligase activity	260	1	5.23	717	0.99504	0.40651	1	comp7937_c0_seq11
524	GO:0004860	protein kinase inhibitor activity	97	3	1.95	351	0.31031	0.32623	1	comp28867_c0_seq1,comp30789_c0_seq2,comp73080_c0_seq1
525	GO:0004866	endopeptidase inhibitor activity	289	21	5.82	14	5.20E-007	0.90554	1	comp18032_c0_seq9,comp2767_c0_seq1,comp323_c1_seq1,comp323_c1_seq10,comp323_c1_seq12,comp323_c1_seq17,comp323_c1_seq20,comp323_c1_seq3,comp323_c1_seq6,comp323_c1_seq8,comp323_c1_seq9,comp3314_c0_seq1,comp3314_c0_seq12,comp3314_c0_seq2,comp3314_c0_seq22,comp3314_c0_seq34,comp34664_c0_seq1,comp36820_c0_seq2,comp40423_c0_seq1,comp45335_c0_seq1,comp53674_c0_seq1
526	GO:0004867	serine-type endopeptidase inhibitor activity	98	7	1.97	65	0.00371	0.99999	1	comp2767_c0_seq1,comp323_c1_seq20,comp323_c1_seq9,comp3314_c0_seq1,comp3314_c0_seq2,comp3314_c0_seq34,comp40423_c0_seq1
527	GO:0004869	cysteine-type endopeptidase inhibitor activity	103	4	2.07	253	0.15432	0.97436	1	comp34664_c0_seq1,comp36820_c0_seq2,comp45335_c0_seq1,comp53674_c0_seq1
528	GO:0004995	tachykinin receptor activity	1	1	0.02	126	0.02013	0.99936	1	comp10008_c0_seq2
529	GO:0005041	low-density lipoprotein receptor activity	61	3	1.23	233	0.12472	0.00606	1	comp42359_c0_seq2,comp42359_c0_seq3,comp46828_c0_seq2
530	GO:0005044	scavenger receptor activity	64	3	1.29	241	0.13837	1.70E-007	1	comp1112_c0_seq18,comp1112_c0_seq8,comp42975_c0_seq1
531	GO:0005048	signal sequence binding	86	4	1.73	214	0.09568	0.12222	1	comp2510_c0_seq7,comp30217_c0_seq2,comp30217_c0_seq3,comp9585_c0_seq12
532	GO:0005095	GTPase inhibitor activity	87	1	1.75	609	0.82987	0.29107	1	comp4667_c0_seq7
533	GO:0005112	Notch binding	72	1	1.45	588	0.76904	0.00417	1	comp832_c0_seq72
534	GO:0005126	cytokine receptor binding	198	4	3.99	513	0.5662	0.42985	1	comp42711_c0_seq1,comp54330_c0_seq1,comp60_c3_seq7,comp60_c3_seq8
535	GO:0005158	insulin receptor binding	102	1	2.05	635	0.8747	0.00115	1	comp393_c2_seq47
536	GO:0005217	intracellular ligand-gated ion channel activity	71	1	1.43	586	0.76429	0.95077	1	comp54330_c0_seq1
537	GO:0005218	intracellular ligand-gated calcium channel activity	34	1	0.68	468	0.49927	0.67228	1	comp54330_c0_seq1
538	GO:0005253	anion channel activity	118	1	2.38	647	0.90959	0.05174	1	comp1499_c0_seq2
539	GO:0005261	cation channel activity	393	1	7.91	750	0.99968	0.22027	1	comp54330_c0_seq1
540	GO:0005262	calcium channel activity	155	1	3.12	676	0.95751	0.80403	1	comp54330_c0_seq1
541	GO:0005294	neutral L-amino acid secondary active transmembrane transporter activity	40	3	0.81	165	0.04631	0.25756	1	comp17673_c0_seq1,comp17673_c0_seq3,comp476_c2_seq2
542	GO:0005308	creatine transporter activity	19	1	0.38	369	0.32054	0.99885	1	comp54255_c0_seq1
543	GO:0005313	L-glutamate transmembrane transporter activity	35	1	0.7	474	0.50936	0.00225	1	comp22066_c0_seq1
544	GO:0005326	neurotransmitter transporter activity	35	1	0.7	475	0.50936	0.00585	1	comp476_c2_seq2
545	GO:0005332	gamma-aminobutyric acid:sodium symporter activity	29	3	0.58	119	0.02012	0.99833	1	comp17673_c0_seq3,comp51699_c0_seq2,comp54255_c0_seq1
546	GO:0005343	organic acid:sodium symporter activity	85	7	1.71	54	0.00165	0.55127	1	comp17673_c0_seq1,comp17673_c0_seq2,comp17673_c0_seq3,comp22066_c0_seq1,comp476_c2_seq2,comp51699_c0_seq2,comp54255_c0_seq1
547	GO:0005355	glucose transmembrane transporter activity	22	3	0.44	87	0.00941	0.99155	1	comp37471_c0_seq1,comp6240_c0_seq3,comp6240_c0_seq5
548	GO:0005362	low-affinity glucose:sodium symporter activity	4	2	0.08	59	0.00236	0.99887	1	comp6240_c0_seq3,comp6240_c0_seq5
549	GO:0005372	water transmembrane transporter activity	17	2	0.34	163	0.04507	0.93878	1	comp18367_c0_seq1,comp26222_c0_seq2
550	GO:0005375	copper ion transmembrane transporter activity	45	1	0.91	525	0.59973	0.00482	1	comp42773_c0_seq1
551	GO:0005416	cation:amino acid symporter activity	67	7	1.35	33	0.0004	0.39816	1	comp17673_c0_seq1,comp17673_c0_seq2,comp17673_c0_seq3,comp22066_c0_seq1,comp476_c2_seq2,comp51699_c0_seq2,comp54255_c0_seq1
552	GO:0005496	steroid binding	145	1	2.92	670	0.94789	0.16979	1	comp12632_c0_seq1
553	GO:0005501	retinoid binding	40	1	0.81	506	0.55684	0.27051	1	comp36619_c0_seq1
554	GO:0005504	fatty acid binding	159	4	3.2	415	0.39814	0.50981	1	comp17206_c0_seq1,comp24196_c0_seq1,comp35878_c0_seq1,comp35878_c0_seq2
555	GO:0005527	macrolide binding	30	5	0.6	29	0.00031	0.84432	1	comp1239_c0_seq4,comp1239_c0_seq9,comp4999_c0_seq2,comp4999_c0_seq3,comp54330_c0_seq1
556	GO:0005529	sugar binding	387	16	7.79	72	0.00571	0.0002	1	comp108_c3_seq1,comp108_c3_seq2,comp111_c0_seq6,comp111_c0_seq8,comp1183_c0_seq2,comp11923_c0_seq4,comp11958_c0_seq1,comp16222_c0_seq1,comp1782_c0_seq1,comp20707_c0_seq1,comp224_c1_seq2,comp24427_c0_seq1,comp290_c0_seq1,comp4974_c0_seq1,comp57592_c0_seq1,comp96013_c0_seq1
557	GO:0008066	glutamate receptor activity	41	1	0.83	512	0.56577	0.54936	1	comp71753_c0_seq1
558	GO:0008080	N-acetyltransferase activity	249	1	5.01	715	0.99378	0.06188	1	comp16250_c0_seq1
559	GO:0008083	growth factor activity	72	3	1.45	269	0.177	0.7258	1	comp1148_c0_seq7,comp1148_c0_seq9,comp832_c0_seq72
560	GO:0008135	translation factor activity, nucleic acid binding	390	8	7.85	485	0.52784	0.96199	1	comp11290_c0_seq1,comp11290_c0_seq2,comp11290_c0_seq3,comp14178_c0_seq1,comp23178_c0_seq1,comp42969_c0_seq1,comp61234_c0_seq1,comp66400_c0_seq1
561	GO:0008170	N-methyltransferase activity	235	5	4.73	480	0.51279	0.63115	1	comp10360_c0_seq2,comp27976_c0_seq2,comp5083_c0_seq1,comp5083_c0_seq2,comp51691_c0_seq1
562	GO:0008173	RNA methyltransferase activity	82	2	1.65	464	0.49358	0.00742	1	comp6323_c0_seq3,comp77286_c0_seq1
563	GO:0008175	tRNA methyltransferase activity	30	1	0.6	448	0.4568	0.02933	1	comp6323_c0_seq3
564	GO:0008186	RNA-dependent ATPase activity	145	1	2.92	671	0.94789	0.19595	1	comp611_c0_seq3
565	GO:0008187	poly-pyrimidine tract binding	59	2	1.19	374	0.33363	0.01705	1	comp38551_c0_seq1,comp59502_c0_seq1
566	GO:0008227	G-protein coupled amine receptor activity	45	2	0.91	304	0.22925	0.84755	1	comp18211_c0_seq1,comp18211_c0_seq2
567	GO:0008235	metalloexopeptidase activity	90	2	1.81	500	0.54335	0.00054	1	comp42711_c0_seq1,comp43386_c0_seq1
568	GO:0008276	protein methyltransferase activity	252	4	5.07	576	0.74885	0.29733	1	comp27976_c0_seq2,comp5083_c0_seq1,comp5083_c0_seq2,comp51691_c0_seq1
569	GO:0008374	O-acyltransferase activity	91	1	1.83	618	0.84319	8.70E-006	1	comp5743_c0_seq1
570	GO:0008379	thioredoxin peroxidase activity	10	1	0.2	277	0.18403	0.96054	1	comp42627_c0_seq1
571	GO:0008483	transaminase activity	95	1	1.91	625	0.85547	0.00015	1	comp53727_c0_seq1
572	GO:0008509	anion transmembrane transporter activity	388	4	7.81	673	0.95421	0.22263	1	comp1499_c0_seq2,comp76937_c0_seq1,comp8031_c0_seq4,comp8031_c0_seq6
573	GO:0008528	peptide receptor activity, G-protein coupled	64	5	1.29	86	0.00936	0.99106	1	comp10008_c0_seq1,comp10008_c0_seq2,comp10116_c0_seq1,comp10116_c0_seq2,comp37341_c0_seq1
574	GO:0008559	xenobiotic-transporting ATPase activity	35	1	0.7	476	0.50936	0.19953	1	comp54010_c0_seq1
575	GO:0009374	biotin binding	38	1	0.76	493	0.53842	1.90E-016	1	comp10474_c0_seq3
576	GO:0015002	heme-copper terminal oxidase activity	38	1	0.76	494	0.53842	0.55908	1	comp1484_c0_seq1
577	GO:0015036	disulfide oxidoreductase activity	73	2	1.47	438	0.43366	0.96319	1	comp1598_c0_seq7,comp1598_c0_seq8
578	GO:0015077	monovalent inorganic cation transmembrane transporter activity	439	20	8.84	41	0.00068	0.72546	1	comp104210_c0_seq1,comp1484_c0_seq1,comp17673_c0_seq1,comp17673_c0_seq2,comp17673_c0_seq3,comp22066_c0_seq1,comp37096_c0_seq1,comp37471_c0_seq1,comp37693_c0_seq1,comp38551_c0_seq1,comp46561_c0_seq1,comp476_c2_seq2,comp51644_c0_seq1,comp51699_c0_seq2,comp54255_c0_seq1,comp55319_c0_seq1,comp59502_c0_seq1,comp60202_c0_seq1,comp6240_c0_seq3,comp6240_c0_seq5
579	GO:0015081	sodium ion transmembrane transporter activity	231	10	4.65	111	0.01931	0.03619	1	comp17673_c0_seq1,comp17673_c0_seq2,comp17673_c0_seq3,comp22066_c0_seq1,comp37471_c0_seq1,comp476_c2_seq2,comp51699_c0_seq2,comp54255_c0_seq1,comp6240_c0_seq3,comp6240_c0_seq5
580	GO:0015103	inorganic anion transmembrane transporter activity	142	3	2.86	501	0.54677	0.03486	1	comp76937_c0_seq1,comp8031_c0_seq4,comp8031_c0_seq6
581	GO:0015114	phosphate transmembrane transporter activity	34	1	0.68	469	0.49927	0.26543	1	comp76937_c0_seq1
582	GO:0015142	tricarboxylic acid transmembrane transporter activity	15	2	0.3	149	0.03573	0.9895	1	comp8031_c0_seq4,comp8031_c0_seq6
583	GO:0015144	carbohydrate transmembrane transporter activity	79	3	1.59	291	0.2129	0.99986	1	comp37471_c0_seq1,comp6240_c0_seq3,comp6240_c0_seq5
584	GO:0015145	monosaccharide transmembrane transporter activity	38	3	0.76	158	0.04071	0.64378	1	comp37471_c0_seq1,comp6240_c0_seq3,comp6240_c0_seq5
585	GO:0015149	hexose transmembrane transporter activity	28	3	0.56	110	0.01831	0.99995	1	comp37471_c0_seq1,comp6240_c0_seq3,comp6240_c0_seq5
586	GO:0015166	polyol transmembrane transporter activity	10	1	0.2	278	0.18403	0.03442	1	comp18367_c0_seq1
587	GO:0015168	glycerol transmembrane transporter activity	6	1	0.12	226	0.11487	0.24223	1	comp18367_c0_seq1
588	GO:0015171	amino acid transmembrane transporter activity	238	13	4.79	49	0.00117	0.06037	1	comp17673_c0_seq1,comp17673_c0_seq2,comp17673_c0_seq3,comp22066_c0_seq1,comp41410_c0_seq1,comp476_c2_seq2,comp51699_c0_seq2,comp54255_c0_seq1,comp8031_c0_seq1,comp8031_c0_seq3,comp8031_c0_seq4,comp8031_c0_seq5,comp8031_c0_seq6
589	GO:0015172	acidic amino acid transmembrane transporter activity	37	1	0.74	487	0.52893	0.00079	1	comp22066_c0_seq1
590	GO:0015173	aromatic amino acid transmembrane transporter activity	34	5	0.68	37	0.00056	0.55473	1	comp8031_c0_seq1,comp8031_c0_seq3,comp8031_c0_seq4,comp8031_c0_seq5,comp8031_c0_seq6
591	GO:0015175	neutral amino acid transmembrane transporter activity	106	4	2.13	259	0.16582	0.02336	1	comp17673_c0_seq1,comp17673_c0_seq2,comp17673_c0_seq3,comp476_c2_seq2
592	GO:0015179	L-amino acid transmembrane transporter activity	143	9	2.88	62	0.00252	0.81053	1	comp17673_c0_seq3,comp22066_c0_seq1,comp51699_c0_seq2,comp54255_c0_seq1,comp8031_c0_seq1,comp8031_c0_seq3,comp8031_c0_seq4,comp8031_c0_seq5,comp8031_c0_seq6
593	GO:0015185	L-gamma-aminobutyric acid transmembrane transporter activity	29	3	0.58	120	0.02012	0.99833	1	comp17673_c0_seq3,comp51699_c0_seq2,comp54255_c0_seq1
594	GO:0015205	nucleobase transmembrane transporter activity	30	2	0.6	231	0.12177	0.40607	1	comp18367_c0_seq1,comp50027_c0_seq1
595	GO:0015207	adenine transmembrane transporter activity	6	1	0.12	227	0.11487	0.7633	1	comp50027_c0_seq1
596	GO:0015278	calcium-release channel activity	73	1	1.47	594	0.7737	0.94738	1	comp54330_c0_seq1
597	GO:0015291	secondary active transmembrane transporter activity	502	11	10.1	434	0.43028	0.51337	1	comp17673_c0_seq1,comp17673_c0_seq2,comp17673_c0_seq3,comp22066_c0_seq1,comp37471_c0_seq1,comp476_c2_seq2,comp51699_c0_seq2,comp54255_c0_seq1,comp6240_c0_seq3,comp6240_c0_seq5,comp76937_c0_seq1
598	GO:0015294	solute:cation symporter activity	237	10	4.77	130	0.02259	0.07014	1	comp17673_c0_seq1,comp17673_c0_seq2,comp17673_c0_seq3,comp22066_c0_seq1,comp37471_c0_seq1,comp476_c2_seq2,comp51699_c0_seq2,comp54255_c0_seq1,comp6240_c0_seq3,comp6240_c0_seq5
599	GO:0015370	solute:sodium symporter activity	159	10	3.2	52	0.0015	0.55194	1	comp17673_c0_seq1,comp17673_c0_seq2,comp17673_c0_seq3,comp22066_c0_seq1,comp37471_c0_seq1,comp476_c2_seq2,comp51699_c0_seq2,comp54255_c0_seq1,comp6240_c0_seq3,comp6240_c0_seq5
600	GO:0015375	glycine:sodium symporter activity	29	3	0.58	121	0.02012	0.04701	1	comp17673_c0_seq1,comp17673_c0_seq3,comp476_c2_seq2
601	GO:0015399	primary active transmembrane transporter activity	411	10	8.27	357	0.31629	0.57425	1	comp104210_c0_seq1,comp37096_c0_seq1,comp37693_c0_seq1,comp38551_c0_seq1,comp42773_c0_seq1,comp46561_c0_seq1,comp51644_c0_seq1,comp54010_c0_seq1,comp59502_c0_seq1,comp60202_c0_seq1
602	GO:0015501	glutamate:sodium symporter activity	4	1	0.08	194	0.07812	0.60885	1	comp22066_c0_seq1
603	GO:0015645	fatty acid ligase activity	82	1	1.65	603	0.81162	0.50034	1	comp31241_c0_seq1
604	GO:0015662	ATPase activity, coupled to transmembrane movement of ions, phosphorylative mechanism	142	2	2.86	598	0.78235	0.04937	1	comp38551_c0_seq1,comp42773_c0_seq1
605	GO:0015665	alcohol transmembrane transporter activity	28	1	0.56	440	0.43424	0.00829	1	comp18367_c0_seq1
606	GO:0015925	galactosidase activity	23	3	0.46	92	0.01066	0.90346	1	comp42417_c0_seq1,comp45456_c0_seq1,comp71675_c0_seq1
607	GO:0015932	nucleobase-containing compound transmembrane transporter activity	61	2	1.23	386	0.34832	0.28871	1	comp18367_c0_seq1,comp50027_c0_seq1
608	GO:0016019	peptidoglycan receptor activity	12	1	0.24	299	0.21655	0.90896	1	comp5301_c1_seq10
609	GO:0016215	CoA desaturase activity	12	1	0.24	300	0.21655	0.30839	1	comp46260_c0_seq1
610	GO:0016247	channel regulator activity	124	1	2.5	654	0.92	0.03778	1	comp25089_c0_seq2
611	GO:0016278	lysine N-methyltransferase activity	181	4	3.64	466	0.49568	0.21123	1	comp27976_c0_seq2,comp5083_c0_seq1,comp5083_c0_seq2,comp51691_c0_seq1
612	GO:0016307	phosphatidylinositol phosphate kinase activity	42	2	0.85	289	0.207	0.11985	1	comp46274_c0_seq1,comp50147_c0_seq1
613	GO:0016401	palmitoyl-CoA oxidase activity	24	2	0.48	205	0.08348	0.2868	1	comp35878_c0_seq1,comp35878_c0_seq2
614	GO:0016402	pristanoyl-CoA oxidase activity	22	1	0.44	392	0.36077	0.07903	1	comp17206_c0_seq1
615	GO:0016405	CoA-ligase activity	62	2	1.25	387	0.35562	0.98373	1	comp59297_c0_seq1,comp74407_c0_seq1
616	GO:0016407	acetyltransferase activity	327	1	6.58	734	0.99874	5.00E-005	1	comp16250_c0_seq1
617	GO:0016410	N-acyltransferase activity	267	1	5.37	723	0.9957	0.01383	1	comp16250_c0_seq1
618	GO:0016421	CoA carboxylase activity	63	1	1.27	568	0.72257	1.10E-012	1	comp10474_c0_seq3
619	GO:0016427	tRNA (cytosine) methyltransferase activity	4	1	0.08	195	0.07812	0.03904	1	comp6323_c0_seq3
620	GO:0016504	peptidase activator activity	109	6	2.19	131	0.0231	0.01954	1	comp1198_c0_seq4,comp18150_c0_seq1,comp186_c0_seq1,comp186_c1_seq6,comp186_c1_seq8,comp399_c0_seq5
621	GO:0016505	apoptotic protease activator activity	43	1	0.87	520	0.58309	0.07108	1	comp18150_c0_seq1
622	GO:0016597	amino acid binding	256	7	5.15	325	0.25876	0.1185	1	comp18645_c0_seq4,comp18645_c0_seq5,comp22066_c0_seq1,comp28562_c0_seq1,comp30789_c0_seq1,comp30789_c0_seq2,comp75402_c0_seq1
623	GO:0016620	oxidoreductase activity, acting on the aldehyde or oxo group of donors, NAD or NADP as acceptor	133	3	2.68	470	0.50277	0.00169	1	comp44110_c0_seq1,comp66438_c0_seq1,comp80004_c0_seq1
624	GO:0016627	oxidoreductase activity, acting on the CH-CH group of donors	298	7	6	414	0.39344	0.16011	1	comp17206_c0_seq1,comp3119_c0_seq14,comp35878_c0_seq1,comp35878_c0_seq2,comp45335_c0_seq1,comp53674_c0_seq1,comp59702_c0_seq1
625	GO:0016628	oxidoreductase activity, acting on the CH-CH group of donors, NAD or NADP as acceptor	84	3	1.69	313	0.23942	0.00021	1	comp3119_c0_seq14,comp45335_c0_seq1,comp53674_c0_seq1
626	GO:0016634	oxidoreductase activity, acting on the CH-CH group of donors, oxygen as acceptor	88	4	1.77	220	0.10194	0.00056	1	comp17206_c0_seq1,comp3119_c0_seq14,comp35878_c0_seq1,comp35878_c0_seq2
627	GO:0016635	oxidoreductase activity, acting on the CH-CH group of donors, quinone or related compound as acceptor	42	2	0.85	290	0.207	1.30E-006	1	comp3119_c0_seq14,comp59702_c0_seq1
628	GO:0016651	oxidoreductase activity, acting on NADH or NADPH	200	1	4.03	695	0.98306	0.13888	1	comp267_c0_seq6
629	GO:0016667	oxidoreductase activity, acting on a sulfur group of donors	131	3	2.64	463	0.49269	0.72046	1	comp1598_c0_seq7,comp1598_c0_seq8,comp49145_c0_seq1
630	GO:0016675	oxidoreductase activity, acting on a heme group of donors	42	1	0.85	517	0.57452	0.59563	1	comp1484_c0_seq1
631	GO:0016676	oxidoreductase activity, acting on a heme group of donors, oxygen as acceptor	38	1	0.76	495	0.53842	0.55908	1	comp1484_c0_seq1
632	GO:0016684	oxidoreductase activity, acting on peroxide as acceptor	138	5	2.78	246	0.1466	0.40305	1	comp42627_c0_seq1,comp4686_c0_seq1,comp4686_c0_seq2,comp4686_c0_seq3,comp4686_c0_seq5
633	GO:0016701	oxidoreductase activity, acting on single donors with incorporation of molecular oxygen	118	2	2.38	557	0.6897	0.16671	1	comp2289_c0_seq12,comp2289_c0_seq13
634	GO:0016706	oxidoreductase activity, acting on paired donors, with incorporation or reduction of molecular oxygen, 2-oxoglutarate as one donor, and incorporation of one atom each of oxygen into both donors	126	1	2.54	657	0.9232	0.13321	1	comp53604_c0_seq1
635	GO:0016709	oxidoreductase activity, acting on paired donors, with incorporation or reduction of molecular oxygen, NADH or NADPH as one donor, and incorporation of one atom of oxygen	87	1	1.75	610	0.82987	0.61619	1	comp28562_c0_seq1
636	GO:0016715	oxidoreductase activity, acting on paired donors, with incorporation or reduction of molecular oxygen, reduced ascorbate as one donor, and incorporation of one atom of oxygen	9	2	0.18	103	0.01326	0.71716	1	comp43293_c0_seq1,comp43293_c0_seq2
637	GO:0016717	oxidoreductase activity, acting on paired donors, with oxidation of a pair of donors resulting in the reduction of molecular oxygen to two molecules of water	14	1	0.28	319	0.24779	0.04867	1	comp46260_c0_seq1
638	GO:0016721	oxidoreductase activity, acting on superoxide radicals as acceptor	11	2	0.22	116	0.01973	0.8662	1	comp16556_c0_seq1,comp47397_c0_seq1
639	GO:0016742	hydroxymethyl-, formyl- and related transferase activity	33	1	0.66	462	0.48898	0.91053	1	comp8218_c0_seq5
640	GO:0016743	carboxyl- or carbamoyltransferase activity	38	2	0.76	270	0.17774	5.60E-005	1	comp18645_c0_seq4,comp18645_c0_seq5
641	GO:0016747	transferase activity, transferring acyl groups other than amino-acyl groups	549	3	11.05	737	0.99899	0.01134	1	comp16250_c0_seq1,comp5743_c0_seq1,comp9910_c0_seq2
642	GO:0016755	transferase activity, transferring amino-acyl groups	48	1	0.97	536	0.62345	0.01128	1	comp53604_c0_seq1
643	GO:0016765	transferase activity, transferring alkyl or aryl (other than methyl) groups	145	5	2.92	262	0.16911	0.00889	1	comp24265_c0_seq1,comp9951_c0_seq10,comp9951_c0_seq2,comp9951_c0_seq4,comp9951_c0_seq5
644	GO:0016769	transferase activity, transferring nitrogenous groups	113	1	2.27	645	0.89988	0.00013	1	comp53727_c0_seq1
645	GO:0016776	phosphotransferase activity, phosphate group as acceptor	108	1	2.17	640	0.88913	0.30128	1	comp24196_c0_seq1
646	GO:0016779	nucleotidyltransferase activity	480	4	9.66	701	0.98782	0.02121	1	comp25879_c0_seq2,comp4312_c0_seq26,comp4312_c0_seq35,comp57739_c0_seq1
647	GO:0016782	transferase activity, transferring sulfur-containing groups	218	1	4.39	703	0.98828	0.0013	1	comp3767_c0_seq1
648	GO:0016798	hydrolase activity, acting on glycosyl bonds	406	9	8.17	436	0.43187	0.09302	1	comp11127_c0_seq1,comp11127_c0_seq13,comp11127_c0_seq2,comp18597_c0_seq2,comp2462_c0_seq2,comp42417_c0_seq1,comp45456_c0_seq1,comp57592_c0_seq1,comp71675_c0_seq1
649	GO:0016799	hydrolase activity, hydrolyzing N-glycosyl compounds	60	3	1.21	229	0.12028	0.62353	1	comp11127_c0_seq1,comp11127_c0_seq13,comp11127_c0_seq2
650	GO:0016801	hydrolase activity, acting on ether bonds	55	4	1.11	136	0.02473	0.9936	1	comp2841_c0_seq1,comp2841_c0_seq2,comp2841_c0_seq3,comp46524_c0_seq1
651	GO:0016802	trialkylsulfonium hydrolase activity	19	1	0.38	370	0.32054	0.21215	1	comp46524_c0_seq1
652	GO:0016803	ether hydrolase activity	36	3	0.72	148	0.03548	0.97385	1	comp2841_c0_seq1,comp2841_c0_seq2,comp2841_c0_seq3
653	GO:0016810	hydrolase activity, acting on carbon-nitrogen (but not peptide) bonds	318	6	6.4	533	0.61944	0.01459	1	comp18645_c0_seq4,comp18645_c0_seq5,comp42417_c0_seq1,comp45456_c0_seq1,comp71675_c0_seq1,comp8218_c0_seq5
654	GO:0016811	hydrolase activity, acting on carbon-nitrogen (but not peptide) bonds, in linear amides	181	3	3.64	563	0.70847	0.01918	1	comp42417_c0_seq1,comp45456_c0_seq1,comp71675_c0_seq1
655	GO:0016812	hydrolase activity, acting on carbon-nitrogen (but not peptide) bonds, in cyclic amides	41	2	0.83	283	0.19963	0.00027	1	comp18645_c0_seq4,comp18645_c0_seq5
656	GO:0016814	hydrolase activity, acting on carbon-nitrogen (but not peptide) bonds, in cyclic amidines	68	1	1.37	577	0.74943	0.09292	1	comp8218_c0_seq5
657	GO:0016829	lyase activity	591	6	11.9	689	0.97996	0.51769	1	comp43293_c0_seq1,comp43293_c0_seq2,comp75314_c0_seq1,comp83929_c0_seq1,comp93743_c0_seq1,comp93960_c0_seq1
658	GO:0016830	carbon-carbon lyase activity	193	3	3.88	575	0.74829	0.03252	1	comp75314_c0_seq1,comp93743_c0_seq1,comp93960_c0_seq1
659	GO:0016831	carboxy-lyase activity	113	2	2.27	545	0.66673	0.07742	1	comp75314_c0_seq1,comp93960_c0_seq1
660	GO:0016832	aldehyde-lyase activity	29	1	0.58	445	0.44564	0.27338	1	comp93743_c0_seq1
661	GO:0016835	carbon-oxygen lyase activity	187	1	3.76	686	0.9779	0.16662	1	comp83929_c0_seq1
662	GO:0016836	hydro-lyase activity	151	1	3.04	672	0.9539	0.05317	1	comp83929_c0_seq1
663	GO:0016840	carbon-nitrogen lyase activity	41	2	0.83	284	0.19963	0.42488	1	comp43293_c0_seq1,comp43293_c0_seq2
664	GO:0016842	amidine-lyase activity	17	2	0.34	164	0.04507	0.96489	1	comp43293_c0_seq1,comp43293_c0_seq2
665	GO:0016859	cis-trans isomerase activity	117	5	2.36	208	0.08796	0.04544	1	comp1239_c0_seq4,comp1239_c0_seq9,comp26813_c0_seq1,comp26813_c0_seq2,comp54330_c0_seq1
666	GO:0016860	intramolecular oxidoreductase activity	119	3	2.4	435	0.43029	0.71454	1	comp1598_c0_seq7,comp1598_c0_seq8,comp53604_c0_seq1
667	GO:0016862	intramolecular oxidoreductase activity, interconverting keto- and enol-groups	32	3	0.64	139	0.02613	0.93385	1	comp1598_c0_seq7,comp1598_c0_seq8,comp53604_c0_seq1
668	GO:0016864	intramolecular oxidoreductase activity, transposing S-S bonds	31	3	0.62	135	0.02403	0.88235	1	comp1598_c0_seq7,comp1598_c0_seq8,comp53604_c0_seq1
669	GO:0016866	intramolecular transferase activity	86	3	1.73	322	0.25018	0.0095	1	comp4312_c0_seq26,comp4312_c0_seq35,comp57739_c0_seq1
670	GO:0016875	ligase activity, forming carbon-oxygen bonds	264	1	5.31	720	0.99543	0.39984	1	comp7937_c0_seq11
671	GO:0016876	ligase activity, forming aminoacyl-tRNA and related compounds	264	1	5.31	721	0.99543	0.39984	1	comp7937_c0_seq11
672	GO:0016877	ligase activity, forming carbon-sulfur bonds	135	3	2.72	479	0.51274	0.99089	1	comp31241_c0_seq1,comp59297_c0_seq1,comp74407_c0_seq1
673	GO:0016878	acid-thiol ligase activity	88	2	1.77	488	0.53123	0.98966	1	comp59297_c0_seq1,comp74407_c0_seq1
674	GO:0016884	carbon-nitrogen ligase activity, with glutamine as amido-N-donor	98	2	1.97	522	0.58961	5.40E-005	1	comp18645_c0_seq4,comp18645_c0_seq5
675	GO:0016885	ligase activity, forming carbon-carbon bonds	77	1	1.55	600	0.79142	5.60E-020	1	comp10474_c0_seq3
676	GO:0016886	ligase activity, forming phosphoric ester bonds	35	1	0.7	477	0.50936	2.90E-005	1	comp11744_c0_seq2
677	GO:0016888	endodeoxyribonuclease activity, producing 5'-phosphomonoesters	39	1	0.79	503	0.54773	0.60013	1	comp7674_c1_seq58
678	GO:0016893	endonuclease activity, active with either ribo- or deoxyribonucleic acids and producing 5'-phosphomonoesters	97	1	1.95	629	0.86125	0.67855	1	comp7674_c1_seq58
679	GO:0016903	oxidoreductase activity, acting on the aldehyde or oxo group of donors	198	3	3.99	583	0.76354	0.08686	1	comp44110_c0_seq1,comp66438_c0_seq1,comp80004_c0_seq1
680	GO:0016922	ligand-dependent nuclear receptor binding	51	1	1.03	543	0.64576	0.16562	1	comp16250_c0_seq1
681	GO:0017040	ceramidase activity	29	3	0.58	122	0.02012	0.79121	1	comp42417_c0_seq1,comp45456_c0_seq1,comp71675_c0_seq1
682	GO:0017069	snRNA binding	50	1	1.01	540	0.63847	0.00139	1	comp14178_c0_seq1
683	GO:0017134	fibroblast growth factor binding	96	2	1.93	518	0.57838	0.0001	1	comp22697_c0_seq1,comp71675_c0_seq1
684	GO:0017171	serine hydrolase activity	386	27	7.77	11	2.80E-008	0.01146	1	comp1148_c0_seq7,comp1148_c0_seq9,comp14788_c0_seq1,comp16222_c0_seq1,comp165_c0_seq14,comp165_c0_seq18,comp2084_c0_seq1,comp25089_c0_seq1,comp25089_c0_seq2,comp25834_c0_seq1,comp25834_c0_seq2,comp25834_c0_seq3,comp25834_c0_seq4,comp34955_c0_seq1,comp36261_c0_seq1,comp39590_c0_seq1,comp40423_c0_seq1,comp4682_c0_seq1,comp4682_c0_seq2,comp4682_c0_seq4,comp543_c1_seq28,comp5678_c0_seq1,comp61457_c0_…
685	GO:0019103	pyrimidine nucleotide binding	63	4	1.27	150	0.03816	2.80E-010	1	comp18645_c0_seq4,comp18645_c0_seq5,comp50566_c0_seq1,comp570_c0_seq7
686	GO:0019104	DNA N-glycosylase activity	45	3	0.91	184	0.06185	0.7253	1	comp11127_c0_seq1,comp11127_c0_seq13,comp11127_c0_seq2
687	GO:0019198	transmembrane receptor protein phosphatase activity	95	1	1.91	626	0.85547	0.00031	1	comp393_c2_seq47
688	GO:0019199	transmembrane receptor protein kinase activity	156	1	3.14	678	0.95837	0.62244	1	comp54330_c0_seq1
689	GO:0019202	amino acid kinase activity	6	1	0.12	228	0.11487	0.00094	1	comp43122_c0_seq1
690	GO:0019205	nucleobase-containing compound kinase activity	128	1	2.58	659	0.92627	0.59953	1	comp24196_c0_seq1
691	GO:0019207	kinase regulator activity	322	5	6.48	597	0.77833	0.61915	1	comp11958_c0_seq1,comp28867_c0_seq1,comp30789_c0_seq2,comp480_c2_seq3,comp73080_c0_seq1
692	GO:0019209	kinase activator activity	124	2	2.5	565	0.71553	0.93476	1	comp11958_c0_seq1,comp480_c2_seq3
693	GO:0019210	kinase inhibitor activity	126	3	2.54	450	0.46708	0.39329	1	comp28867_c0_seq1,comp30789_c0_seq2,comp73080_c0_seq1
694	GO:0019215	intermediate filament binding	10	1	0.2	279	0.18403	0.14274	1	comp24196_c0_seq1
695	GO:0019238	cyclohydrolase activity	22	1	0.44	393	0.36077	0.44217	1	comp8218_c0_seq5
696	GO:0019798	procollagen-proline dioxygenase activity	22	1	0.44	394	0.36077	0.06642	1	comp53604_c0_seq1
697	GO:0019829	cation-transporting ATPase activity	137	6	2.76	177	0.05921	0.01638	1	comp37096_c0_seq1,comp37693_c0_seq1,comp38551_c0_seq1,comp46561_c0_seq1,comp59502_c0_seq1,comp60202_c0_seq1
698	GO:0019840	isoprenoid binding	48	1	0.97	537	0.62345	0.16852	1	comp36619_c0_seq1
699	GO:0019842	vitamin binding	301	1	6.06	729	0.99786	1.20E-010	1	comp10474_c0_seq3
700	GO:0019865	immunoglobulin binding	38	5	0.76	45	0.00094	0.9999	1	comp2767_c0_seq1,comp36261_c0_seq1,comp4682_c0_seq1,comp4682_c0_seq4,comp63368_c0_seq1
701	GO:0019887	protein kinase regulator activity	249	5	5.01	509	0.56404	0.82561	1	comp11958_c0_seq1,comp28867_c0_seq1,comp30789_c0_seq2,comp480_c2_seq3,comp73080_c0_seq1
702	GO:0019956	chemokine binding	23	3	0.46	93	0.01066	1	1	comp3314_c0_seq1,comp3314_c0_seq2,comp3314_c0_seq34
703	GO:0019958	C-X-C chemokine binding	14	3	0.28	61	0.00251	1	1	comp3314_c0_seq1,comp3314_c0_seq2,comp3314_c0_seq34
704	GO:0022829	wide pore channel activity	18	1	0.36	349	0.30657	0.32337	1	comp18367_c0_seq1
705	GO:0022836	gated channel activity	410	4	8.25	679	0.9663	0.54531	1	comp1499_c0_seq2,comp54330_c0_seq1,comp575_c0_seq87,comp9406_c0_seq1
706	GO:0030169	low-density lipoprotein particle binding	125	6	2.52	159	0.04112	0.07411	1	comp16052_c1_seq4,comp42359_c0_seq2,comp42359_c0_seq3,comp46828_c0_seq1,comp46828_c0_seq2,comp57227_c0_seq1
707	GO:0030228	lipoprotein particle receptor activity	83	6	1.67	77	0.00664	0.04066	1	comp12004_c0_seq3,comp38551_c0_seq1,comp42359_c0_seq2,comp42359_c0_seq3,comp46828_c0_seq1,comp46828_c0_seq2
708	GO:0030247	polysaccharide binding	316	20	6.36	17	7.80E-006	0.00842	1	comp111_c0_seq6,comp111_c0_seq7,comp111_c0_seq8,comp1198_c0_seq4,comp128_c1_seq7,comp14452_c0_seq11,comp14452_c0_seq8,comp16768_c0_seq1,comp28967_c0_seq1,comp28967_c0_seq2,comp30_c2_seq3,comp44546_c0_seq1,comp4667_c0_seq7,comp4686_c0_seq5,comp4974_c0_seq2,comp5301_c1_seq10,comp7642_c0_seq1,comp869_c0_seq11,comp869_c0_seq12,comp869_c0_seq15
709	GO:0030291	protein serine/threonine kinase inhibitor activity	51	2	1.03	330	0.27411	0.60953	1	comp30789_c0_seq2,comp73080_c0_seq1
710	GO:0030295	protein kinase activator activity	100	2	2.01	526	0.60062	0.88912	1	comp11958_c0_seq1,comp480_c2_seq3
711	GO:0030296	protein tyrosine kinase activator activity	16	2	0.32	157	0.04029	0.00144	1	comp11958_c0_seq1,comp480_c2_seq3
712	GO:0030544	Hsp70 protein binding	78	1	1.57	601	0.79562	4.00E-007	1	comp3742_c0_seq41
713	GO:0030545	receptor regulator activity	48	2	0.97	323	0.25166	0.97727	1	comp11958_c0_seq1,comp480_c2_seq3
714	GO:0030546	receptor activator activity	32	2	0.64	239	0.13533	0.83351	1	comp11958_c0_seq1,comp480_c2_seq3
715	GO:0030594	neurotransmitter receptor activity	58	6	1.17	47	0.00108	0.7316	1	comp10008_c0_seq1,comp10008_c0_seq2,comp10116_c0_seq1,comp10116_c0_seq2,comp37341_c0_seq1,comp575_c0_seq87
716	GO:0031543	peptidyl-proline dioxygenase activity	26	1	0.52	422	0.41074	0.05828	1	comp53604_c0_seq1
717	GO:0031545	peptidyl-proline 4-dioxygenase activity	14	1	0.28	320	0.24779	0.01033	1	comp53604_c0_seq1
718	GO:0031683	G-protein beta/gamma-subunit complex binding	51	2	1.03	331	0.27411	0.24802	1	comp31009_c0_seq1,comp56668_c0_seq1
719	GO:0031997	N-terminal myristoylation domain binding	8	1	0.16	252	0.15015	0.8376	1	comp34666_c0_seq1
720	GO:0032052	bile acid binding	16	1	0.32	336	0.27778	0.60119	1	comp12632_c0_seq1
721	GO:0032182	small conjugating protein binding	218	1	4.39	704	0.98828	0.00203	1	comp72650_c0_seq1
722	GO:0032552	deoxyribonucleotide binding	36	2	0.72	258	0.16336	0.25919	1	comp50566_c0_seq1,comp570_c0_seq7
723	GO:0032554	purine deoxyribonucleotide binding	34	2	0.68	249	0.14921	0.29673	1	comp50566_c0_seq1,comp570_c0_seq7
724	GO:0032557	pyrimidine ribonucleotide binding	45	4	0.91	99	0.01263	4.60E-007	1	comp18645_c0_seq4,comp18645_c0_seq5,comp50566_c0_seq1,comp570_c0_seq7
725	GO:0032558	adenyl deoxyribonucleotide binding	34	2	0.68	250	0.14921	0.29673	1	comp50566_c0_seq1,comp570_c0_seq7
726	GO:0033170	protein-DNA loading ATPase activity	20	1	0.4	381	0.33422	1.10E-009	1	comp10845_c0_seq2
727	GO:0034061	DNA polymerase activity	191	3	3.84	573	0.74197	0.0002	1	comp4312_c0_seq26,comp4312_c0_seq35,comp57739_c0_seq1
728	GO:0034062	RNA polymerase activity	142	1	2.86	667	0.9446	0.21261	1	comp25879_c0_seq2
729	GO:0034187	apolipoprotein E binding	27	1	0.54	432	0.42261	0.97686	1	comp37336_c0_seq1
730	GO:0034512	box C/D snoRNA binding	4	1	0.08	196	0.07812	0.96339	1	comp9585_c0_seq12
731	GO:0034513	box H/ACA snoRNA binding	4	1	0.08	197	0.07812	0.96339	1	comp9585_c0_seq12
732	GO:0035254	glutamate receptor binding	123	3	2.48	446	0.45144	4.10E-013	1	comp3475_c0_seq11,comp3475_c0_seq2,comp3475_c0_seq4
733	GO:0042166	acetylcholine binding	50	1	1.01	541	0.63847	0.01901	1	comp575_c0_seq87
734	GO:0042287	MHC protein binding	53	7	1.07	21	9.00E-005	0.77763	1	comp11444_c0_seq1,comp11444_c0_seq2,comp11444_c0_seq3,comp37096_c0_seq1,comp37693_c0_seq1,comp38551_c0_seq1,comp59502_c0_seq1
735	GO:0042834	peptidoglycan binding	16	1	0.32	337	0.27778	0.9855	1	comp5301_c1_seq10
736	GO:0042910	xenobiotic transporter activity	40	1	0.81	507	0.55684	0.31849	1	comp54010_c0_seq1
737	GO:0042923	neuropeptide binding	36	5	0.72	42	0.00073	0.99995	1	comp10008_c0_seq1,comp10008_c0_seq2,comp10116_c0_seq1,comp10116_c0_seq2,comp37341_c0_seq1
738	GO:0043121	neurotrophin binding	20	1	0.4	382	0.33422	0.91701	1	comp40423_c0_seq1
739	GO:0043130	ubiquitin binding	207	1	4.17	697	0.98532	0.001	1	comp72650_c0_seq1
740	GO:0043236	laminin binding	97	1	1.95	630	0.86125	0.00146	1	comp4667_c0_seq7
741	GO:0043395	heparan sulfate proteoglycan binding	24	1	0.48	411	0.38626	0.41264	1	comp52091_c0_seq1
742	GO:0043499	eukaryotic cell surface binding	96	6	1.93	100	0.01312	0.68782	1	comp11923_c0_seq4,comp1583_c0_seq1,comp37096_c0_seq1,comp37693_c0_seq1,comp38551_c0_seq1,comp59502_c0_seq1
743	GO:0043559	insulin binding	44	1	0.89	523	0.5915	0.06913	1	comp46121_c0_seq1
744	GO:0043682	copper-transporting ATPase activity	24	1	0.48	412	0.38626	0.09003	1	comp42773_c0_seq1
745	GO:0046915	transition metal ion transmembrane transporter activity	101	1	2.03	633	0.87212	7.80E-005	1	comp42773_c0_seq1
746	GO:0046923	ER retention sequence binding	10	3	0.2	44	0.00088	0.99902	1	comp2510_c0_seq7,comp30217_c0_seq2,comp30217_c0_seq3
747	GO:0048029	monosaccharide binding	162	2	3.26	616	0.84007	0.00428	1	comp11923_c0_seq4,comp16222_c0_seq1
748	GO:0048185	activin binding	23	1	0.46	402	0.37365	0.39434	1	comp54330_c0_seq1
749	GO:0048256	flap endonuclease activity	35	1	0.7	478	0.50936	0.5589	1	comp7674_c1_seq58
750	GO:0050664	oxidoreductase activity, acting on NADH or NADPH, oxygen as acceptor	38	1	0.76	496	0.53842	0.00318	1	comp267_c0_seq6
751	GO:0050750	low-density lipoprotein particle receptor binding	64	4	1.29	152	0.04008	0.88755	1	comp464_c1_seq4,comp464_c1_seq5,comp464_c1_seq6,comp8115_c0_seq1
752	GO:0050840	extracellular matrix binding	103	1	2.07	636	0.87723	0.00235	1	comp4667_c0_seq7
753	GO:0051002	ligase activity, forming nitrogen-metal bonds	13	1	0.26	310	0.23233	0.00513	1	comp10446_c0_seq2
754	GO:0051003	ligase activity, forming nitrogen-metal bonds, forming coordination complexes	13	1	0.26	311	0.23233	0.00513	1	comp10446_c0_seq2
755	GO:0051119	sugar transmembrane transporter activity	51	3	1.03	198	0.08324	0.42919	1	comp37471_c0_seq1,comp6240_c0_seq3,comp6240_c0_seq5
756	GO:0051184	cofactor transporter activity	57	2	1.15	358	0.31885	0.99657	1	comp54010_c0_seq1,comp54255_c0_seq1
757	GO:0051213	dioxygenase activity	119	2	2.4	559	0.69414	0.12262	1	comp2289_c0_seq12,comp2289_c0_seq13
758	GO:0051219	phosphoprotein binding	183	4	3.68	471	0.50424	0.78734	1	comp30789_c0_seq1,comp30789_c0_seq2,comp54422_c0_seq1,comp75402_c0_seq1
759	GO:0051287	NAD binding	207	1	4.17	698	0.98532	0.03478	1	comp46524_c0_seq1
760	GO:0051427	hormone receptor binding	355	3	7.15	684	0.97498	0.02142	1	comp16250_c0_seq1,comp43689_c0_seq1,comp44986_c0_seq1
761	GO:0051540	metal cluster binding	204	2	4.11	652	0.91861	0.00624	1	comp3119_c0_seq14,comp83929_c0_seq1
762	GO:0051635	bacterial cell surface binding	74	5	1.49	109	0.01681	0.00014	1	comp1112_c0_seq18,comp1112_c0_seq8,comp16052_c1_seq4,comp42753_c0_seq1,comp42975_c0_seq1
763	GO:0051636	Gram-negative bacterial cell surface binding	27	2	0.54	221	0.10212	0.0001	1	comp1112_c0_seq18,comp1112_c0_seq8
764	GO:0051637	Gram-positive bacterial cell surface binding	25	2	0.5	209	0.08957	0.00044	1	comp1112_c0_seq18,comp1112_c0_seq8
765	GO:0051920	peroxiredoxin activity	22	1	0.44	395	0.36077	0.29454	1	comp42627_c0_seq1
766	GO:0060229	lipase activator activity	14	1	0.28	321	0.24779	0.99845	1	comp60525_c0_seq1
767	GO:0061135	endopeptidase regulator activity	300	21	6.04	15	9.60E-007	0.92111	1	comp18032_c0_seq9,comp2767_c0_seq1,comp323_c1_seq1,comp323_c1_seq10,comp323_c1_seq12,comp323_c1_seq17,comp323_c1_seq20,comp323_c1_seq3,comp323_c1_seq6,comp323_c1_seq8,comp323_c1_seq9,comp3314_c0_seq1,comp3314_c0_seq12,comp3314_c0_seq2,comp3314_c0_seq22,comp3314_c0_seq34,comp34664_c0_seq1,comp36820_c0_seq2,comp40423_c0_seq1,comp45335_c0_seq1,comp53674_c0_seq1
768	GO:0070011	peptidase activity, acting on L-amino acid peptides	1340	47	26.97	27	0.00019	1.20E-005	1	comp1148_c0_seq7,comp1148_c0_seq9,comp14788_c0_seq1,comp16222_c0_seq1,comp165_c0_seq14,comp165_c0_seq18,comp18226_c0_seq1,comp18226_c0_seq2,comp2084_c0_seq1,comp24770_c0_seq10,comp25089_c0_seq1,comp25089_c0_seq2,comp25587_c0_seq1,comp25834_c0_seq1,comp25834_c0_seq2,comp25834_c0_seq3,comp25834_c0_seq4,comp28028_c0_seq1,comp28028_c0_seq3,comp34955_c0_seq1,comp35013_c0_seq2,comp36261_c0_seq1,comp375…
769	GO:0070628	proteasome binding	54	1	1.09	547	0.66675	1.90E-010	1	comp3742_c0_seq41
770	GO:0070851	growth factor receptor binding	114	3	2.29	416	0.40347	0.00412	1	comp42711_c0_seq1,comp60_c3_seq7,comp60_c3_seq8
771	GO:0071814	protein-lipid complex binding	158	9	3.18	69	0.00488	0.04424	1	comp12004_c0_seq3,comp16052_c1_seq4,comp37336_c0_seq1,comp38551_c0_seq1,comp42359_c0_seq2,comp42359_c0_seq3,comp46828_c0_seq1,comp46828_c0_seq2,comp57227_c0_seq1
772	GO:0072349	modified amino acid transmembrane transporter activity	87	1	1.75	611	0.82987	0.45029	1	comp54255_c0_seq1
773	GO:0080079	cellobiose glucosidase activity	1	1	0.02	127	0.02013	0.99986	1	comp71675_c0_seq1
774	GO:0090079	translation regulator activity, nucleic acid binding	20	1	0.4	383	0.33422	0.01586	1	comp18150_c0_seq1
775	GO:0000009	alpha-1,6-mannosyltransferase activity	1	0	0.02	775	1	0.98572	1	GO:0000009
776	GO:0000010	trans-hexaprenyltranstransferase activity	7	0	0.14	776	1	0.44838	1	GO:0000010
777	GO:0000014	single-stranded DNA specific endodeoxyribonuclease activity	35	0	0.7	777	1	0.22169	1	GO:0000014
778	GO:0000026	alpha-1,2-mannosyltransferase activity	4	0	0.08	778	1	0.65115	1	GO:0000026
779	GO:0000030	mannosyltransferase activity	52	0	1.05	779	1	0.04075	1	GO:0000030
780	GO:0000033	alpha-1,3-mannosyltransferase activity	12	0	0.24	780	1	0.09672	1	GO:0000033
781	GO:0000035	acyl binding	1	0	0.02	781	1	0.99675	1	GO:0000035
782	GO:0000036	acyl carrier activity	18	0	0.36	782	1	0.49844	1	GO:0000036
783	GO:0000064	L-ornithine transmembrane transporter activity	4	0	0.08	783	1	0.49835	1	GO:0000064
784	GO:0000095	S-adenosylmethionine transmembrane transporter activity	2	0	0.04	784	1	0.98381	1	GO:0000095
785	GO:0000099	sulfur amino acid transmembrane transporter activity	42	0	0.85	785	1	0.04426	1	GO:0000099
786	GO:0000146	microfilament motor activity	87	0	1.75	786	1	0.00688	1	GO:0000146
787	GO:0000149	SNARE binding	177	0	3.56	787	1	3.00E-005	1	GO:0000149
788	GO:0000155	two-component sensor activity	7	0	0.14	788	1	0.25483	1	GO:0000155
789	GO:0000156	two-component response regulator activity	1	0	0.02	789	1	0.35245	1	GO:0000156
790	GO:0000170	sphingosine hydroxylase activity	5	0	0.1	790	1	0.17366	1	GO:0000170
791	GO:0000175	3'-5'-exoribonuclease activity	93	0	1.87	791	1	5.30E-005	1	GO:0000175
792	GO:0000179	rRNA (adenine-N6,N6-)-dimethyltransferase activity	3	0	0.06	792	1	0.95496	1	GO:0000179
793	GO:0000182	rDNA binding	42	0	0.85	793	1	0.12701	1	GO:0000182
794	GO:0000210	NAD+ diphosphatase activity	3	0	0.06	794	1	0.9422	1	GO:0000210
795	GO:0000213	tRNA-intron endonuclease activity	1	0	0.02	795	1	0.99613	1	GO:0000213
796	GO:0000217	DNA secondary structure binding	55	0	1.11	796	1	0.72863	1	GO:0000217
797	GO:0000224	peptide-N4-(N-acetyl-beta-glucosaminyl)asparagine amidase activity	1	0	0.02	797	1	0.21214	1	GO:0000224
798	GO:0000225	N-acetylglucosaminylphosphatidylinositol deacetylase activity	4	0	0.08	798	1	0.00158	1	GO:0000225
799	GO:0000234	phosphoethanolamine N-methyltransferase activity	3	0	0.06	799	1	0.15517	1	GO:0000234
800	GO:0000247	C-8 sterol isomerase activity	1	0	0.02	800	1	0.76526	1	GO:0000247
801	GO:0000248	C-5 sterol desaturase activity	3	0	0.06	801	1	0.35059	1	GO:0000248
802	GO:0000250	lanosterol synthase activity	5	0	0.1	802	1	0.53089	1	GO:0000250
803	GO:0000252	C-3 sterol dehydrogenase (C-4 sterol decarboxylase) activity	1	0	0.02	803	1	0.38706	1	GO:0000252
804	GO:0000253	3-keto sterol reductase activity	2	0	0.04	804	1	0.90881	1	GO:0000253
805	GO:0000254	C-4 methylsterol oxidase activity	5	0	0.1	805	1	0.00484	1	GO:0000254
806	GO:0000257	nitrilase activity	2	0	0.04	806	1	0.73551	1	GO:0000257
807	GO:0000268	peroxisome targeting sequence binding	17	0	0.34	807	1	0.11941	1	GO:0000268
808	GO:0000285	1-phosphatidylinositol-3-phosphate 5-kinase activity	9	0	0.18	808	1	0.0012	1	GO:0000285
809	GO:0000293	ferric-chelate reductase activity	5	0	0.1	809	1	0.98249	1	GO:0000293
810	GO:0000295	adenine nucleotide transmembrane transporter activity	7	0	0.14	810	1	0.33059	1	GO:0000295
811	GO:0000309	nicotinamide-nucleotide adenylyltransferase activity	1	0	0.02	811	1	0.63709	1	GO:0000309
812	GO:0000318	protein-methionine-R-oxide reductase activity	1	0	0.02	812	1	0.9305	1	GO:0000318
813	GO:0000332	template for synthesis of G-rich strand of telomere DNA activity	14	0	0.28	813	1	7.70E-011	1	GO:0000332
814	GO:0000334	3-hydroxyanthranilate 3,4-dioxygenase activity	2	0	0.04	814	1	0.29357	1	GO:0000334
815	GO:0000340	RNA 7-methylguanosine cap binding	11	0	0.22	815	1	0.57345	1	GO:0000340
816	GO:0000386	second spliceosomal transesterification activity	7	0	0.14	816	1	0.62858	1	GO:0000386
817	GO:0000400	four-way junction DNA binding	11	0	0.22	817	1	0.63158	1	GO:0000400
818	GO:0000403	Y-form DNA binding	16	0	0.32	818	1	0.49297	1	GO:0000403
819	GO:0000404	loop DNA binding	4	0	0.08	819	1	0.42657	1	GO:0000404
820	GO:0000405	bubble DNA binding	29	0	0.58	820	1	0.7183	1	GO:0000405
821	GO:0000406	double-strand/single-strand DNA junction binding	3	0	0.06	821	1	0.52783	1	GO:0000406
822	GO:0000496	base pairing	14	0	0.28	822	1	7.70E-011	1	GO:0000496
823	GO:0000497	base pairing with DNA	14	0	0.28	823	1	7.70E-011	1	GO:0000497
824	GO:0000700	mismatch base pair DNA N-glycosylase activity	8	0	0.16	824	1	0.03118	1	GO:0000700
825	GO:0000701	purine-specific mismatch base pair DNA N-glycosylase activity	3	0	0.06	825	1	0.01617	1	GO:0000701
826	GO:0000702	oxidized base lesion DNA N-glycosylase activity	10	0	0.2	826	1	0.93068	1	GO:0000702
827	GO:0000703	oxidized pyrimidine base lesion DNA N-glycosylase activity	1	0	0.02	827	1	0.84414	1	GO:0000703
828	GO:0000739	DNA strand annealing activity	20	0	0.4	828	1	0.61362	1	GO:0000739
829	GO:0000822	inositol hexakisphosphate binding	1	0	0.02	829	1	0.74177	1	GO:0000822
830	GO:0000826	inositol pyrophosphate synthase activity	14	0	0.28	830	1	0.15273	1	GO:0000826
831	GO:0000827	inositol 1,3,4,5,6-pentakisphosphate kinase activity	8	0	0.16	831	1	0.34178	1	GO:0000827
832	GO:0000828	inositol hexakisphosphate kinase activity	13	0	0.26	832	1	0.17467	1	GO:0000828
833	GO:0000831	inositol hexakisphosphate 6-kinase activity	3	0	0.06	833	1	0.64232	1	GO:0000831
834	GO:0000832	inositol hexakisphosphate 5-kinase activity	9	0	0.18	834	1	0.29885	1	GO:0000832
835	GO:0000900	translation repressor activity, nucleic acid binding	1	0	0.02	835	1	0.99088	1	GO:0000900
836	GO:0000978	RNA polymerase II core promoter proximal region sequence-specific DNA binding	14	0	0.28	836	1	0.67745	1	GO:0000978
837	GO:0000979	RNA polymerase II core promoter sequence-specific DNA binding	17	0	0.34	837	1	0.95335	1	GO:0000979
838	GO:0000980	RNA polymerase II distal enhancer sequence-specific DNA binding	10	0	0.2	838	1	0.00922	1	GO:0000980
839	GO:0000982	RNA polymerase II core promoter proximal region sequence-specific DNA binding transcription factor activity	71	0	1.43	839	1	0.00025	1	GO:0000982
840	GO:0000983	RNA polymerase II core promoter sequence-specific DNA binding transcription factor activity	4	0	0.08	840	1	0.97521	1	GO:0000983
841	GO:0000987	core promoter proximal region sequence-specific DNA binding	23	0	0.46	841	1	0.76326	1	GO:0000987
842	GO:0000993	RNA polymerase II core binding	3	0	0.06	842	1	0.83328	1	GO:0000993
843	GO:0001010	sequence-specific DNA binding transcription factor recruiting transcription factor activity	5	0	0.1	843	1	0.23712	1	GO:0001010
844	GO:0001011	sequence-specific DNA binding RNA polymerase recruiting transcription factor activity	4	0	0.08	844	1	0.2716	1	GO:0001011
845	GO:0001016	RNA polymerase III regulatory region DNA binding	42	0	0.85	845	1	0.12701	1	GO:0001016
846	GO:0001025	RNA polymerase III transcription factor binding	39	0	0.79	846	1	0.14721	1	GO:0001025
847	GO:0001030	RNA polymerase III type 1 promoter DNA binding	41	0	0.83	847	1	0.13342	1	GO:0001030
848	GO:0001031	RNA polymerase III type 2 promoter DNA binding	41	0	0.83	848	1	0.13342	1	GO:0001031
849	GO:0001032	RNA polymerase III type 3 promoter DNA binding	41	0	0.83	849	1	0.13342	1	GO:0001032
850	GO:0001046	core promoter sequence-specific DNA binding	20	0	0.4	850	1	0.94534	1	GO:0001046
851	GO:0001047	core promoter binding	25	0	0.5	851	1	0.92863	1	GO:0001047
852	GO:0001076	RNA polymerase II transcription factor binding transcription factor activity	72	0	1.45	852	1	0.00299	1	GO:0001076
853	GO:0001077	RNA polymerase II core promoter proximal region sequence-specific DNA binding transcription factor activity involved in positive regulation of transcription	53	0	1.07	853	1	0.00363	1	GO:0001077
854	GO:0001078	RNA polymerase II core promoter proximal region sequence-specific DNA binding transcription factor activity involved in negative regulation of transcription	16	0	0.32	854	1	0.00348	1	GO:0001078
855	GO:0001083	RNA polymerase II basal transcription factor binding transcription factor activity	4	0	0.08	855	1	0.2716	1	GO:0001083
856	GO:0001085	RNA polymerase II transcription factor binding	59	0	1.19	856	1	8.80E-005	1	GO:0001085
857	GO:0001087	TFIIB-class binding transcription factor activity	4	0	0.08	857	1	0.2716	1	GO:0001087
858	GO:0001091	RNA polymerase II basal transcription factor binding	4	0	0.08	858	1	0.2716	1	GO:0001091
859	GO:0001093	TFIIB-class transcription factor binding	4	0	0.08	859	1	0.2716	1	GO:0001093
860	GO:0001098	basal transcription machinery binding	7	0	0.14	860	1	0.38591	1	GO:0001098
861	GO:0001099	basal RNA polymerase II transcription machinery binding	7	0	0.14	861	1	0.38591	1	GO:0001099
862	GO:0001102	RNA polymerase II activating transcription factor binding	29	0	0.58	862	1	0.00022	1	GO:0001102
863	GO:0001104	RNA polymerase II transcription cofactor activity	65	0	1.31	863	1	0.00195	1	GO:0001104
864	GO:0001105	RNA polymerase II transcription coactivator activity	16	0	0.32	864	1	0.01724	1	GO:0001105
865	GO:0001106	RNA polymerase II transcription corepressor activity	16	0	0.32	865	1	0.00331	1	GO:0001106
866	GO:0001134	transcription factor recruiting transcription factor activity	5	0	0.1	866	1	0.23712	1	GO:0001134
867	GO:0001156	TFIIIC-class transcription factor binding	39	0	0.79	867	1	0.14721	1	GO:0001156
868	GO:0001158	enhancer sequence-specific DNA binding	12	0	0.24	868	1	0.01527	1	GO:0001158
869	GO:0001159	core promoter proximal region DNA binding	37	0	0.74	869	1	0.95653	1	GO:0001159
870	GO:0001190	RNA polymerase II transcription factor binding transcription factor activity involved in positive regulation of transcription	16	0	0.32	870	1	0.01724	1	GO:0001190
871	GO:0001191	RNA polymerase II transcription factor binding transcription factor activity involved in negative regulation of transcription	16	0	0.32	871	1	0.00331	1	GO:0001191
872	GO:0001409	guanine nucleotide transmembrane transporter activity	2	0	0.04	872	1	0.27921	1	GO:0001409
873	GO:0001517	N-acetylglucosamine 6-O-sulfotransferase activity	2	0	0.04	873	1	0.59951	1	GO:0001517
874	GO:0001537	N-acetylgalactosamine 4-O-sulfotransferase activity	27	0	0.54	874	1	0.06244	1	GO:0001537
875	GO:0001540	beta-amyloid binding	58	0	1.17	875	1	0.0054	1	GO:0001540
876	GO:0001571	non-tyrosine kinase fibroblast growth factor receptor activity	1	0	0.02	876	1	0.59794	1	GO:0001571
877	GO:0001587	5-HT2 receptor activity	1	0	0.02	877	1	0.27077	1	GO:0001587
878	GO:0001591	dopamine receptor activity, coupled via Gi/Go	7	0	0.14	878	1	0.15036	1	GO:0001591
879	GO:0001592	dopamine D3 receptor activity	2	0	0.04	879	1	0.2715	1	GO:0001592
880	GO:0001595	angiotensin receptor activity	4	0	0.08	880	1	0.19183	1	GO:0001595
881	GO:0001596	angiotensin type I receptor activity	1	0	0.02	881	1	0.1393	1	GO:0001596
882	GO:0001600	endothelin-B receptor activity	1	0	0.02	882	1	0.24958	1	GO:0001600
883	GO:0001608	nucleotide receptor activity, G-protein coupled	10	0	0.2	883	1	0.50228	1	GO:0001608
884	GO:0001609	adenosine receptor activity, G-protein coupled	2	0	0.04	884	1	0.35228	1	GO:0001609
885	GO:0001614	purinergic nucleotide receptor activity	16	0	0.32	885	1	0.61597	1	GO:0001614
886	GO:0001616	growth hormone secretagogue receptor activity	1	0	0.02	886	1	0.34291	1	GO:0001616
887	GO:0001619	lysosphingolipid and lysophosphatidic acid receptor activity	1	0	0.02	887	1	0.75055	1	GO:0001619
888	GO:0001637	G-protein chemoattractant receptor activity	9	0	0.18	888	1	0.91808	1	GO:0001637
889	GO:0001639	PLC activating metabotropic glutamate receptor activity	7	0	0.14	889	1	0.84464	1	GO:0001639
890	GO:0001640	adenylate cyclase inhibiting metabotropic glutamate receptor activity	14	0	0.28	890	1	0.06527	1	GO:0001640
891	GO:0001641	group II metabotropic glutamate receptor activity	5	0	0.1	891	1	0.71388	1	GO:0001641
892	GO:0001642	group III metabotropic glutamate receptor activity	3	0	0.06	892	1	0.38679	1	GO:0001642
893	GO:0001665	alpha-N-acetylgalactosaminide alpha-2,6-sialyltransferase activity	4	0	0.08	893	1	0.47974	1	GO:0001665
894	GO:0001670	dopamine D2 receptor activity	4	0	0.08	894	1	0.12408	1	GO:0001670
895	GO:0001671	ATPase activator activity	25	0	0.5	895	1	0.87425	1	GO:0001671
896	GO:0001729	ceramide kinase activity	3	0	0.06	896	1	0.65099	1	GO:0001729
897	GO:0001730	2'-5'-oligoadenylate synthetase activity	2	0	0.04	897	1	0.54367	1	GO:0001730
898	GO:0001733	galactosylceramide sulfotransferase activity	2	0	0.04	898	1	0.4309	1	GO:0001733
899	GO:0001735	prenylcysteine oxidase activity	3	0	0.06	899	1	0.84241	1	GO:0001735
900	GO:0001758	retinal dehydrogenase activity	13	0	0.26	900	1	0.50311	1	GO:0001758
901	GO:0001760	aminocarboxymuconate-semialdehyde decarboxylase activity	4	0	0.08	901	1	0.7887	1	GO:0001760
902	GO:0001761	beta-alanine transmembrane transporter activity	3	0	0.06	902	1	0.83744	1	GO:0001761
903	GO:0001784	phosphotyrosine binding	37	0	0.74	903	1	0.58878	1	GO:0001784
904	GO:0001786	phosphatidylserine binding	75	0	1.51	904	1	0.49886	1	GO:0001786
905	GO:0001846	opsonin binding	10	0	0.2	905	1	0.03207	1	GO:0001846
906	GO:0001847	opsonin receptor activity	4	0	0.08	906	1	0.15525	1	GO:0001847
907	GO:0001848	complement binding	17	0	0.34	907	1	0.1503	1	GO:0001848
908	GO:0001849	complement component C1q binding	6	0	0.12	908	1	0.17459	1	GO:0001849
909	GO:0001875	lipopolysaccharide receptor activity	2	0	0.04	909	1	0.89027	1	GO:0001875
910	GO:0001882	nucleoside binding	62	0	1.25	910	1	0.00207	1	GO:0001882
911	GO:0001883	purine nucleoside binding	1	0	0.02	911	1	0.65405	1	GO:0001883
912	GO:0001888	glucuronyl-galactosyl-proteoglycan 4-alpha-N-acetylglucosaminyltransferase activity	4	0	0.08	912	1	0.03573	1	GO:0001888
913	GO:0001918	farnesylated protein binding	4	0	0.08	913	1	0.59528	1	GO:0001918
914	GO:0001965	G-protein alpha-subunit binding	4	0	0.08	914	1	0.28951	1	GO:0001965
915	GO:0002055	adenine binding	3	0	0.06	915	1	0.88683	1	GO:0002055
916	GO:0002060	purine base binding	18	0	0.36	916	1	0.84237	1	GO:0002060
917	GO:0002083	4-hydroxybenzoate decaprenyltransferase activity	1	0	0.02	917	1	0.98686	1	GO:0002083
918	GO:0002094	polyprenyltransferase activity	5	0	0.1	918	1	0.9361	1	GO:0002094
919	GO:0002151	G-quadruplex RNA binding	4	0	0.08	919	1	0.04776	1	GO:0002151
920	GO:0002161	aminoacyl-tRNA editing activity	17	0	0.34	920	1	0.56591	1	GO:0002161
921	GO:0002163	alpha-dystroglycan binding	3	0	0.06	921	1	0.0861	1	GO:0002163
922	GO:0002166	beta-dystroglycan binding	24	0	0.48	922	1	1.80E-012	1	GO:0002166
923	GO:0003680	AT DNA binding	10	0	0.2	923	1	0.03282	1	GO:0003680
924	GO:0003681	bent DNA binding	2	0	0.04	924	1	0.23999	1	GO:0003681
925	GO:0003691	double-stranded telomeric DNA binding	11	0	0.22	925	1	0.19993	1	GO:0003691
926	GO:0003692	left-handed Z-DNA binding	1	0	0.02	926	1	0.65425	1	GO:0003692
927	GO:0003696	satellite DNA binding	11	0	0.22	927	1	0.01012	1	GO:0003696
928	GO:0003705	sequence-specific distal enhancer binding RNA polymerase II transcription factor activity	65	0	1.31	928	1	0.12684	1	GO:0003705
929	GO:0003707	steroid hormone receptor activity	50	0	1.01	929	1	0.00037	1	GO:0003707
930	GO:0003708	retinoic acid receptor activity	13	0	0.26	930	1	0.00516	1	GO:0003708
931	GO:0003725	double-stranded RNA binding	76	0	1.53	931	1	0.0301	1	GO:0003725
932	GO:0003726	double-stranded RNA adenosine deaminase activity	18	0	0.36	932	1	0.13283	1	GO:0003726
933	GO:0003730	mRNA 3'-UTR binding	70	0	1.41	933	1	0.15115	1	GO:0003730
934	GO:0003747	translation release factor activity	18	0	0.36	934	1	0.00725	1	GO:0003747
935	GO:0003777	microtubule motor activity	282	0	5.68	935	1	1.10E-005	1	GO:0003777
936	GO:0003826	alpha-ketoacid dehydrogenase activity	9	0	0.18	936	1	0.17162	1	GO:0003826
937	GO:0003827	alpha-1,3-mannosylglycoprotein 2-beta-N-acetylglucosaminyltransferase activity	5	0	0.1	937	1	0.1223	1	GO:0003827
938	GO:0003828	alpha-N-acetylneuraminate alpha-2,8-sialyltransferase activity	7	0	0.14	938	1	0.0491	1	GO:0003828
939	GO:0003831	beta-N-acetylglucosaminylglycopeptide beta-1,4-galactosyltransferase activity	8	0	0.16	939	1	0.71998	1	GO:0003831
940	GO:0003834	beta-carotene 15,15'-monooxygenase activity	13	0	0.26	940	1	0.28215	1	GO:0003834
941	GO:0003835	beta-galactoside alpha-2,6-sialyltransferase activity	4	0	0.08	941	1	0.35979	1	GO:0003835
942	GO:0003836	beta-galactoside alpha-2,3-sialyltransferase activity	2	0	0.04	942	1	0.42687	1	GO:0003836
943	GO:0003837	beta-ureidopropionase activity	6	0	0.12	943	1	0.09433	1	GO:0003837
944	GO:0003839	gamma-glutamylcyclotransferase activity	5	0	0.1	944	1	0.94815	1	GO:0003839
945	GO:0003840	gamma-glutamyltransferase activity	7	0	0.14	945	1	6.80E-006	1	GO:0003840
946	GO:0003841	1-acylglycerol-3-phosphate O-acyltransferase activity	13	0	0.26	946	1	0.22587	1	GO:0003841
947	GO:0003842	1-pyrroline-5-carboxylate dehydrogenase activity	7	0	0.14	947	1	0.11916	1	GO:0003842
948	GO:0003843	1,3-beta-D-glucan synthase activity	1	0	0.02	948	1	0.82266	1	GO:0003843
949	GO:0003844	1,4-alpha-glucan branching enzyme activity	12	0	0.24	949	1	0.00111	1	GO:0003844
950	GO:0003845	11-beta-hydroxysteroid dehydrogenase [NAD(P)] activity	4	0	0.08	950	1	0.70045	1	GO:0003845
951	GO:0003846	2-acylglycerol O-acyltransferase activity	14	0	0.28	951	1	0.00041	1	GO:0003846
952	GO:0003847	1-alkyl-2-acetylglycerophosphocholine esterase activity	3	0	0.06	952	1	0.45373	1	GO:0003847
953	GO:0003854	3-beta-hydroxy-delta5-steroid dehydrogenase activity	8	0	0.16	953	1	0.08422	1	GO:0003854
954	GO:0003857	3-hydroxyacyl-CoA dehydrogenase activity	34	0	0.68	954	1	0.47482	1	GO:0003857
955	GO:0003858	3-hydroxybutyrate dehydrogenase activity	21	0	0.42	955	1	0.74876	1	GO:0003858
956	GO:0003860	3-hydroxyisobutyryl-CoA hydrolase activity	2	0	0.04	956	1	0.46068	1	GO:0003860
957	GO:0003863	3-methyl-2-oxobutanoate dehydrogenase (2-methylpropanoyl-transferring) activity	8	0	0.16	957	1	0.05972	1	GO:0003863
958	GO:0003865	3-oxo-5-alpha-steroid 4-dehydrogenase activity	4	0	0.08	958	1	0.93403	1	GO:0003865
959	GO:0003867	4-aminobutyrate transaminase activity	2	0	0.04	959	1	0.69446	1	GO:0003867
960	GO:0003868	4-hydroxyphenylpyruvate dioxygenase activity	7	0	0.14	960	1	0.00133	1	GO:0003868
961	GO:0003870	5-aminolevulinate synthase activity	3	0	0.06	961	1	0.21906	1	GO:0003870
962	GO:0003872	6-phosphofructokinase activity	9	0	0.18	962	1	0.11014	1	GO:0003872
963	GO:0003873	6-phosphofructo-2-kinase activity	6	0	0.12	963	1	0.0105	1	GO:0003873
964	GO:0003874	6-pyruvoyltetrahydropterin synthase activity	2	0	0.04	964	1	0.1416	1	GO:0003874
965	GO:0003875	ADP-ribosylarginine hydrolase activity	4	0	0.08	965	1	0.53559	1	GO:0003875
966	GO:0003876	AMP deaminase activity	12	0	0.24	966	1	0.00194	1	GO:0003876
967	GO:0003878	ATP citrate synthase activity	10	0	0.2	967	1	3.50E-005	1	GO:0003878
968	GO:0003880	protein C-terminal carboxyl O-methyltransferase activity	7	0	0.14	968	1	0.03288	1	GO:0003880
969	GO:0003881	CDP-diacylglycerol-inositol 3-phosphatidyltransferase activity	2	0	0.04	969	1	0.25326	1	GO:0003881
970	GO:0003883	CTP synthase activity	7	0	0.14	970	1	1.60E-005	1	GO:0003883
971	GO:0003884	D-amino-acid oxidase activity	5	0	0.1	971	1	0.00799	1	GO:0003884
972	GO:0003886	DNA (cytosine-5-)-methyltransferase activity	15	0	0.3	972	1	0.00026	1	GO:0003886
973	GO:0003887	DNA-directed DNA polymerase activity	147	0	2.96	973	1	1.30E-008	1	GO:0003887
974	GO:0003896	DNA primase activity	21	0	0.42	974	1	0.00517	1	GO:0003896
975	GO:0003904	deoxyribodipyrimidine photo-lyase activity	18	0	0.36	975	1	0.17382	1	GO:0003904
976	GO:0003905	alkylbase DNA N-glycosylase activity	1	0	0.02	976	1	0.20487	1	GO:0003905
977	GO:0003906	DNA-(apurinic or apyrimidinic site) lyase activity	24	0	0.48	977	1	0.84158	1	GO:0003906
978	GO:0003908	methylated-DNA-[protein]-cysteine S-methyltransferase activity	1	0	0.02	978	1	0.41245	1	GO:0003908
979	GO:0003911	DNA ligase (NAD+) activity	3	0	0.06	979	1	0.35642	1	GO:0003911
980	GO:0003913	DNA photolyase activity	23	0	0.46	980	1	0.50433	1	GO:0003913
981	GO:0003914	DNA (6-4) photolyase activity	15	0	0.3	981	1	0.01614	1	GO:0003914
982	GO:0003918	DNA topoisomerase (ATP-hydrolyzing) activity	17	0	0.34	982	1	0.41157	1	GO:0003918
983	GO:0003919	FMN adenylyltransferase activity	3	0	0.06	983	1	0.75283	1	GO:0003919
984	GO:0003920	GMP reductase activity	3	0	0.06	984	1	0.11375	1	GO:0003920
985	GO:0003921	GMP synthase activity	9	0	0.18	985	1	0.00125	1	GO:0003921
986	GO:0003922	GMP synthase (glutamine-hydrolyzing) activity	9	0	0.18	986	1	0.00125	1	GO:0003922
987	GO:0003923	GPI-anchor transamidase activity	28	0	0.56	987	1	6.00E-005	1	GO:0003923
988	GO:0003933	GTP cyclohydrolase activity	3	0	0.06	988	1	0.00703	1	GO:0003933
989	GO:0003934	GTP cyclohydrolase I activity	3	0	0.06	989	1	0.00703	1	GO:0003934
990	GO:0003938	IMP dehydrogenase activity	12	0	0.24	990	1	0.74662	1	GO:0003938
991	GO:0003939	L-iditol 2-dehydrogenase activity	14	0	0.28	991	1	0.29906	1	GO:0003939
992	GO:0003940	L-iduronidase activity	1	0	0.02	992	1	0.24565	1	GO:0003940
993	GO:0003941	L-serine ammonia-lyase activity	2	0	0.04	993	1	0.68331	1	GO:0003941
994	GO:0003943	N-acetylgalactosamine-4-sulfatase activity	26	0	0.52	994	1	0.3952	1	GO:0003943
995	GO:0003945	N-acetyllactosamine synthase activity	3	0	0.06	995	1	0.72261	1	GO:0003945
996	GO:0003948	N4-(beta-N-acetylglucosaminyl)-L-asparaginase activity	12	0	0.24	996	1	0.01311	1	GO:0003948
997	GO:0003950	NAD+ ADP-ribosyltransferase activity	78	0	1.57	997	1	7.10E-005	1	GO:0003950
998	GO:0003951	NAD+ kinase activity	8	0	0.16	998	1	0.4497	1	GO:0003951
999	GO:0003952	NAD+ synthase (glutamine-hydrolyzing) activity	12	0	0.24	999	1	0.88569	1	GO:0003952
1000	GO:0003953	NAD+ nucleosidase activity	4	0	0.08	1000	1	0.79529	1	GO:0003953
1001	GO:0003954	NADH dehydrogenase activity	77	0	1.55	1001	1	0.00168	1	GO:0003954
1002	GO:0003956	NAD(P)+-protein-arginine ADP-ribosyltransferase activity	8	0	0.16	1002	1	0.02208	1	GO:0003956
1003	GO:0003958	NADPH-hemoprotein reductase activity	12	0	0.24	1003	1	0.18855	1	GO:0003958
1004	GO:0003960	NADPH:quinone reductase activity	10	0	0.2	1004	1	0.79733	1	GO:0003960
1005	GO:0003963	RNA-3'-phosphate cyclase activity	5	0	0.1	1005	1	0.00602	1	GO:0003963
1006	GO:0003968	RNA-directed RNA polymerase activity	4	0	0.08	1006	1	0.01322	1	GO:0003968
1007	GO:0003972	RNA ligase (ATP) activity	3	0	0.06	1007	1	0.0471	1	GO:0003972
1008	GO:0003973	(S)-2-hydroxy-acid oxidase activity	49	0	0.99	1008	1	0.9539	1	GO:0003973
1009	GO:0003975	UDP-N-acetylglucosamine-dolichyl-phosphate N-acetylglucosaminephosphotransferase activity	6	0	0.12	1009	1	0.08364	1	GO:0003975
1010	GO:0003976	UDP-N-acetylglucosamine-lysosomal-enzyme N-acetylglucosaminephosphotransferase activity	3	0	0.06	1010	1	0.75454	1	GO:0003976
1011	GO:0003977	UDP-N-acetylglucosamine diphosphorylase activity	2	0	0.04	1011	1	0.05243	1	GO:0003977
1012	GO:0003978	UDP-glucose 4-epimerase activity	5	0	0.1	1012	1	0.00046	1	GO:0003978
1013	GO:0003979	UDP-glucose 6-dehydrogenase activity	4	0	0.08	1013	1	0.10031	1	GO:0003979
1014	GO:0003980	UDP-glucose:glycoprotein glucosyltransferase activity	7	0	0.14	1014	1	0.62325	1	GO:0003980
1015	GO:0003983	UTP:glucose-1-phosphate uridylyltransferase activity	4	0	0.08	1015	1	0.78899	1	GO:0003983
1016	GO:0003985	acetyl-CoA C-acetyltransferase activity	32	0	0.64	1016	1	2.60E-005	1	GO:0003985
1017	GO:0003986	acetyl-CoA hydrolase activity	3	0	0.06	1017	1	0.16486	1	GO:0003986
1018	GO:0003987	acetate-CoA ligase activity	41	0	0.83	1018	1	0.75587	1	GO:0003987
1019	GO:0003988	acetyl-CoA C-acyltransferase activity	41	0	0.83	1019	1	0.00102	1	GO:0003988
1020	GO:0003990	acetylcholinesterase activity	18	0	0.36	1020	1	0.00811	1	GO:0003990
1021	GO:0003992	N2-acetyl-L-ornithine:2-oxoglutarate 5-aminotransferase activity	8	0	0.16	1021	1	0.00082	1	GO:0003992
1022	GO:0003999	adenine phosphoribosyltransferase activity	5	0	0.1	1022	1	0.81858	1	GO:0003999
1023	GO:0004000	adenosine deaminase activity	28	0	0.56	1023	1	0.39637	1	GO:0004000
1024	GO:0004001	adenosine kinase activity	9	0	0.18	1024	1	0.21042	1	GO:0004001
1025	GO:0004012	phospholipid-translocating ATPase activity	29	0	0.58	1025	1	0.8022	1	GO:0004012
1026	GO:0004014	adenosylmethionine decarboxylase activity	12	0	0.24	1026	1	0.00232	1	GO:0004014
1027	GO:0004016	adenylate cyclase activity	40	0	0.81	1027	1	0.04029	1	GO:0004016
1028	GO:0004017	adenylate kinase activity	26	0	0.52	1028	1	0.1242	1	GO:0004017
1029	GO:0004018	N6-(1,2-dicarboxyethyl)AMP AMP-lyase (fumarate-forming) activity	5	0	0.1	1029	1	0.48832	1	GO:0004018
1030	GO:0004019	adenylosuccinate synthase activity	8	0	0.16	1030	1	0.97605	1	GO:0004019
1031	GO:0004020	adenylylsulfate kinase activity	3	0	0.06	1031	1	0.91558	1	GO:0004020
1032	GO:0004021	L-alanine:2-oxoglutarate aminotransferase activity	8	0	0.16	1032	1	0.62419	1	GO:0004021
1033	GO:0004022	alcohol dehydrogenase (NAD) activity	19	0	0.38	1033	1	0.27174	1	GO:0004022
1034	GO:0004024	alcohol dehydrogenase activity, zinc-dependent	10	0	0.2	1034	1	0.50381	1	GO:0004024
1035	GO:0004027	alcohol sulfotransferase activity	7	0	0.14	1035	1	0.88507	1	GO:0004027
1036	GO:0004030	aldehyde dehydrogenase [NAD(P)+] activity	5	0	0.1	1036	1	0.80513	1	GO:0004030
1037	GO:0004031	aldehyde oxidase activity	3	0	0.06	1037	1	0.55537	1	GO:0004031
1038	GO:0004032	alditol:NADP+ 1-oxidoreductase activity	2	0	0.04	1038	1	0.43399	1	GO:0004032
1039	GO:0004033	aldo-keto reductase (NADP) activity	29	0	0.58	1039	1	0.08636	1	GO:0004033
1040	GO:0004034	aldose 1-epimerase activity	4	0	0.08	1040	1	0.99517	1	GO:0004034
1041	GO:0004044	amidophosphoribosyltransferase activity	8	0	0.16	1041	1	0.83498	1	GO:0004044
1042	GO:0004045	aminoacyl-tRNA hydrolase activity	3	0	0.06	1042	1	0.63066	1	GO:0004045
1043	GO:0004046	aminoacylase activity	12	0	0.24	1043	1	0.02532	1	GO:0004046
1044	GO:0004047	aminomethyltransferase activity	22	0	0.44	1044	1	0.08798	1	GO:0004047
1045	GO:0004051	arachidonate 5-lipoxygenase activity	3	0	0.06	1045	1	0.98723	1	GO:0004051
1046	GO:0004052	arachidonate 12-lipoxygenase activity	2	0	0.04	1046	1	0.79575	1	GO:0004052
1047	GO:0004053	arginase activity	6	0	0.12	1047	1	0.70208	1	GO:0004053
1048	GO:0004055	argininosuccinate synthase activity	9	0	0.18	1048	1	0.79328	1	GO:0004055
1049	GO:0004056	argininosuccinate lyase activity	3	0	0.06	1049	1	0.98857	1	GO:0004056
1050	GO:0004057	arginyltransferase activity	3	0	0.06	1050	1	0.91095	1	GO:0004057
1051	GO:0004062	aryl sulfotransferase activity	4	0	0.08	1051	1	0.65357	1	GO:0004062
1052	GO:0004065	arylsulfatase activity	60	0	1.21	1052	1	5.20E-007	1	GO:0004065
1053	GO:0004066	asparagine synthase (glutamine-hydrolyzing) activity	19	0	0.38	1053	1	0.03759	1	GO:0004066
1054	GO:0004067	asparaginase activity	19	0	0.38	1054	1	0.02573	1	GO:0004067
1055	GO:0004071	aspartate-ammonia ligase activity	7	0	0.14	1055	1	0.00235	1	GO:0004071
1056	GO:0004074	biliverdin reductase activity	1	0	0.02	1056	1	0.62883	1	GO:0004074
1057	GO:0004077	biotin-[acetyl-CoA-carboxylase] ligase activity	4	0	0.08	1057	1	0.03007	1	GO:0004077
1058	GO:0004078	biotin-[methylcrotonoyl-CoA-carboxylase] ligase activity	2	0	0.04	1058	1	0.17341	1	GO:0004078
1059	GO:0004079	biotin-[methylmalonyl-CoA-carboxytransferase] ligase activity	2	0	0.04	1059	1	0.17341	1	GO:0004079
1060	GO:0004080	biotin-[propionyl-CoA-carboxylase (ATP-hydrolyzing)] ligase activity	5	0	0.1	1060	1	0.01252	1	GO:0004080
1061	GO:0004081	bis(5'-nucleosyl)-tetraphosphatase (asymmetrical) activity	1	0	0.02	1061	1	0.99217	1	GO:0004081
1062	GO:0004082	bisphosphoglycerate mutase activity	1	0	0.02	1062	1	0.90022	1	GO:0004082
1063	GO:0004083	bisphosphoglycerate 2-phosphatase activity	1	0	0.02	1063	1	0.90022	1	GO:0004083
1064	GO:0004084	branched-chain-amino-acid transaminase activity	7	0	0.14	1064	1	0.03975	1	GO:0004084
1065	GO:0004085	butyryl-CoA dehydrogenase activity	5	0	0.1	1065	1	0.00026	1	GO:0004085
1066	GO:0004089	carbonate dehydratase activity	6	0	0.12	1066	1	0.78228	1	GO:0004089
1067	GO:0004091	carboxylesterase activity	24	0	0.48	1067	1	0.56895	1	GO:0004091
1068	GO:0004092	carnitine O-acetyltransferase activity	10	0	0.2	1068	1	0.01266	1	GO:0004092
1069	GO:0004095	carnitine O-palmitoyltransferase activity	20	0	0.4	1069	1	0.00089	1	GO:0004095
1070	GO:0004096	catalase activity	10	0	0.2	1070	1	4.40E-005	1	GO:0004096
1071	GO:0004098	cerebroside-sulfatase activity	3	0	0.06	1071	1	0.1662	1	GO:0004098
1072	GO:0004103	choline kinase activity	9	0	0.18	1072	1	0.02987	1	GO:0004103
1073	GO:0004105	choline-phosphate cytidylyltransferase activity	5	0	0.1	1073	1	0.01871	1	GO:0004105
1074	GO:0004108	citrate (Si)-synthase activity	3	0	0.06	1074	1	0.0411	1	GO:0004108
1075	GO:0004109	coproporphyrinogen oxidase activity	7	0	0.14	1075	1	0.76654	1	GO:0004109
1076	GO:0004117	calmodulin-dependent cyclic-nucleotide phosphodiesterase activity	2	0	0.04	1076	1	0.4728	1	GO:0004117
1077	GO:0004118	cGMP-stimulated cyclic-nucleotide phosphodiesterase activity	2	0	0.04	1077	1	0.64557	1	GO:0004118
1078	GO:0004119	cGMP-inhibited cyclic-nucleotide phosphodiesterase activity	4	0	0.08	1078	1	0.15305	1	GO:0004119
1079	GO:0004121	cystathionine beta-lyase activity	2	0	0.04	1079	1	0.30186	1	GO:0004121
1080	GO:0004122	cystathionine beta-synthase activity	15	0	0.3	1080	1	0.66976	1	GO:0004122
1081	GO:0004123	cystathionine gamma-lyase activity	13	0	0.26	1081	1	0.07399	1	GO:0004123
1082	GO:0004124	cysteine synthase activity	7	0	0.14	1082	1	0.82914	1	GO:0004124
1083	GO:0004126	cytidine deaminase activity	2	0	0.04	1083	1	0.88324	1	GO:0004126
1084	GO:0004127	cytidylate kinase activity	8	0	0.16	1084	1	0.41345	1	GO:0004127
1085	GO:0004128	cytochrome-b5 reductase activity	15	0	0.3	1085	1	0.00692	1	GO:0004128
1086	GO:0004132	dCMP deaminase activity	3	0	0.06	1086	1	0.00757	1	GO:0004132
1087	GO:0004133	glycogen debranching enzyme activity	21	0	0.42	1087	1	0.21301	1	GO:0004133
1088	GO:0004134	4-alpha-glucanotransferase activity	15	0	0.3	1088	1	0.33141	1	GO:0004134
1089	GO:0004135	amylo-alpha-1,6-glucosidase activity	15	0	0.3	1089	1	0.33141	1	GO:0004135
1090	GO:0004137	deoxycytidine kinase activity	1	0	0.02	1090	1	0.82235	1	GO:0004137
1091	GO:0004138	deoxyguanosine kinase activity	2	0	0.04	1091	1	0.93802	1	GO:0004138
1092	GO:0004139	deoxyribose-phosphate aldolase activity	4	0	0.08	1092	1	0.2619	1	GO:0004139
1093	GO:0004140	dephospho-CoA kinase activity	4	0	0.08	1093	1	0.88833	1	GO:0004140
1094	GO:0004142	diacylglycerol cholinephosphotransferase activity	5	0	0.1	1094	1	0.10996	1	GO:0004142
1095	GO:0004143	diacylglycerol kinase activity	46	0	0.93	1095	1	0.4499	1	GO:0004143
1096	GO:0004144	diacylglycerol O-acyltransferase activity	16	0	0.32	1096	1	7.30E-005	1	GO:0004144
1097	GO:0004145	diamine N-acetyltransferase activity	2	0	0.04	1097	1	0.70144	1	GO:0004145
1098	GO:0004146	dihydrofolate reductase activity	3	0	0.06	1098	1	0.21909	1	GO:0004146
1099	GO:0004147	dihydrolipoamide branched chain acyltransferase activity	1	0	0.02	1099	1	0.82219	1	GO:0004147
1100	GO:0004148	dihydrolipoyl dehydrogenase activity	8	0	0.16	1100	1	0.69967	1	GO:0004148
1101	GO:0004149	dihydrolipoyllysine-residue succinyltransferase activity	4	0	0.08	1101	1	0.80162	1	GO:0004149
1102	GO:0004155	6,7-dihydropteridine reductase activity	1	0	0.02	1102	1	0.16482	1	GO:0004155
1103	GO:0004157	dihydropyrimidinase activity	2	0	0.04	1103	1	0.23323	1	GO:0004157
1104	GO:0004161	dimethylallyltranstransferase activity	13	0	0.26	1104	1	0.02957	1	GO:0004161
1105	GO:0004163	diphosphomevalonate decarboxylase activity	5	0	0.1	1105	1	0.49444	1	GO:0004163
1106	GO:0004164	diphthine synthase activity	4	0	0.08	1106	1	0.09824	1	GO:0004164
1107	GO:0004165	dodecenoyl-CoA delta-isomerase activity	20	0	0.4	1107	1	0.30599	1	GO:0004165
1108	GO:0004167	dopachrome isomerase activity	2	0	0.04	1108	1	0.84575	1	GO:0004167
1109	GO:0004169	dolichyl-phosphate-mannose-protein mannosyltransferase activity	4	0	0.08	1109	1	0.03898	1	GO:0004169
1110	GO:0004170	dUTP diphosphatase activity	2	0	0.04	1110	1	0.86153	1	GO:0004170
1111	GO:0004174	electron-transferring-flavoprotein dehydrogenase activity	18	0	0.36	1111	1	0.09584	1	GO:0004174
1112	GO:0004176	ATP-dependent peptidase activity	23	0	0.46	1112	1	0.00243	1	GO:0004176
1113	GO:0004185	serine-type carboxypeptidase activity	20	0	0.4	1113	1	0.56588	1	GO:0004185
1114	GO:0004190	aspartic-type endopeptidase activity	33	0	0.66	1114	1	0.034	1	GO:0004190
1115	GO:0004198	calcium-dependent cysteine-type endopeptidase activity	15	0	0.3	1115	1	0.07033	1	GO:0004198
1116	GO:0004221	ubiquitin thiolesterase activity	161	0	3.24	1116	1	0.09814	1	GO:0004221
1117	GO:0004298	threonine-type endopeptidase activity	68	0	1.37	1117	1	9.30E-007	1	GO:0004298
1118	GO:0004300	enoyl-CoA hydratase activity	29	0	0.58	1118	1	0.00042	1	GO:0004300
1119	GO:0004303	estradiol 17-beta-dehydrogenase activity	24	0	0.48	1119	1	0.29779	1	GO:0004303
1120	GO:0004304	estrone sulfotransferase activity	2	0	0.04	1120	1	0.33599	1	GO:0004304
1121	GO:0004305	ethanolamine kinase activity	15	0	0.3	1121	1	0.59997	1	GO:0004305
1122	GO:0004306	ethanolamine-phosphate cytidylyltransferase activity	4	0	0.08	1122	1	0.46394	1	GO:0004306
1123	GO:0004307	ethanolaminephosphotransferase activity	1	0	0.02	1123	1	0.98616	1	GO:0004307
1124	GO:0004308	exo-alpha-sialidase activity	2	0	0.04	1124	1	0.9204	1	GO:0004308
1125	GO:0004310	farnesyl-diphosphate farnesyltransferase activity	4	0	0.08	1125	1	0.12219	1	GO:0004310
1126	GO:0004311	farnesyltranstransferase activity	19	0	0.38	1126	1	0.03362	1	GO:0004311
1127	GO:0004313	[acyl-carrier-protein] S-acetyltransferase activity	7	0	0.14	1127	1	0.00329	1	GO:0004313
1128	GO:0004314	[acyl-carrier-protein] S-malonyltransferase activity	10	0	0.2	1128	1	0.00123	1	GO:0004314
1129	GO:0004315	3-oxoacyl-[acyl-carrier-protein] synthase activity	15	0	0.3	1129	1	0.61655	1	GO:0004315
1130	GO:0004316	3-oxoacyl-[acyl-carrier-protein] reductase (NADPH) activity	7	0	0.14	1130	1	0.00329	1	GO:0004316
1131	GO:0004317	3-hydroxypalmitoyl-[acyl-carrier-protein] dehydratase activity	7	0	0.14	1131	1	0.00329	1	GO:0004317
1132	GO:0004319	enoyl-[acyl-carrier-protein] reductase (NADPH, B-specific) activity	7	0	0.14	1132	1	0.00329	1	GO:0004319
1133	GO:0004320	oleoyl-[acyl-carrier-protein] hydrolase activity	7	0	0.14	1133	1	0.00329	1	GO:0004320
1134	GO:0004321	fatty-acyl-CoA synthase activity	12	0	0.24	1134	1	0.56509	1	GO:0004321
1135	GO:0004322	ferroxidase activity	10	0	0.2	1135	1	0.28049	1	GO:0004322
1136	GO:0004324	ferredoxin-NADP+ reductase activity	4	0	0.08	1136	1	0.00159	1	GO:0004324
1137	GO:0004325	ferrochelatase activity	8	0	0.16	1137	1	0.86263	1	GO:0004325
1138	GO:0004326	tetrahydrofolylpolyglutamate synthase activity	4	0	0.08	1138	1	0.52289	1	GO:0004326
1139	GO:0004329	formate-tetrahydrofolate ligase activity	7	0	0.14	1139	1	0.63016	1	GO:0004329
1140	GO:0004331	fructose-2,6-bisphosphate 2-phosphatase activity	12	0	0.24	1140	1	0.00782	1	GO:0004331
1141	GO:0004333	fumarate hydratase activity	10	0	0.2	1141	1	0.00741	1	GO:0004333
1142	GO:0004334	fumarylacetoacetase activity	4	0	0.08	1142	1	0.99367	1	GO:0004334
1143	GO:0004335	galactokinase activity	3	0	0.06	1143	1	0.2311	1	GO:0004335
1144	GO:0004336	galactosylceramidase activity	1	0	0.02	1144	1	0.2316	1	GO:0004336
1145	GO:0004337	geranyltranstransferase activity	10	0	0.2	1145	1	0.00064	1	GO:0004337
1146	GO:0004339	glucan 1,4-alpha-glucosidase activity	5	0	0.1	1146	1	0.62284	1	GO:0004339
1147	GO:0004341	gluconolactonase activity	1	0	0.02	1147	1	0.49357	1	GO:0004341
1148	GO:0004342	glucosamine-6-phosphate deaminase activity	3	0	0.06	1148	1	0.00428	1	GO:0004342
1149	GO:0004343	glucosamine 6-phosphate N-acetyltransferase activity	3	0	0.06	1149	1	0.04902	1	GO:0004343
1150	GO:0004345	glucose-6-phosphate dehydrogenase activity	7	0	0.14	1150	1	0.95527	1	GO:0004345
1151	GO:0004346	glucose-6-phosphatase activity	1	0	0.02	1151	1	0.58759	1	GO:0004346
1152	GO:0004347	glucose-6-phosphate isomerase activity	3	0	0.06	1152	1	0.46049	1	GO:0004347
1153	GO:0004348	glucosylceramidase activity	11	0	0.22	1153	1	0.4378	1	GO:0004348
1154	GO:0004349	glutamate 5-kinase activity	5	0	0.1	1154	1	0.00018	1	GO:0004349
1155	GO:0004350	glutamate-5-semialdehyde dehydrogenase activity	5	0	0.1	1155	1	0.00018	1	GO:0004350
1156	GO:0004352	glutamate dehydrogenase (NAD+) activity	8	0	0.16	1156	1	0.00157	1	GO:0004352
1157	GO:0004353	glutamate dehydrogenase [NAD(P)+] activity	8	0	0.16	1157	1	0.00157	1	GO:0004353
1158	GO:0004355	glutamate synthase (NADPH) activity	1	0	0.02	1158	1	0.91621	1	GO:0004355
1159	GO:0004356	glutamate-ammonia ligase activity	10	0	0.2	1159	1	0.0344	1	GO:0004356
1160	GO:0004357	glutamate-cysteine ligase activity	11	0	0.22	1160	1	0.88075	1	GO:0004357
1161	GO:0004360	glutamine-fructose-6-phosphate transaminase (isomerizing) activity	4	0	0.08	1161	1	0.09216	1	GO:0004360
1162	GO:0004361	glutaryl-CoA dehydrogenase activity	3	0	0.06	1162	1	0.70015	1	GO:0004361
1163	GO:0004362	glutathione-disulfide reductase activity	5	0	0.1	1163	1	0.24881	1	GO:0004362
1164	GO:0004363	glutathione synthase activity	2	0	0.04	1164	1	0.9549	1	GO:0004363
1165	GO:0004364	glutathione transferase activity	36	0	0.72	1165	1	0.3536	1	GO:0004364
1166	GO:0004365	glyceraldehyde-3-phosphate dehydrogenase (NAD+) (phosphorylating) activity	9	0	0.18	1166	1	0.07825	1	GO:0004365
1167	GO:0004367	glycerol-3-phosphate dehydrogenase [NAD+] activity	16	0	0.32	1167	1	0.00225	1	GO:0004367
1168	GO:0004368	glycerol-3-phosphate dehydrogenase activity	16	0	0.32	1168	1	0.00225	1	GO:0004368
1169	GO:0004370	glycerol kinase activity	6	0	0.12	1169	1	0.00071	1	GO:0004370
1170	GO:0004371	glycerone kinase activity	1	0	0.02	1170	1	0.36829	1	GO:0004371
1171	GO:0004372	glycine hydroxymethyltransferase activity	7	0	0.14	1171	1	0.67668	1	GO:0004372
1172	GO:0004373	glycogen (starch) synthase activity	9	0	0.18	1172	1	1.70E-006	1	GO:0004373
1173	GO:0004375	glycine dehydrogenase (decarboxylating) activity	2	0	0.04	1173	1	0.09151	1	GO:0004375
1174	GO:0004376	glycolipid mannosyltransferase activity	6	0	0.12	1174	1	0.00171	1	GO:0004376
1175	GO:0004378	glycolipid 3-alpha-mannosyltransferase activity	5	0	0.1	1175	1	0.00033	1	GO:0004378
1176	GO:0004379	glycylpeptide N-tetradecanoyltransferase activity	11	0	0.22	1176	1	0.01492	1	GO:0004379
1177	GO:0004383	guanylate cyclase activity	22	0	0.44	1177	1	0.52903	1	GO:0004383
1178	GO:0004385	guanylate kinase activity	46	0	0.93	1178	1	0.21124	1	GO:0004385
1179	GO:0004396	hexokinase activity	10	0	0.2	1179	1	0.07123	1	GO:0004396
1180	GO:0004397	histidine ammonia-lyase activity	3	0	0.06	1180	1	0.04507	1	GO:0004397
1181	GO:0004407	histone deacetylase activity	59	0	1.19	1181	1	0.03032	1	GO:0004407
1182	GO:0004408	holocytochrome-c synthase activity	2	0	0.04	1182	1	0.05234	1	GO:0004408
1183	GO:0004411	homogentisate 1,2-dioxygenase activity	6	0	0.12	1183	1	0.80796	1	GO:0004411
1184	GO:0004415	hyalurononglucosaminidase activity	15	0	0.3	1184	1	0.19663	1	GO:0004415
1185	GO:0004416	hydroxyacylglutathione hydrolase activity	4	0	0.08	1185	1	0.07616	1	GO:0004416
1186	GO:0004418	hydroxymethylbilane synthase activity	2	0	0.04	1186	1	0.96792	1	GO:0004418
1187	GO:0004419	hydroxymethylglutaryl-CoA lyase activity	7	0	0.14	1187	1	0.99411	1	GO:0004419
1188	GO:0004420	hydroxymethylglutaryl-CoA reductase (NADPH) activity	1	0	0.02	1188	1	0.53366	1	GO:0004420
1189	GO:0004421	hydroxymethylglutaryl-CoA synthase activity	2	0	0.04	1189	1	0.94641	1	GO:0004421
1190	GO:0004422	hypoxanthine phosphoribosyltransferase activity	6	0	0.12	1190	1	0.02106	1	GO:0004422
1191	GO:0004423	iduronate-2-sulfatase activity	4	0	0.08	1191	1	0.8913	1	GO:0004423
1192	GO:0004427	inorganic diphosphatase activity	13	0	0.26	1192	1	0.33773	1	GO:0004427
1193	GO:0004430	1-phosphatidylinositol 4-kinase activity	17	0	0.34	1193	1	0.01822	1	GO:0004430
1194	GO:0004435	phosphatidylinositol phospholipase C activity	54	0	1.09	1194	1	0.01207	1	GO:0004435
1195	GO:0004437	inositol or phosphatidylinositol phosphatase activity	104	0	2.09	1195	1	0.00062	1	GO:0004437
1196	GO:0004438	phosphatidylinositol-3-phosphatase activity	18	0	0.36	1196	1	5.70E-006	1	GO:0004438
1197	GO:0004439	phosphatidylinositol-4,5-bisphosphate 5-phosphatase activity	9	0	0.18	1197	1	0.35284	1	GO:0004439
1198	GO:0004445	inositol-polyphosphate 5-phosphatase activity	27	0	0.54	1198	1	0.48768	1	GO:0004445
1199	GO:0004447	iodide peroxidase activity	11	0	0.22	1199	1	0.98854	1	GO:0004447
1200	GO:0004449	isocitrate dehydrogenase (NAD+) activity	13	0	0.26	1200	1	0.27027	1	GO:0004449
1201	GO:0004451	isocitrate lyase activity	1	0	0.02	1201	1	0.65724	1	GO:0004451
1202	GO:0004452	isopentenyl-diphosphate delta-isomerase activity	2	0	0.04	1202	1	0.4968	1	GO:0004452
1203	GO:0004454	ketohexokinase activity	4	0	0.08	1203	1	0.95048	1	GO:0004454
1204	GO:0004455	ketol-acid reductoisomerase activity	11	0	0.22	1204	1	0.00972	1	GO:0004455
1205	GO:0004457	lactate dehydrogenase activity	9	0	0.18	1205	1	0.01867	1	GO:0004457
1206	GO:0004458	D-lactate dehydrogenase (cytochrome) activity	2	0	0.04	1206	1	0.93846	1	GO:0004458
1207	GO:0004459	L-lactate dehydrogenase activity	7	0	0.14	1207	1	0.00221	1	GO:0004459
1208	GO:0004461	lactose synthase activity	2	0	0.04	1208	1	0.52837	1	GO:0004461
1209	GO:0004462	lactoylglutathione lyase activity	2	0	0.04	1209	1	0.70754	1	GO:0004462
1210	GO:0004463	leukotriene-A4 hydrolase activity	11	0	0.22	1210	1	0.48703	1	GO:0004463
1211	GO:0004464	leukotriene-C4 synthase activity	5	0	0.1	1211	1	0.89277	1	GO:0004464
1212	GO:0004465	lipoprotein lipase activity	15	0	0.3	1212	1	0.04682	1	GO:0004465
1213	GO:0004470	malic enzyme activity	20	0	0.4	1213	1	2.50E-005	1	GO:0004470
1214	GO:0004471	malate dehydrogenase (decarboxylating) activity	3	0	0.06	1214	1	0.07049	1	GO:0004471
1215	GO:0004473	malate dehydrogenase (oxaloacetate-decarboxylating) (NADP+) activity	8	0	0.16	1215	1	0.00085	1	GO:0004473
1216	GO:0004475	mannose-1-phosphate guanylyltransferase activity	6	0	0.12	1216	1	0.01173	1	GO:0004475
1217	GO:0004476	mannose-6-phosphate isomerase activity	8	0	0.16	1217	1	0.01628	1	GO:0004476
1218	GO:0004477	methenyltetrahydrofolate cyclohydrolase activity	7	0	0.14	1218	1	0.63016	1	GO:0004477
1219	GO:0004478	methionine adenosyltransferase activity	5	0	0.1	1219	1	0.33765	1	GO:0004478
1220	GO:0004482	mRNA (guanine-N7-)-methyltransferase activity	3	0	0.06	1220	1	0.01001	1	GO:0004482
1221	GO:0004483	mRNA (nucleoside-2'-O-)-methyltransferase activity	8	0	0.16	1221	1	0.04596	1	GO:0004483
1222	GO:0004484	mRNA guanylyltransferase activity	1	0	0.02	1222	1	0.52321	1	GO:0004484
1223	GO:0004485	methylcrotonoyl-CoA carboxylase activity	18	0	0.36	1223	1	0.11249	1	GO:0004485
1224	GO:0004486	methylenetetrahydrofolate dehydrogenase [NAD(P)+] activity	7	0	0.14	1224	1	0.63016	1	GO:0004486
1225	GO:0004488	methylenetetrahydrofolate dehydrogenase (NADP+) activity	5	0	0.1	1225	1	0.71905	1	GO:0004488
1226	GO:0004489	methylenetetrahydrofolate reductase (NADPH) activity	2	0	0.04	1226	1	0.28475	1	GO:0004489
1227	GO:0004491	methylmalonate-semialdehyde dehydrogenase (acylating) activity	3	0	0.06	1227	1	0.00401	1	GO:0004491
1228	GO:0004492	methylmalonyl-CoA decarboxylase activity	6	0	0.12	1228	1	5.60E-005	1	GO:0004492
1229	GO:0004493	methylmalonyl-CoA epimerase activity	2	0	0.04	1229	1	0.48528	1	GO:0004493
1230	GO:0004494	methylmalonyl-CoA mutase activity	7	0	0.14	1230	1	1.20E-006	1	GO:0004494
1231	GO:0004496	mevalonate kinase activity	1	0	0.02	1231	1	0.98694	1	GO:0004496
1232	GO:0004498	calcidiol 1-monooxygenase activity	2	0	0.04	1232	1	0.8616	1	GO:0004498
1233	GO:0004499	flavin-containing monooxygenase activity	15	0	0.3	1233	1	0.21178	1	GO:0004499
1234	GO:0004502	kynurenine 3-monooxygenase activity	6	0	0.12	1234	1	0.00297	1	GO:0004502
1235	GO:0004505	phenylalanine 4-monooxygenase activity	9	0	0.18	1235	1	0.00738	1	GO:0004505
1236	GO:0004506	squalene monooxygenase activity	6	0	0.12	1236	1	0.89605	1	GO:0004506
1237	GO:0004509	steroid 21-monooxygenase activity	8	0	0.16	1237	1	0.39008	1	GO:0004509
1238	GO:0004510	tryptophan 5-monooxygenase activity	4	0	0.08	1238	1	0.00057	1	GO:0004510
1239	GO:0004512	inositol-3-phosphate synthase activity	10	0	0.2	1239	1	0.26531	1	GO:0004512
1240	GO:0004513	neolactotetraosylceramide alpha-2,3-sialyltransferase activity	2	0	0.04	1240	1	0.69633	1	GO:0004513
1241	GO:0004514	nicotinate-nucleotide diphosphorylase (carboxylating) activity	5	0	0.1	1241	1	0.13448	1	GO:0004514
1242	GO:0004515	nicotinate-nucleotide adenylyltransferase activity	1	0	0.02	1242	1	0.63709	1	GO:0004515
1243	GO:0004516	nicotinate phosphoribosyltransferase activity	6	0	0.12	1243	1	0.09384	1	GO:0004516
1244	GO:0004521	endoribonuclease activity	100	0	2.01	1244	1	0.18402	1	GO:0004521
1245	GO:0004522	pancreatic ribonuclease activity	2	0	0.04	1245	1	0.99188	1	GO:0004522
1246	GO:0004523	ribonuclease H activity	33	0	0.66	1246	1	0.17047	1	GO:0004523
1247	GO:0004525	ribonuclease III activity	19	0	0.38	1247	1	0.00147	1	GO:0004525
1248	GO:0004527	exonuclease activity	257	0	5.17	1248	1	2.00E-005	1	GO:0004527
1249	GO:0004528	phosphodiesterase I activity	9	0	0.18	1249	1	0.45287	1	GO:0004528
1250	GO:0004529	exodeoxyribonuclease activity	29	0	0.58	1250	1	0.20535	1	GO:0004529
1251	GO:0004530	deoxyribonuclease I activity	4	0	0.08	1251	1	0.00884	1	GO:0004530
1252	GO:0004531	deoxyribonuclease II activity	4	0	0.08	1252	1	0.00662	1	GO:0004531
1253	GO:0004532	exoribonuclease activity	112	0	2.25	1253	1	0.00014	1	GO:0004532
1254	GO:0004534	5'-3' exoribonuclease activity	4	0	0.08	1254	1	0.00212	1	GO:0004534
1255	GO:0004535	poly(A)-specific ribonuclease activity	15	0	0.3	1255	1	0.1313	1	GO:0004535
1256	GO:0004540	ribonuclease activity	223	0	4.49	1256	1	0.00036	1	GO:0004540
1257	GO:0004549	tRNA-specific ribonuclease activity	1	0	0.02	1257	1	0.99613	1	GO:0004549
1258	GO:0004551	nucleotide diphosphatase activity	18	0	0.36	1258	1	0.92691	1	GO:0004551
1259	GO:0004556	alpha-amylase activity	5	0	0.1	1259	1	0.57434	1	GO:0004556
1260	GO:0004557	alpha-galactosidase activity	4	0	0.08	1260	1	0.75508	1	GO:0004557
1261	GO:0004559	alpha-mannosidase activity	42	0	0.85	1261	1	0.15209	1	GO:0004559
1262	GO:0004560	alpha-L-fucosidase activity	15	0	0.3	1262	1	0.00014	1	GO:0004560
1263	GO:0004561	alpha-N-acetylglucosaminidase activity	4	0	0.08	1263	1	0.26106	1	GO:0004561
1264	GO:0004563	beta-N-acetylhexosaminidase activity	20	0	0.4	1264	1	8.20E-007	1	GO:0004563
1265	GO:0004564	beta-fructofuranosidase activity	20	0	0.4	1265	1	0.57271	1	GO:0004564
1266	GO:0004566	beta-glucuronidase activity	12	0	0.24	1266	1	0.01562	1	GO:0004566
1267	GO:0004567	beta-mannosidase activity	8	0	0.16	1267	1	0.02711	1	GO:0004567
1268	GO:0004568	chitinase activity	6	0	0.12	1268	1	0.06003	1	GO:0004568
1269	GO:0004569	glycoprotein endo-alpha-1,2-mannosidase activity	2	0	0.04	1269	1	0.67016	1	GO:0004569
1270	GO:0004571	mannosyl-oligosaccharide 1,2-alpha-mannosidase activity	17	0	0.34	1270	1	0.13497	1	GO:0004571
1271	GO:0004572	mannosyl-oligosaccharide 1,3-1,6-alpha-mannosidase activity	1	0	0.02	1271	1	0.3606	1	GO:0004572
1272	GO:0004573	mannosyl-oligosaccharide glucosidase activity	2	0	0.04	1272	1	0.16207	1	GO:0004573
1273	GO:0004574	oligo-1,6-glucosidase activity	1	0	0.02	1273	1	0.90912	1	GO:0004574
1274	GO:0004575	sucrose alpha-glucosidase activity	20	0	0.4	1274	1	0.57271	1	GO:0004575
1275	GO:0004576	oligosaccharyl transferase activity	43	0	0.87	1275	1	0.73182	1	GO:0004576
1276	GO:0004578	chitobiosyldiphosphodolichol beta-mannosyltransferase activity	3	0	0.06	1276	1	0.00767	1	GO:0004578
1277	GO:0004579	dolichyl-diphosphooligosaccharide-protein glycotransferase activity	40	0	0.81	1277	1	0.90839	1	GO:0004579
1278	GO:0004581	dolichyl-phosphate beta-glucosyltransferase activity	1	0	0.02	1278	1	0.39875	1	GO:0004581
1279	GO:0004582	dolichyl-phosphate beta-D-mannosyltransferase activity	8	0	0.16	1279	1	0.00651	1	GO:0004582
1280	GO:0004585	ornithine carbamoyltransferase activity	4	0	0.08	1280	1	0.22557	1	GO:0004585
1281	GO:0004586	ornithine decarboxylase activity	6	0	0.12	1281	1	0.55528	1	GO:0004586
1282	GO:0004587	ornithine-oxo-acid transaminase activity	8	0	0.16	1282	1	0.00082	1	GO:0004587
1283	GO:0004588	orotate phosphoribosyltransferase activity	10	0	0.2	1283	1	0.01454	1	GO:0004588
1284	GO:0004590	orotidine-5'-phosphate decarboxylase activity	10	0	0.2	1284	1	0.01454	1	GO:0004590
1285	GO:0004591	oxoglutarate dehydrogenase (succinyl-transferring) activity	15	0	0.3	1285	1	0.00015	1	GO:0004591
1286	GO:0004594	pantothenate kinase activity	2	0	0.04	1286	1	0.15237	1	GO:0004594
1287	GO:0004595	pantetheine-phosphate adenylyltransferase activity	2	0	0.04	1287	1	0.96265	1	GO:0004595
1288	GO:0004596	peptide alpha-N-acetyltransferase activity	9	0	0.18	1288	1	0.01215	1	GO:0004596
1289	GO:0004602	glutathione peroxidase activity	39	0	0.79	1289	1	0.12152	1	GO:0004602
1290	GO:0004605	phosphatidate cytidylyltransferase activity	4	0	0.08	1290	1	0.04211	1	GO:0004605
1291	GO:0004607	phosphatidylcholine-sterol O-acyltransferase activity	1	0	0.02	1291	1	0.95867	1	GO:0004607
1292	GO:0004609	phosphatidylserine decarboxylase activity	1	0	0.02	1292	1	0.24368	1	GO:0004609
1293	GO:0004610	phosphoacetylglucosamine mutase activity	7	0	0.14	1293	1	0.00903	1	GO:0004610
1294	GO:0004611	phosphoenolpyruvate carboxykinase activity	6	0	0.12	1294	1	0.49029	1	GO:0004611
1295	GO:0004613	phosphoenolpyruvate carboxykinase (GTP) activity	6	0	0.12	1295	1	0.49029	1	GO:0004613
1296	GO:0004614	phosphoglucomutase activity	30	0	0.6	1296	1	6.60E-005	1	GO:0004614
1297	GO:0004615	phosphomannomutase activity	2	0	0.04	1297	1	0.08885	1	GO:0004615
1298	GO:0004616	phosphogluconate dehydrogenase (decarboxylating) activity	14	0	0.28	1298	1	0.62081	1	GO:0004616
1299	GO:0004618	phosphoglycerate kinase activity	11	0	0.22	1299	1	0.98208	1	GO:0004618
1300	GO:0004619	phosphoglycerate mutase activity	1	0	0.02	1300	1	0.90022	1	GO:0004619
1301	GO:0004622	lysophospholipase activity	21	0	0.42	1301	1	0.01584	1	GO:0004622
1302	GO:0004629	phospholipase C activity	72	0	1.45	1302	1	0.00066	1	GO:0004629
1303	GO:0004630	phospholipase D activity	2	0	0.04	1303	1	0.98178	1	GO:0004630
1304	GO:0004631	phosphomevalonate kinase activity	3	0	0.06	1304	1	0.51844	1	GO:0004631
1305	GO:0004632	phosphopantothenate--cysteine ligase activity	2	0	0.04	1305	1	0.96872	1	GO:0004632
1306	GO:0004633	phosphopantothenoylcysteine decarboxylase activity	1	0	0.02	1306	1	0.48082	1	GO:0004633
1307	GO:0004634	phosphopyruvate hydratase activity	7	0	0.14	1307	1	0.00223	1	GO:0004634
1308	GO:0004638	phosphoribosylaminoimidazole carboxylase activity	3	0	0.06	1308	1	0.17189	1	GO:0004638
1309	GO:0004639	phosphoribosylaminoimidazolesuccinocarboxamide synthase activity	3	0	0.06	1309	1	0.17189	1	GO:0004639
1310	GO:0004642	phosphoribosylformylglycinamidine synthase activity	21	0	0.42	1310	1	9.90E-005	1	GO:0004642
1311	GO:0004645	phosphorylase activity	15	0	0.3	1311	1	0.14031	1	GO:0004645
1312	GO:0004647	phosphoserine phosphatase activity	6	0	0.12	1312	1	0.77883	1	GO:0004647
1313	GO:0004648	O-phospho-L-serine:2-oxoglutarate aminotransferase activity	2	0	0.04	1313	1	0.02008	1	GO:0004648
1314	GO:0004649	poly(ADP-ribose) glycohydrolase activity	5	0	0.1	1314	1	0.9619	1	GO:0004649
1315	GO:0004651	polynucleotide 5'-phosphatase activity	1	0	0.02	1315	1	0.52321	1	GO:0004651
1316	GO:0004652	polynucleotide adenylyltransferase activity	11	0	0.22	1316	1	0.78936	1	GO:0004652
1317	GO:0004653	polypeptide N-acetylgalactosaminyltransferase activity	20	0	0.4	1317	1	0.02136	1	GO:0004653
1318	GO:0004654	polyribonucleotide nucleotidyltransferase activity	9	0	0.18	1318	1	0.0131	1	GO:0004654
1319	GO:0004655	porphobilinogen synthase activity	6	0	0.12	1319	1	0.57173	1	GO:0004655
1320	GO:0004657	proline dehydrogenase activity	2	0	0.04	1320	1	0.83584	1	GO:0004657
1321	GO:0004658	propionyl-CoA carboxylase activity	14	0	0.28	1321	1	0.05979	1	GO:0004658
1322	GO:0004660	protein farnesyltransferase activity	4	0	0.08	1322	1	0.27098	1	GO:0004660
1323	GO:0004661	protein geranylgeranyltransferase activity	14	0	0.28	1323	1	0.00326	1	GO:0004661
1324	GO:0004662	CAAX-protein geranylgeranyltransferase activity	4	0	0.08	1324	1	0.61482	1	GO:0004662
1325	GO:0004663	Rab geranylgeranyltransferase activity	11	0	0.22	1325	1	0.00049	1	GO:0004663
1326	GO:0004666	prostaglandin-endoperoxide synthase activity	2	0	0.04	1326	1	0.15756	1	GO:0004666
1327	GO:0004667	prostaglandin-D synthase activity	15	0	0.3	1327	1	0.89303	1	GO:0004667
1328	GO:0004671	protein C-terminal S-isoprenylcysteine carboxyl O-methyltransferase activity	1	0	0.02	1328	1	0.79588	1	GO:0004671
1329	GO:0004676	3-phosphoinositide-dependent protein kinase activity	5	0	0.1	1329	1	0.00341	1	GO:0004676
1330	GO:0004677	DNA-dependent protein kinase activity	30	0	0.6	1330	1	0.17847	1	GO:0004677
1331	GO:0004679	AMP-activated protein kinase activity	14	0	0.28	1331	1	0.33141	1	GO:0004679
1332	GO:0004683	calmodulin-dependent protein kinase activity	95	0	1.91	1332	1	1.40E-009	1	GO:0004683
1333	GO:0004686	elongation factor-2 kinase activity	8	0	0.16	1333	1	2.10E-005	1	GO:0004686
1334	GO:0004687	myosin light chain kinase activity	7	0	0.14	1334	1	0.18689	1	GO:0004687
1335	GO:0004689	phosphorylase kinase activity	11	0	0.22	1335	1	0.3531	1	GO:0004689
1336	GO:0004692	cGMP-dependent protein kinase activity	7	0	0.14	1336	1	0.08322	1	GO:0004692
1337	GO:0004694	eukaryotic translation initiation factor 2alpha kinase activity	11	0	0.22	1337	1	0.51269	1	GO:0004694
1338	GO:0004697	protein kinase C activity	39	0	0.79	1338	1	0.0054	1	GO:0004697
1339	GO:0004698	calcium-dependent protein kinase C activity	8	0	0.16	1339	1	0.00058	1	GO:0004698
1340	GO:0004699	calcium-independent protein kinase C activity	18	0	0.36	1340	1	0.004	1	GO:0004699
1341	GO:0004702	receptor signaling protein serine/threonine kinase activity	105	0	2.11	1341	1	0.15446	1	GO:0004702
1342	GO:0004703	G-protein coupled receptor kinase activity	9	0	0.18	1342	1	0.94948	1	GO:0004703
1343	GO:0004704	NF-kappaB-inducing kinase activity	13	0	0.26	1343	1	0.98874	1	GO:0004704
1344	GO:0004705	JUN kinase activity	2	0	0.04	1344	1	0.02647	1	GO:0004705
1345	GO:0004706	JUN kinase kinase kinase activity	14	0	0.28	1345	1	0.07321	1	GO:0004706
1346	GO:0004707	MAP kinase activity	20	0	0.4	1346	1	0.6549	1	GO:0004707
1347	GO:0004708	MAP kinase kinase activity	47	0	0.95	1347	1	0.01524	1	GO:0004708
1348	GO:0004709	MAP kinase kinase kinase activity	41	0	0.83	1348	1	0.00115	1	GO:0004709
1349	GO:0004710	MAP/ERK kinase kinase activity	4	0	0.08	1349	1	0.39984	1	GO:0004710
1350	GO:0004711	ribosomal protein S6 kinase activity	11	0	0.22	1350	1	0.5465	1	GO:0004711
1351	GO:0004712	protein serine/threonine/tyrosine kinase activity	60	0	1.21	1351	1	0.06126	1	GO:0004712
1352	GO:0004714	transmembrane receptor protein tyrosine kinase activity	134	0	2.7	1352	1	0.56228	1	GO:0004714
1353	GO:0004715	non-membrane spanning protein tyrosine kinase activity	110	0	2.21	1353	1	0.00346	1	GO:0004715
1354	GO:0004716	receptor signaling protein tyrosine kinase activity	33	0	0.66	1354	1	0.63098	1	GO:0004716
1355	GO:0004719	protein-L-isoaspartate (D-aspartate) O-methyltransferase activity	7	0	0.14	1355	1	0.01286	1	GO:0004719
1356	GO:0004720	protein-lysine 6-oxidase activity	1	0	0.02	1356	1	0.23311	1	GO:0004720
1357	GO:0004722	protein serine/threonine phosphatase activity	121	0	2.44	1357	1	0.01862	1	GO:0004722
1358	GO:0004723	calcium-dependent protein serine/threonine phosphatase activity	4	0	0.08	1358	1	0.86102	1	GO:0004723
1359	GO:0004724	magnesium-dependent protein serine/threonine phosphatase activity	3	0	0.06	1359	1	0.0132	1	GO:0004724
1360	GO:0004726	non-membrane spanning protein tyrosine phosphatase activity	21	0	0.42	1360	1	0.45616	1	GO:0004726
1361	GO:0004727	prenylated protein tyrosine phosphatase activity	3	0	0.06	1361	1	0.65168	1	GO:0004727
1362	GO:0004728	receptor signaling protein tyrosine phosphatase activity	2	0	0.04	1362	1	0.60262	1	GO:0004728
1363	GO:0004729	oxygen-dependent protoporphyrinogen oxidase activity	14	0	0.28	1363	1	0.00312	1	GO:0004729
1364	GO:0004730	pseudouridylate synthase activity	2	0	0.04	1364	1	0.39355	1	GO:0004730
1365	GO:0004731	purine-nucleoside phosphorylase activity	5	0	0.1	1365	1	0.28947	1	GO:0004731
1366	GO:0004733	pyridoxamine-phosphate oxidase activity	5	0	0.1	1366	1	0.12746	1	GO:0004733
1367	GO:0004735	pyrroline-5-carboxylate reductase activity	8	0	0.16	1367	1	0.29678	1	GO:0004735
1368	GO:0004736	pyruvate carboxylase activity	15	0	0.3	1368	1	3.10E-013	1	GO:0004736
1369	GO:0004737	pyruvate decarboxylase activity	1	0	0.02	1369	1	0.22157	1	GO:0004737
1370	GO:0004738	pyruvate dehydrogenase activity	12	0	0.24	1370	1	0.97919	1	GO:0004738
1371	GO:0004739	pyruvate dehydrogenase (acetyl-transferring) activity	12	0	0.24	1371	1	0.97919	1	GO:0004739
1372	GO:0004740	pyruvate dehydrogenase (acetyl-transferring) kinase activity	5	0	0.1	1372	1	0.00341	1	GO:0004740
1373	GO:0004741	[pyruvate dehydrogenase (lipoamide)] phosphatase activity	3	0	0.06	1373	1	0.0132	1	GO:0004741
1374	GO:0004742	dihydrolipoyllysine-residue acetyltransferase activity	2	0	0.04	1374	1	0.04038	1	GO:0004742
1375	GO:0004743	pyruvate kinase activity	8	0	0.16	1375	1	0.00394	1	GO:0004743
1376	GO:0004745	retinol dehydrogenase activity	38	0	0.76	1376	1	0.00027	1	GO:0004745
1377	GO:0004747	ribokinase activity	2	0	0.04	1377	1	0.3329	1	GO:0004747
1378	GO:0004748	ribonucleoside-diphosphate reductase activity	19	0	0.38	1378	1	2.60E-010	1	GO:0004748
1379	GO:0004749	ribose phosphate diphosphokinase activity	6	0	0.12	1379	1	0.85337	1	GO:0004749
1380	GO:0004750	ribulose-phosphate 3-epimerase activity	2	0	0.04	1380	1	0.29025	1	GO:0004750
1381	GO:0004751	ribose-5-phosphate isomerase activity	2	0	0.04	1381	1	0.19317	1	GO:0004751
1382	GO:0004753	saccharopine dehydrogenase activity	7	0	0.14	1382	1	0.09258	1	GO:0004753
1383	GO:0004756	selenide, water dikinase activity	8	0	0.16	1383	1	0.00029	1	GO:0004756
1384	GO:0004757	sepiapterin reductase activity	6	0	0.12	1384	1	0.4446	1	GO:0004757
1385	GO:0004758	serine C-palmitoyltransferase activity	6	0	0.12	1385	1	0.98888	1	GO:0004758
1386	GO:0004760	serine-pyruvate transaminase activity	8	0	0.16	1386	1	0.29757	1	GO:0004760
1387	GO:0004766	spermidine synthase activity	5	0	0.1	1387	1	0.42209	1	GO:0004766
1388	GO:0004767	sphingomyelin phosphodiesterase activity	4	0	0.08	1388	1	0.45924	1	GO:0004767
1389	GO:0004769	steroid delta-isomerase activity	2	0	0.04	1389	1	0.82223	1	GO:0004769
1390	GO:0004771	sterol esterase activity	8	0	0.16	1390	1	0.81822	1	GO:0004771
1391	GO:0004772	sterol O-acyltransferase activity	3	0	0.06	1391	1	0.16047	1	GO:0004772
1392	GO:0004777	succinate-semialdehyde dehydrogenase activity	11	0	0.22	1392	1	0.00071	1	GO:0004777
1393	GO:0004779	sulfate adenylyltransferase activity	3	0	0.06	1393	1	0.91558	1	GO:0004779
1394	GO:0004781	sulfate adenylyltransferase (ATP) activity	3	0	0.06	1394	1	0.91558	1	GO:0004781
1395	GO:0004788	thiamine diphosphokinase activity	3	0	0.06	1395	1	0.17459	1	GO:0004788
1396	GO:0004791	thioredoxin-disulfide reductase activity	8	0	0.16	1396	1	0.88019	1	GO:0004791
1397	GO:0004792	thiosulfate sulfurtransferase activity	10	0	0.2	1397	1	0.1086	1	GO:0004792
1398	GO:0004793	threonine aldolase activity	6	0	0.12	1398	1	0.71551	1	GO:0004793
1399	GO:0004794	L-threonine ammonia-lyase activity	3	0	0.06	1399	1	0.29369	1	GO:0004794
1400	GO:0004796	thromboxane-A synthase activity	1	0	0.02	1400	1	0.98457	1	GO:0004796
1401	GO:0004797	thymidine kinase activity	2	0	0.04	1401	1	0.34091	1	GO:0004797
1402	GO:0004798	thymidylate kinase activity	3	0	0.06	1402	1	0.62511	1	GO:0004798
1403	GO:0004799	thymidylate synthase activity	4	0	0.08	1403	1	0.03173	1	GO:0004799
1404	GO:0004801	sedoheptulose-7-phosphate:D-glyceraldehyde-3-phosphate glyceronetransferase activity	2	0	0.04	1404	1	0.56793	1	GO:0004801
1405	GO:0004802	transketolase activity	8	0	0.16	1405	1	0.00424	1	GO:0004802
1406	GO:0004803	transposase activity	1	0	0.02	1406	1	0.36139	1	GO:0004803
1407	GO:0004807	triose-phosphate isomerase activity	6	0	0.12	1407	1	0.68706	1	GO:0004807
1408	GO:0004808	tRNA (5-methylaminomethyl-2-thiouridylate)-methyltransferase activity	8	0	0.16	1408	1	0.00012	1	GO:0004808
1409	GO:0004809	tRNA (guanine-N2-)-methyltransferase activity	1	0	0.02	1409	1	0.90653	1	GO:0004809
1410	GO:0004810	tRNA adenylyltransferase activity	1	0	0.02	1410	1	0.97772	1	GO:0004810
1411	GO:0004813	alanine-tRNA ligase activity	11	0	0.22	1411	1	0.72826	1	GO:0004813
1412	GO:0004814	arginine-tRNA ligase activity	14	0	0.28	1412	1	0.3021	1	GO:0004814
1413	GO:0004815	aspartate-tRNA ligase activity	20	0	0.4	1413	1	0.00121	1	GO:0004815
1414	GO:0004816	asparagine-tRNA ligase activity	3	0	0.06	1414	1	0.55435	1	GO:0004816
1415	GO:0004817	cysteine-tRNA ligase activity	16	0	0.32	1415	1	0.00032	1	GO:0004817
1416	GO:0004819	glutamine-tRNA ligase activity	15	0	0.3	1416	1	0.07122	1	GO:0004819
1417	GO:0004820	glycine-tRNA ligase activity	11	0	0.22	1417	1	0.67995	1	GO:0004820
1418	GO:0004821	histidine-tRNA ligase activity	7	0	0.14	1418	1	0.81004	1	GO:0004821
1419	GO:0004822	isoleucine-tRNA ligase activity	19	0	0.38	1419	1	0.01016	1	GO:0004822
1420	GO:0004823	leucine-tRNA ligase activity	12	0	0.24	1420	1	0.0007	1	GO:0004823
1421	GO:0004824	lysine-tRNA ligase activity	6	0	0.12	1421	1	0.00966	1	GO:0004824
1422	GO:0004825	methionine-tRNA ligase activity	20	0	0.4	1422	1	0.08999	1	GO:0004825
1423	GO:0004826	phenylalanine-tRNA ligase activity	14	0	0.28	1423	1	0.45026	1	GO:0004826
1424	GO:0004828	serine-tRNA ligase activity	5	0	0.1	1424	1	0.74129	1	GO:0004828
1425	GO:0004829	threonine-tRNA ligase activity	14	0	0.28	1425	1	0.00095	1	GO:0004829
1426	GO:0004830	tryptophan-tRNA ligase activity	7	0	0.14	1426	1	0.00231	1	GO:0004830
1427	GO:0004831	tyrosine-tRNA ligase activity	20	0	0.4	1427	1	0.90262	1	GO:0004831
1428	GO:0004832	valine-tRNA ligase activity	4	0	0.08	1428	1	0.8932	1	GO:0004832
1429	GO:0004833	tryptophan 2,3-dioxygenase activity	10	0	0.2	1429	1	0.45184	1	GO:0004833
1430	GO:0004835	tubulin-tyrosine ligase activity	21	0	0.42	1430	1	0.35706	1	GO:0004835
1431	GO:0004838	L-tyrosine:2-oxoglutarate aminotransferase activity	4	0	0.08	1431	1	0.08621	1	GO:0004838
1432	GO:0004839	ubiquitin activating enzyme activity	27	0	0.54	1432	1	0.00283	1	GO:0004839
1433	GO:0004843	ubiquitin-specific protease activity	185	0	3.72	1433	1	0.06502	1	GO:0004843
1434	GO:0004845	uracil phosphoribosyltransferase activity	11	0	0.22	1434	1	0.29003	1	GO:0004845
1435	GO:0004849	uridine kinase activity	16	0	0.32	1435	1	0.1799	1	GO:0004849
1436	GO:0004850	uridine phosphorylase activity	5	0	0.1	1436	1	0.88426	1	GO:0004850
1437	GO:0004852	uroporphyrinogen-III synthase activity	3	0	0.06	1437	1	0.68815	1	GO:0004852
1438	GO:0004853	uroporphyrinogen decarboxylase activity	5	0	0.1	1438	1	0.19936	1	GO:0004853
1439	GO:0004854	xanthine dehydrogenase activity	9	0	0.18	1439	1	0.37245	1	GO:0004854
1440	GO:0004855	xanthine oxidase activity	9	0	0.18	1440	1	0.33424	1	GO:0004855
1441	GO:0004856	xylulokinase activity	5	0	0.1	1441	1	0.44962	1	GO:0004856
1442	GO:0004859	phospholipase inhibitor activity	22	0	0.44	1442	1	0.53952	1	GO:0004859
1443	GO:0004861	cyclin-dependent protein kinase inhibitor activity	23	0	0.46	1443	1	0.24808	1	GO:0004861
1444	GO:0004864	protein phosphatase inhibitor activity	32	0	0.64	1444	1	0.26337	1	GO:0004864
1445	GO:0004865	protein serine/threonine phosphatase inhibitor activity	1	0	0.02	1445	1	0.72447	1	GO:0004865
1446	GO:0004873	asialoglycoprotein receptor activity	4	0	0.08	1446	1	0.47187	1	GO:0004873
1447	GO:0004875	complement receptor activity	1	0	0.02	1447	1	0.82078	1	GO:0004875
1448	GO:0004879	ligand-dependent nuclear receptor activity	99	0	1.99	1448	1	2.00E-007	1	GO:0004879
1449	GO:0004886	retinoid-X receptor activity	3	0	0.06	1449	1	0.09442	1	GO:0004886
1450	GO:0004887	thyroid hormone receptor activity	14	0	0.28	1450	1	0.72243	1	GO:0004887
1451	GO:0004889	nicotinic acetylcholine-activated cation-selective channel activity	10	0	0.2	1451	1	0.91481	1	GO:0004889
1452	GO:0004890	GABA-A receptor activity	2	0	0.04	1452	1	0.03914	1	GO:0004890
1453	GO:0004896	cytokine receptor activity	32	0	0.64	1453	1	0.2675	1	GO:0004896
1454	GO:0004904	interferon receptor activity	1	0	0.02	1454	1	0.73895	1	GO:0004904
1455	GO:0004906	interferon-gamma receptor activity	1	0	0.02	1455	1	0.73895	1	GO:0004906
1456	GO:0004911	interleukin-2 receptor activity	5	0	0.1	1456	1	0.39122	1	GO:0004911
1457	GO:0004912	interleukin-3 receptor activity	2	0	0.04	1457	1	0.42782	1	GO:0004912
1458	GO:0004913	interleukin-4 receptor activity	6	0	0.12	1458	1	0.46735	1	GO:0004913
1459	GO:0004914	interleukin-5 receptor activity	1	0	0.02	1459	1	0.65408	1	GO:0004914
1460	GO:0004917	interleukin-7 receptor activity	6	0	0.12	1460	1	0.52811	1	GO:0004917
1461	GO:0004918	interleukin-8 receptor activity	1	0	0.02	1461	1	0.94077	1	GO:0004918
1462	GO:0004920	interleukin-10 receptor activity	5	0	0.1	1462	1	0.25136	1	GO:0004920
1463	GO:0004921	interleukin-11 receptor activity	1	0	0.02	1463	1	0.59016	1	GO:0004921
1464	GO:0004931	extracellular ATP-gated cation channel activity	6	0	0.12	1464	1	0.86097	1	GO:0004931
1465	GO:0004936	alpha-adrenergic receptor activity	11	0	0.22	1465	1	0.92653	1	GO:0004936
1466	GO:0004937	alpha1-adrenergic receptor activity	5	0	0.1	1466	1	0.805	1	GO:0004937
1467	GO:0004938	alpha2-adrenergic receptor activity	6	0	0.12	1467	1	0.8528	1	GO:0004938
1468	GO:0004939	beta-adrenergic receptor activity	1	0	0.02	1468	1	0.40458	1	GO:0004939
1469	GO:0004941	beta2-adrenergic receptor activity	1	0	0.02	1469	1	0.40458	1	GO:0004941
1470	GO:0004942	anaphylatoxin receptor activity	1	0	0.02	1470	1	0.75164	1	GO:0004942
1471	GO:0004943	C3a anaphylatoxin receptor activity	1	0	0.02	1471	1	0.75164	1	GO:0004943
1472	GO:0004945	angiotensin type II receptor activity	1	0	0.02	1472	1	0.1393	1	GO:0004945
1473	GO:0004948	calcitonin receptor activity	4	0	0.08	1473	1	0.45338	1	GO:0004948
1474	GO:0004950	chemokine receptor activity	9	0	0.18	1474	1	0.91808	1	GO:0004950
1475	GO:0004951	cholecystokinin receptor activity	1	0	0.02	1475	1	0.25437	1	GO:0004951
1476	GO:0004952	dopamine receptor activity	7	0	0.14	1476	1	0.15036	1	GO:0004952
1477	GO:0004953	icosanoid receptor activity	15	0	0.3	1477	1	0.00092	1	GO:0004953
1478	GO:0004954	prostanoid receptor activity	15	0	0.3	1478	1	0.00092	1	GO:0004954
1479	GO:0004955	prostaglandin receptor activity	15	0	0.3	1479	1	0.00092	1	GO:0004955
1480	GO:0004957	prostaglandin E receptor activity	15	0	0.3	1480	1	0.00092	1	GO:0004957
1481	GO:0004962	endothelin receptor activity	3	0	0.06	1481	1	0.02484	1	GO:0004962
1482	GO:0004965	GABA-B receptor activity	6	0	0.12	1482	1	0.50581	1	GO:0004965
1483	GO:0004969	histamine receptor activity	3	0	0.06	1483	1	0.03493	1	GO:0004969
1484	GO:0004982	N-formyl peptide receptor activity	4	0	0.08	1484	1	0.38578	1	GO:0004982
1485	GO:0004983	neuropeptide Y receptor activity	3	0	0.06	1485	1	0.84695	1	GO:0004983
1486	GO:0004984	olfactory receptor activity	2	0	0.04	1486	1	0.11205	1	GO:0004984
1487	GO:0004985	opioid receptor activity	10	0	0.2	1487	1	0.97245	1	GO:0004985
1488	GO:0004986	delta-opioid receptor activity	3	0	0.06	1488	1	0.80051	1	GO:0004986
1489	GO:0004988	mu-opioid receptor activity	2	0	0.04	1489	1	0.89351	1	GO:0004988
1490	GO:0004989	octopamine receptor activity	2	0	0.04	1490	1	0.17847	1	GO:0004989
1491	GO:0004991	parathyroid hormone receptor activity	1	0	0.02	1491	1	0.36001	1	GO:0004991
1492	GO:0004992	platelet activating factor receptor activity	1	0	0.02	1492	1	0.13548	1	GO:0004992
1493	GO:0004993	serotonin receptor activity	4	0	0.08	1493	1	0.57585	1	GO:0004993
1494	GO:0004994	somatostatin receptor activity	4	0	0.08	1494	1	0.70378	1	GO:0004994
1495	GO:0004998	transferrin receptor activity	3	0	0.06	1495	1	0.73521	1	GO:0004998
1496	GO:0005003	ephrin receptor activity	9	0	0.18	1496	1	0.31545	1	GO:0005003
1497	GO:0005005	transmembrane-ephrin receptor activity	3	0	0.06	1497	1	0.13158	1	GO:0005005
1498	GO:0005006	epidermal growth factor-activated receptor activity	4	0	0.08	1498	1	0.85149	1	GO:0005006
1499	GO:0005007	fibroblast growth factor-activated receptor activity	18	0	0.36	1499	1	0.05379	1	GO:0005007
1500	GO:0005008	hepatocyte growth factor-activated receptor activity	8	0	0.16	1500	1	0.18458	1	GO:0005008
1501	GO:0005009	insulin-activated receptor activity	11	0	0.22	1501	1	0.83471	1	GO:0005009
1502	GO:0005010	insulin-like growth factor-activated receptor activity	23	0	0.46	1502	1	0.88164	1	GO:0005010
1503	GO:0005011	macrophage colony-stimulating factor receptor activity	6	0	0.12	1503	1	0.28162	1	GO:0005011
1504	GO:0005017	platelet-derived growth factor-activated receptor activity	2	0	0.04	1504	1	0.34114	1	GO:0005017
1505	GO:0005018	platelet-derived growth factor alpha-receptor activity	1	0	0.02	1505	1	0.58408	1	GO:0005018
1506	GO:0005019	platelet-derived growth factor beta-receptor activity	1	0	0.02	1506	1	0.13548	1	GO:0005019
1507	GO:0005021	vascular endothelial growth factor-activated receptor activity	14	0	0.28	1507	1	0.01583	1	GO:0005021
1508	GO:0005025	transforming growth factor beta receptor activity, type I	7	0	0.14	1508	1	0.14677	1	GO:0005025
1509	GO:0005026	transforming growth factor beta receptor activity, type II	2	0	0.04	1509	1	0.46583	1	GO:0005026
1510	GO:0005030	neurotrophin receptor activity	3	0	0.06	1510	1	0.79111	1	GO:0005030
1511	GO:0005031	tumor necrosis factor receptor activity	6	0	0.12	1511	1	0.94769	1	GO:0005031
1512	GO:0005035	death receptor activity	6	0	0.12	1512	1	0.94769	1	GO:0005035
1513	GO:0005042	netrin receptor activity	5	0	0.1	1513	1	0.21358	1	GO:0005042
1514	GO:0005047	signal recognition particle binding	9	0	0.18	1514	1	0.11131	1	GO:0005047
1515	GO:0005049	nuclear export signal receptor activity	10	0	0.2	1515	1	0.03709	1	GO:0005049
1516	GO:0005052	peroxisome matrix targeting signal-1 binding	8	0	0.16	1516	1	0.36794	1	GO:0005052
1517	GO:0005053	peroxisome matrix targeting signal-2 binding	3	0	0.06	1517	1	0.02611	1	GO:0005053
1518	GO:0005055	laminin receptor activity	1	0	0.02	1518	1	0.78192	1	GO:0005055
1519	GO:0005068	transmembrane receptor protein tyrosine kinase adaptor activity	20	0	0.4	1519	1	0.1173	1	GO:0005068
1520	GO:0005070	SH3/SH2 adaptor activity	115	0	2.31	1520	1	0.81429	1	GO:0005070
1521	GO:0005072	transforming growth factor beta receptor, cytoplasmic mediator activity	20	0	0.4	1521	1	0.08001	1	GO:0005072
1522	GO:0005078	MAP-kinase scaffold activity	14	0	0.28	1522	1	1.50E-006	1	GO:0005078
1523	GO:0005085	guanyl-nucleotide exchange factor activity	446	0	8.98	1523	1	0.11447	1	GO:0005085
1524	GO:0005086	ARF guanyl-nucleotide exchange factor activity	112	0	2.25	1524	1	0.003	1	GO:0005086
1525	GO:0005087	Ran guanyl-nucleotide exchange factor activity	26	0	0.52	1525	1	0.19106	1	GO:0005087
1526	GO:0005088	Ras guanyl-nucleotide exchange factor activity	151	0	3.04	1526	1	0.09622	1	GO:0005088
1527	GO:0005089	Rho guanyl-nucleotide exchange factor activity	85	0	1.71	1527	1	0.37958	1	GO:0005089
1528	GO:0005092	GDP-dissociation inhibitor activity	19	0	0.38	1528	1	0.00593	1	GO:0005092
1529	GO:0005093	Rab GDP-dissociation inhibitor activity	5	0	0.1	1529	1	0.44098	1	GO:0005093
1530	GO:0005094	Rho GDP-dissociation inhibitor activity	5	0	0.1	1530	1	0.20209	1	GO:0005094
1531	GO:0005096	GTPase activator activity	582	0	11.72	1531	1	0.00045	1	GO:0005096
1532	GO:0005097	Rab GTPase activator activity	111	0	2.23	1532	1	0.00027	1	GO:0005097
1533	GO:0005098	Ran GTPase activator activity	3	0	0.06	1533	1	0.13331	1	GO:0005098
1534	GO:0005099	Ras GTPase activator activity	300	0	6.04	1534	1	0.06065	1	GO:0005099
1535	GO:0005100	Rho GTPase activator activity	108	0	2.17	1535	1	0.45946	1	GO:0005100
1536	GO:0005104	fibroblast growth factor receptor binding	2	0	0.04	1536	1	0.3763	1	GO:0005104
1537	GO:0005109	frizzled binding	52	0	1.05	1537	1	0.18883	1	GO:0005109
1538	GO:0005110	frizzled-2 binding	3	0	0.06	1538	1	0.55179	1	GO:0005110
1539	GO:0005113	patched binding	2	0	0.04	1539	1	0.43485	1	GO:0005113
1540	GO:0005114	type II transforming growth factor beta receptor binding	5	0	0.1	1540	1	0.27723	1	GO:0005114
1541	GO:0005115	receptor tyrosine kinase-like orphan receptor binding	3	0	0.06	1541	1	0.55179	1	GO:0005115
1542	GO:0005123	death receptor binding	37	0	0.74	1542	1	0.00302	1	GO:0005123
1543	GO:0005125	cytokine activity	48	0	0.97	1543	1	0.35129	1	GO:0005125
1544	GO:0005131	growth hormone receptor binding	13	0	0.26	1544	1	0.88033	1	GO:0005131
1545	GO:0005133	interferon-gamma receptor binding	7	0	0.14	1545	1	0.02979	1	GO:0005133
1546	GO:0005134	interleukin-2 receptor binding	6	0	0.12	1546	1	0.40794	1	GO:0005134
1547	GO:0005137	interleukin-5 receptor binding	2	0	0.04	1547	1	0.09699	1	GO:0005137
1548	GO:0005143	interleukin-12 receptor binding	4	0	0.08	1548	1	0.96989	1	GO:0005143
1549	GO:0005148	prolactin receptor binding	7	0	0.14	1549	1	0.84837	1	GO:0005148
1550	GO:0005149	interleukin-1 receptor binding	3	0	0.06	1550	1	0.07111	1	GO:0005149
1551	GO:0005151	interleukin-1, Type II receptor binding	1	0	0.02	1551	1	0.17641	1	GO:0005151
1552	GO:0005152	interleukin-1 receptor antagonist activity	8	0	0.16	1552	1	0.99177	1	GO:0005152
1553	GO:0005153	interleukin-8 receptor binding	16	0	0.32	1553	1	0.32463	1	GO:0005153
1554	GO:0005154	epidermal growth factor receptor binding	33	0	0.66	1554	1	0.01521	1	GO:0005154
1555	GO:0005159	insulin-like growth factor receptor binding	36	0	0.72	1555	1	0.32996	1	GO:0005159
1556	GO:0005161	platelet-derived growth factor receptor binding	29	0	0.58	1556	1	7.80E-005	1	GO:0005161
1557	GO:0005164	tumor necrosis factor receptor binding	22	0	0.44	1557	1	0.01134	1	GO:0005164
1558	GO:0005165	neurotrophin receptor binding	1	0	0.02	1558	1	0.49181	1	GO:0005165
1559	GO:0005166	neurotrophin p75 receptor binding	1	0	0.02	1559	1	0.49181	1	GO:0005166
1560	GO:0005171	hepatocyte growth factor receptor binding	7	0	0.14	1560	1	0.96881	1	GO:0005171
1561	GO:0005175	CD27 receptor binding	1	0	0.02	1561	1	0.49108	1	GO:0005175
1562	GO:0005176	ErbB-2 class receptor binding	6	0	0.12	1562	1	0.32464	1	GO:0005176
1563	GO:0005179	hormone activity	33	0	0.66	1563	1	0.90966	1	GO:0005179
1564	GO:0005184	neuropeptide hormone activity	2	0	0.04	1564	1	0.71745	1	GO:0005184
1565	GO:0005212	structural constituent of eye lens	11	0	0.22	1565	1	0.95738	1	GO:0005212
1566	GO:0005220	inositol 1,4,5-trisphosphate-sensitive calcium-release channel activity	33	0	0.66	1566	1	0.93091	1	GO:0005220
1567	GO:0005221	intracellular cyclic nucleotide activated cation channel activity	8	0	0.16	1567	1	0.39931	1	GO:0005221
1568	GO:0005222	intracellular cAMP activated cation channel activity	2	0	0.04	1568	1	0.79496	1	GO:0005222
1569	GO:0005223	intracellular cGMP activated cation channel activity	2	0	0.04	1569	1	0.22597	1	GO:0005223
1570	GO:0005227	calcium activated cation channel activity	28	0	0.56	1570	1	0.15209	1	GO:0005227
1571	GO:0005228	intracellular sodium activated potassium channel activity	2	0	0.04	1571	1	0.99166	1	GO:0005228
1572	GO:0005229	intracellular calcium activated chloride channel activity	17	0	0.34	1572	1	0.10877	1	GO:0005229
1573	GO:0005231	excitatory extracellular ligand-gated ion channel activity	21	0	0.42	1573	1	0.89391	1	GO:0005231
1574	GO:0005234	extracellular-glutamate-gated ion channel activity	2	0	0.04	1574	1	0.93231	1	GO:0005234
1575	GO:0005237	inhibitory extracellular ligand-gated ion channel activity	1	0	0.02	1575	1	0.83981	1	GO:0005237
1576	GO:0005242	inward rectifier potassium channel activity	18	0	0.36	1576	1	0.14447	1	GO:0005242
1577	GO:0005244	voltage-gated ion channel activity	195	0	3.93	1577	1	0.0026	1	GO:0005244
1578	GO:0005245	voltage-gated calcium channel activity	37	0	0.74	1578	1	0.02283	1	GO:0005245
1579	GO:0005246	calcium channel regulator activity	40	0	0.81	1579	1	0.0267	1	GO:0005246
1580	GO:0005247	voltage-gated chloride channel activity	30	0	0.6	1580	1	0.02005	1	GO:0005247
1581	GO:0005248	voltage-gated sodium channel activity	15	0	0.3	1581	1	0.04363	1	GO:0005248
1582	GO:0005249	voltage-gated potassium channel activity	84	0	1.69	1582	1	0.13243	1	GO:0005249
1583	GO:0005250	A-type (transient outward) potassium channel activity	2	0	0.04	1583	1	0.88485	1	GO:0005250
1584	GO:0005251	delayed rectifier potassium channel activity	9	0	0.18	1584	1	0.17241	1	GO:0005251
1585	GO:0005252	open rectifier potassium channel activity	2	0	0.04	1585	1	0.55093	1	GO:0005252
1586	GO:0005267	potassium channel activity	120	0	2.42	1586	1	0.02064	1	GO:0005267
1587	GO:0005272	sodium channel activity	47	0	0.95	1587	1	5.40E-016	1	GO:0005272
1588	GO:0005277	acetylcholine transmembrane transporter activity	7	0	0.14	1588	1	0.0152	1	GO:0005277
1589	GO:0005280	hydrogen:amino acid symporter activity	1	0	0.02	1589	1	0.87136	1	GO:0005280
1590	GO:0005290	L-histidine transmembrane transporter activity	12	0	0.24	1590	1	0.86186	1	GO:0005290
1591	GO:0005307	choline:sodium symporter activity	3	0	0.06	1591	1	0.52023	1	GO:0005307
1592	GO:0005310	dicarboxylic acid transmembrane transporter activity	15	0	0.3	1592	1	0.48313	1	GO:0005310
1593	GO:0005314	high-affinity glutamate transmembrane transporter activity	2	0	0.04	1593	1	0.23532	1	GO:0005314
1594	GO:0005315	inorganic phosphate transmembrane transporter activity	8	0	0.16	1594	1	0.0731	1	GO:0005315
1595	GO:0005316	high affinity inorganic phosphate:sodium symporter activity	1	0	0.02	1595	1	0.92301	1	GO:0005316
1596	GO:0005324	long-chain fatty acid transporter activity	18	0	0.36	1596	1	0.15205	1	GO:0005324
1597	GO:0005325	peroxisomal fatty-acyl-CoA transporter activity	10	0	0.2	1597	1	0.29953	1	GO:0005325
1598	GO:0005329	dopamine transmembrane transporter activity	8	0	0.16	1598	1	0.04852	1	GO:0005329
1599	GO:0005330	dopamine:sodium symporter activity	2	0	0.04	1599	1	0.41169	1	GO:0005330
1600	GO:0005333	norepinephrine transmembrane transporter activity	10	0	0.2	1600	1	0.01348	1	GO:0005333
1601	GO:0005334	norepinephrine:sodium symporter activity	9	0	0.18	1601	1	0.00507	1	GO:0005334
1602	GO:0005335	serotonin:sodium symporter activity	2	0	0.04	1602	1	0.98176	1	GO:0005335
1603	GO:0005337	nucleoside transmembrane transporter activity	20	0	0.4	1603	1	0.45296	1	GO:0005337
1604	GO:0005338	nucleotide-sugar transmembrane transporter activity	25	0	0.5	1604	1	0.81524	1	GO:0005338
1605	GO:0005344	oxygen transporter activity	4	0	0.08	1605	1	0.40928	1	GO:0005344
1606	GO:0005347	ATP transmembrane transporter activity	5	0	0.1	1606	1	0.45358	1	GO:0005347
1607	GO:0005351	sugar:hydrogen symporter activity	12	0	0.24	1607	1	0.71205	1	GO:0005351
1608	GO:0005353	fructose transmembrane transporter activity	2	0	0.04	1608	1	0.64797	1	GO:0005353
1609	GO:0005365	myo-inositol transmembrane transporter activity	4	0	0.08	1609	1	0.1017	1	GO:0005365
1610	GO:0005366	myo-inositol:hydrogen symporter activity	3	0	0.06	1610	1	0.1801	1	GO:0005366
1611	GO:0005367	myo-inositol:sodium symporter activity	1	0	0.02	1611	1	0.34782	1	GO:0005367
1612	GO:0005368	taurine transmembrane transporter activity	5	0	0.1	1612	1	0.9852	1	GO:0005368
1613	GO:0005369	taurine:sodium symporter activity	5	0	0.1	1613	1	0.9852	1	GO:0005369
1614	GO:0005371	tricarboxylate secondary active transmembrane transporter activity	2	0	0.04	1614	1	0.91162	1	GO:0005371
1615	GO:0005381	iron ion transmembrane transporter activity	25	0	0.5	1615	1	0.01468	1	GO:0005381
1616	GO:0005384	manganese ion transmembrane transporter activity	13	0	0.26	1616	1	0.06183	1	GO:0005384
1617	GO:0005385	zinc ion transmembrane transporter activity	32	0	0.64	1617	1	6.50E-005	1	GO:0005385
1618	GO:0005388	calcium-transporting ATPase activity	31	0	0.62	1618	1	0.00583	1	GO:0005388
1619	GO:0005391	sodium:potassium-exchanging ATPase activity	19	0	0.38	1619	1	0.00025	1	GO:0005391
1620	GO:0005402	cation:sugar symporter activity	12	0	0.24	1620	1	0.71205	1	GO:0005402
1621	GO:0005415	nucleoside:sodium symporter activity	9	0	0.18	1621	1	0.76069	1	GO:0005415
1622	GO:0005427	proton-dependent oligopeptide secondary active transmembrane transporter activity	6	0	0.12	1622	1	0.92838	1	GO:0005427
1623	GO:0005432	calcium:sodium antiporter activity	6	0	0.12	1623	1	0.54222	1	GO:0005432
1624	GO:0005436	sodium:phosphate symporter activity	16	0	0.32	1624	1	0.19826	1	GO:0005436
1625	GO:0005451	monovalent cation:hydrogen antiporter activity	11	0	0.22	1625	1	0.65759	1	GO:0005451
1626	GO:0005452	inorganic anion exchanger activity	11	0	0.22	1626	1	0.03648	1	GO:0005452
1627	GO:0005456	CMP-N-acetylneuraminate transmembrane transporter activity	1	0	0.02	1627	1	0.30761	1	GO:0005456
1628	GO:0005459	UDP-galactose transmembrane transporter activity	4	0	0.08	1628	1	0.77561	1	GO:0005459
1629	GO:0005460	UDP-glucose transmembrane transporter activity	1	0	0.02	1629	1	0.63794	1	GO:0005460
1630	GO:0005461	UDP-glucuronic acid transmembrane transporter activity	2	0	0.04	1630	1	0.98846	1	GO:0005461
1631	GO:0005462	UDP-N-acetylglucosamine transmembrane transporter activity	9	0	0.18	1631	1	0.18055	1	GO:0005462
1632	GO:0005463	UDP-N-acetylgalactosamine transmembrane transporter activity	2	0	0.04	1632	1	0.98846	1	GO:0005463
1633	GO:0005464	UDP-xylose transmembrane transporter activity	4	0	0.08	1633	1	0.00255	1	GO:0005464
1634	GO:0005471	ATP:ADP antiporter activity	6	0	0.12	1634	1	0.7633	1	GO:0005471
1635	GO:0005477	pyruvate secondary active transmembrane transporter activity	1	0	0.02	1635	1	0.56485	1	GO:0005477
1636	GO:0005484	SNAP receptor activity	39	0	0.79	1636	1	0.00193	1	GO:0005484
1637	GO:0005487	nucleocytoplasmic transporter activity	29	0	0.58	1637	1	7.20E-007	1	GO:0005487
1638	GO:0005497	androgen binding	5	0	0.1	1638	1	0.00218	1	GO:0005497
1639	GO:0005499	vitamin D binding	9	0	0.18	1639	1	0.0829	1	GO:0005499
1640	GO:0005503	all-trans retinal binding	1	0	0.02	1640	1	0.65878	1	GO:0005503
1641	GO:0005521	lamin binding	50	0	1.01	1641	1	0.1289	1	GO:0005521
1642	GO:0005522	profilin binding	19	0	0.38	1642	1	0.66158	1	GO:0005522
1643	GO:0005523	tropomyosin binding	9	0	0.18	1643	1	0.76403	1	GO:0005523
1644	GO:0005534	galactose binding	14	0	0.28	1644	1	0.15193	1	GO:0005534
1645	GO:0005536	glucose binding	35	0	0.7	1645	1	0.12429	1	GO:0005536
1646	GO:0005540	hyaluronic acid binding	11	0	0.22	1646	1	0.12335	1	GO:0005540
1647	GO:0005542	folic acid binding	35	0	0.7	1647	1	1.20E-005	1	GO:0005542
1648	GO:0005544	calcium-dependent phospholipid binding	101	0	2.03	1648	1	0.55125	1	GO:0005544
1649	GO:0005545	1-phosphatidylinositol binding	115	0	2.31	1649	1	0.77875	1	GO:0005545
1650	GO:0005546	phosphatidylinositol-4,5-bisphosphate binding	68	0	1.37	1650	1	0.21259	1	GO:0005546
1651	GO:0005547	phosphatidylinositol-3,4,5-trisphosphate binding	79	0	1.59	1651	1	0.89814	1	GO:0005547
1652	GO:0005548	phospholipid transporter activity	115	0	2.31	1652	1	0.00051	1	GO:0005548
1653	GO:0005549	odorant binding	1	0	0.02	1653	1	0.35559	1	GO:0005549
1654	GO:0008009	chemokine activity	9	0	0.18	1654	1	0.80776	1	GO:0008009
1655	GO:0008020	G-protein coupled photoreceptor activity	5	0	0.1	1655	1	0.42506	1	GO:0008020
1656	GO:0008028	monocarboxylic acid transmembrane transporter activity	81	0	1.63	1656	1	0.16048	1	GO:0008028
1657	GO:0008035	high-density lipoprotein particle binding	9	0	0.18	1657	1	0.01121	1	GO:0008035
1658	GO:0008046	axon guidance receptor activity	2	0	0.04	1658	1	0.9278	1	GO:0008046
1659	GO:0008060	ARF GTPase activator activity	52	0	1.05	1659	1	0.00183	1	GO:0008060
1660	GO:0008073	ornithine decarboxylase inhibitor activity	1	0	0.02	1660	1	0.39442	1	GO:0008073
1661	GO:0008079	translation termination factor activity	18	0	0.36	1661	1	0.00725	1	GO:0008079
1662	GO:0008093	cytoskeletal adaptor activity	28	0	0.56	1662	1	0.79581	1	GO:0008093
1663	GO:0008097	5S rRNA binding	8	0	0.16	1663	1	0.78434	1	GO:0008097
1664	GO:0008106	alcohol dehydrogenase (NADP+) activity	6	0	0.12	1664	1	0.90766	1	GO:0008106
1665	GO:0008107	galactoside 2-alpha-L-fucosyltransferase activity	6	0	0.12	1665	1	0.68893	1	GO:0008107
1666	GO:0008108	UDP-glucose:hexose-1-phosphate uridylyltransferase activity	8	0	0.16	1666	1	0.45939	1	GO:0008108
1667	GO:0008111	alpha-methylacyl-CoA racemase activity	3	0	0.06	1667	1	0.05076	1	GO:0008111
1668	GO:0008112	nicotinamide N-methyltransferase activity	4	0	0.08	1668	1	0.37562	1	GO:0008112
1669	GO:0008113	peptide-methionine-(S)-S-oxide reductase activity	10	0	0.2	1669	1	0.71262	1	GO:0008113
1670	GO:0008115	sarcosine oxidase activity	3	0	0.06	1670	1	0.97499	1	GO:0008115
1671	GO:0008117	sphinganine-1-phosphate aldolase activity	6	0	0.12	1671	1	0.02413	1	GO:0008117
1672	GO:0008118	N-acetyllactosaminide alpha-2,3-sialyltransferase activity	1	0	0.02	1672	1	0.62063	1	GO:0008118
1673	GO:0008120	ceramide glucosyltransferase activity	4	0	0.08	1673	1	0.02901	1	GO:0008120
1674	GO:0008121	ubiquinol-cytochrome-c reductase activity	20	0	0.4	1674	1	0.13047	1	GO:0008121
1675	GO:0008124	4-alpha-hydroxytetrahydrobiopterin dehydratase activity	4	0	0.08	1675	1	0.98715	1	GO:0008124
1676	GO:0008127	quercetin 2,3-dioxygenase activity	4	0	0.08	1676	1	0.40025	1	GO:0008127
1677	GO:0008131	primary amine oxidase activity	8	0	0.16	1677	1	0.86089	1	GO:0008131
1678	GO:0008137	NADH dehydrogenase (ubiquinone) activity	73	0	1.47	1678	1	0.00111	1	GO:0008137
1679	GO:0008138	protein tyrosine/serine/threonine phosphatase activity	64	0	1.29	1679	1	1.80E-007	1	GO:0008138
1680	GO:0008140	cAMP response element binding protein binding	4	0	0.08	1680	1	0.14664	1	GO:0008140
1681	GO:0008142	oxysterol binding	1	0	0.02	1681	1	0.95743	1	GO:0008142
1682	GO:0008143	poly(A) RNA binding	42	0	0.85	1682	1	0.05767	1	GO:0008143
1683	GO:0008157	protein phosphatase 1 binding	19	0	0.38	1683	1	0.56291	1	GO:0008157
1684	GO:0008160	protein tyrosine phosphatase activator activity	4	0	0.08	1684	1	0.18664	1	GO:0008160
1685	GO:0008171	O-methyltransferase activity	34	0	0.68	1685	1	0.0066	1	GO:0008171
1686	GO:0008174	mRNA methyltransferase activity	24	0	0.48	1686	1	0.08059	1	GO:0008174
1687	GO:0008176	tRNA (guanine-N7-)-methyltransferase activity	3	0	0.06	1687	1	0.06098	1	GO:0008176
1688	GO:0008184	glycogen phosphorylase activity	6	0	0.12	1688	1	0.99506	1	GO:0008184
1689	GO:0008190	eukaryotic initiation factor 4E binding	3	0	0.06	1689	1	0.03475	1	GO:0008190
1690	GO:0008191	metalloendopeptidase inhibitor activity	6	0	0.12	1690	1	0.64354	1	GO:0008191
1691	GO:0008192	RNA guanylyltransferase activity	12	0	0.24	1691	1	0.00101	1	GO:0008192
1692	GO:0008193	tRNA guanylyltransferase activity	11	0	0.22	1692	1	0.00179	1	GO:0008193
1693	GO:0008195	phosphatidate phosphatase activity	14	0	0.28	1693	1	3.00E-005	1	GO:0008195
1694	GO:0008200	ion channel inhibitor activity	34	0	0.68	1694	1	0.08524	1	GO:0008200
1695	GO:0008226	tyramine receptor activity	2	0	0.04	1695	1	0.2714	1	GO:0008226
1696	GO:0008239	dipeptidyl-peptidase activity	13	0	0.26	1696	1	0.37089	1	GO:0008239
1697	GO:0008240	tripeptidyl-peptidase activity	5	0	0.1	1697	1	0.21249	1	GO:0008240
1698	GO:0008242	omega peptidase activity	19	0	0.38	1698	1	0.02269	1	GO:0008242
1699	GO:0008251	tRNA-specific adenosine deaminase activity	2	0	0.04	1699	1	0.98063	1	GO:0008251
1700	GO:0008252	nucleotidase activity	24	0	0.48	1700	1	0.23737	1	GO:0008252
1701	GO:0008253	5'-nucleotidase activity	20	0	0.4	1701	1	0.24964	1	GO:0008253
1702	GO:0008260	3-oxoacid CoA-transferase activity	5	0	0.1	1702	1	0.00794	1	GO:0008260
1703	GO:0008262	importin-alpha export receptor activity	8	0	0.16	1703	1	0.03275	1	GO:0008262
1704	GO:0008263	pyrimidine-specific mismatch base pair DNA N-glycosylase activity	5	0	0.1	1704	1	0.11449	1	GO:0008263
1705	GO:0008265	Mo-molybdopterin cofactor sulfurase activity	8	0	0.16	1705	1	0.15646	1	GO:0008265
1706	GO:0008267	poly-glutamine tract binding	6	0	0.12	1706	1	0.90814	1	GO:0008267
1707	GO:0008269	JAK pathway signal transduction adaptor activity	3	0	0.06	1707	1	0.78849	1	GO:0008269
1708	GO:0008271	secondary active sulfate transmembrane transporter activity	2	0	0.04	1708	1	0.79786	1	GO:0008271
1709	GO:0008273	calcium, potassium:sodium antiporter activity	10	0	0.2	1709	1	0.20494	1	GO:0008273
1710	GO:0008281	sulfonylurea receptor activity	16	0	0.32	1710	1	0.00999	1	GO:0008281
1711	GO:0008294	calcium- and calmodulin-responsive adenylate cyclase activity	18	0	0.36	1711	1	0.2553	1	GO:0008294
1712	GO:0008296	3'-5'-exodeoxyribonuclease activity	13	0	0.26	1712	1	0.00274	1	GO:0008296
1713	GO:0008297	single-stranded DNA specific exodeoxyribonuclease activity	7	0	0.14	1713	1	0.83598	1	GO:0008297
1714	GO:0008301	DNA bending activity	22	0	0.44	1714	1	0.73418	1	GO:0008301
1715	GO:0008308	voltage-gated anion channel activity	41	0	0.83	1715	1	0.00236	1	GO:0008308
1716	GO:0008309	double-stranded DNA specific exodeoxyribonuclease activity	12	0	0.24	1716	1	0.27701	1	GO:0008309
1717	GO:0008310	single-stranded DNA specific 3'-5' exodeoxyribonuclease activity	2	0	0.04	1717	1	0.59825	1	GO:0008310
1718	GO:0008312	7S RNA binding	17	0	0.34	1718	1	0.93901	1	GO:0008312
1719	GO:0008320	protein transmembrane transporter activity	37	0	0.74	1719	1	0.06895	1	GO:0008320
1720	GO:0008321	Ral guanyl-nucleotide exchange factor activity	4	0	0.08	1720	1	0.81786	1	GO:0008321
1721	GO:0008327	methyl-CpG binding	16	0	0.32	1721	1	0.13408	1	GO:0008327
1722	GO:0008330	protein tyrosine/threonine phosphatase activity	3	0	0.06	1722	1	0.37316	1	GO:0008330
1723	GO:0008331	high voltage-gated calcium channel activity	8	0	0.16	1723	1	0.8275	1	GO:0008331
1724	GO:0008332	low voltage-gated calcium channel activity	15	0	0.3	1724	1	6.20E-005	1	GO:0008332
1725	GO:0008336	gamma-butyrobetaine dioxygenase activity	12	0	0.24	1725	1	0.35529	1	GO:0008336
1726	GO:0008349	MAP kinase kinase kinase kinase activity	1	0	0.02	1726	1	0.24424	1	GO:0008349
1727	GO:0008353	RNA polymerase II carboxy-terminal domain kinase activity	65	0	1.31	1727	1	0.17596	1	GO:0008353
1728	GO:0008373	sialyltransferase activity	61	0	1.23	1728	1	0.02055	1	GO:0008373
1729	GO:0008375	acetylglucosaminyltransferase activity	69	0	1.39	1729	1	0.11517	1	GO:0008375
1730	GO:0008376	acetylgalactosaminyltransferase activity	31	0	0.62	1730	1	0.01309	1	GO:0008376
1731	GO:0008378	galactosyltransferase activity	57	0	1.15	1731	1	0.54281	1	GO:0008378
1732	GO:0008384	IkappaB kinase activity	8	0	0.16	1732	1	0.37428	1	GO:0008384
1733	GO:0008386	cholesterol monooxygenase (side-chain-cleaving) activity	5	0	0.1	1733	1	0.46663	1	GO:0008386
1734	GO:0008389	coumarin 7-hydroxylase activity	2	0	0.04	1734	1	0.69674	1	GO:0008389
1735	GO:0008390	testosterone 16-alpha-hydroxylase activity	26	0	0.52	1735	1	0.20169	1	GO:0008390
1736	GO:0008391	arachidonic acid monooxygenase activity	27	0	0.54	1736	1	0.17808	1	GO:0008391
1737	GO:0008392	arachidonic acid epoxygenase activity	19	0	0.38	1737	1	0.27397	1	GO:0008392
1738	GO:0008395	steroid hydroxylase activity	116	0	2.33	1738	1	0.04645	1	GO:0008395
1739	GO:0008403	25-hydroxycholecalciferol-24-hydroxylase activity	2	0	0.04	1739	1	0.8616	1	GO:0008403
1740	GO:0008404	arachidonic acid 14,15-epoxygenase activity	9	0	0.18	1740	1	0.3502	1	GO:0008404
1741	GO:0008405	arachidonic acid 11,12-epoxygenase activity	9	0	0.18	1741	1	0.3502	1	GO:0008405
1742	GO:0008408	3'-5' exonuclease activity	158	0	3.18	1742	1	5.40E-005	1	GO:0008408
1743	GO:0008409	5'-3' exonuclease activity	45	0	0.91	1743	1	0.01608	1	GO:0008409
1744	GO:0008410	CoA-transferase activity	5	0	0.1	1744	1	0.00794	1	GO:0008410
1745	GO:0008412	4-hydroxybenzoate octaprenyltransferase activity	2	0	0.04	1745	1	0.97388	1	GO:0008412
1746	GO:0008413	8-oxo-7,8-dihydroguanosine triphosphate pyrophosphatase activity	2	0	0.04	1746	1	0.94745	1	GO:0008413
1747	GO:0008417	fucosyltransferase activity	82	0	1.65	1747	1	0.40747	1	GO:0008417
1748	GO:0008419	RNA lariat debranching enzyme activity	1	0	0.02	1748	1	0.63656	1	GO:0008419
1749	GO:0008420	CTD phosphatase activity	16	0	0.32	1749	1	0.16506	1	GO:0008420
1750	GO:0008424	glycoprotein 6-alpha-L-fucosyltransferase activity	5	0	0.1	1750	1	0.00873	1	GO:0008424
1751	GO:0008428	ribonuclease inhibitor activity	10	0	0.2	1751	1	0.00549	1	GO:0008428
1752	GO:0008429	phosphatidylethanolamine binding	22	0	0.44	1752	1	0.04441	1	GO:0008429
1753	GO:0008430	selenium binding	27	0	0.54	1753	1	0.00449	1	GO:0008430
1754	GO:0008431	vitamin E binding	3	0	0.06	1754	1	0.20747	1	GO:0008431
1755	GO:0008432	JUN kinase binding	39	0	0.79	1755	1	3.50E-006	1	GO:0008432
1756	GO:0008434	vitamin D3 receptor activity	2	0	0.04	1756	1	0.03285	1	GO:0008434
1757	GO:0008440	inositol trisphosphate 3-kinase activity	5	0	0.1	1757	1	0.81337	1	GO:0008440
1758	GO:0008441	3'(2'),5'-bisphosphate nucleotidase activity	4	0	0.08	1758	1	0.78698	1	GO:0008441
1759	GO:0008442	3-hydroxyisobutyrate dehydrogenase activity	3	0	0.06	1759	1	0.25317	1	GO:0008442
1760	GO:0008443	phosphofructokinase activity	15	0	0.3	1760	1	0.00657	1	GO:0008443
1761	GO:0008444	CDP-diacylglycerol-glycerol-3-phosphate 3-phosphatidyltransferase activity	1	0	0.02	1761	1	0.59747	1	GO:0008444
1762	GO:0008446	GDP-mannose 4,6-dehydratase activity	1	0	0.02	1762	1	0.42027	1	GO:0008446
1763	GO:0008448	N-acetylglucosamine-6-phosphate deacetylase activity	1	0	0.02	1763	1	0.16496	1	GO:0008448
1764	GO:0008449	N-acetylglucosamine-6-sulfatase activity	3	0	0.06	1764	1	0.13964	1	GO:0008449
1765	GO:0008452	RNA ligase activity	3	0	0.06	1765	1	0.0471	1	GO:0008452
1766	GO:0008453	alanine-glyoxylate transaminase activity	32	0	0.64	1766	1	0.17229	1	GO:0008453
1767	GO:0008455	alpha-1,6-mannosylglycoprotein 2-beta-N-acetylglucosaminyltransferase activity	1	0	0.02	1767	1	0.47408	1	GO:0008455
1768	GO:0008456	alpha-N-acetylgalactosaminidase activity	4	0	0.08	1768	1	0.62398	1	GO:0008456
1769	GO:0008457	beta-galactosyl-N-acetylglucosaminylgalactosylglucosyl-ceramide beta-1,3-acetylglucosaminyltransferase activity	2	0	0.04	1769	1	0.03179	1	GO:0008457
1770	GO:0008459	chondroitin 6-sulfotransferase activity	5	0	0.1	1770	1	0.27831	1	GO:0008459
1771	GO:0008460	dTDP-glucose 4,6-dehydratase activity	8	0	0.16	1771	1	0.01005	1	GO:0008460
1772	GO:0008465	glycerate dehydrogenase activity	3	0	0.06	1772	1	0.49156	1	GO:0008465
1773	GO:0008467	[heparan sulfate]-glucosamine 3-sulfotransferase 1 activity	11	0	0.22	1773	1	0.01329	1	GO:0008467
1774	GO:0008469	histone-arginine N-methyltransferase activity	27	0	0.54	1774	1	0.9681	1	GO:0008469
1775	GO:0008470	isovaleryl-CoA dehydrogenase activity	2	0	0.04	1775	1	0.45715	1	GO:0008470
1776	GO:0008473	ornithine cyclodeaminase activity	2	0	0.04	1776	1	0.64904	1	GO:0008473
1777	GO:0008474	palmitoyl-(protein) hydrolase activity	15	0	0.3	1777	1	0.59669	1	GO:0008474
1778	GO:0008475	procollagen-lysine 5-dioxygenase activity	9	0	0.18	1778	1	0.03158	1	GO:0008475
1779	GO:0008476	protein-tyrosine sulfotransferase activity	4	0	0.08	1779	1	0.00042	1	GO:0008476
1780	GO:0008477	purine nucleosidase activity	3	0	0.06	1780	1	0.06134	1	GO:0008477
1781	GO:0008478	pyridoxal kinase activity	2	0	0.04	1781	1	0.03669	1	GO:0008478
1782	GO:0008479	queuine tRNA-ribosyltransferase activity	7	0	0.14	1782	1	0.04	1	GO:0008479
1783	GO:0008480	sarcosine dehydrogenase activity	13	0	0.26	1783	1	0.05272	1	GO:0008480
1784	GO:0008481	sphinganine kinase activity	1	0	0.02	1784	1	0.39056	1	GO:0008481
1785	GO:0008482	sulfite oxidase activity	2	0	0.04	1785	1	0.20892	1	GO:0008482
1786	GO:0008486	diphosphoinositol-polyphosphate diphosphatase activity	2	0	0.04	1786	1	0.87077	1	GO:0008486
1787	GO:0008488	gamma-glutamyl carboxylase activity	8	0	0.16	1787	1	0.441	1	GO:0008488
1788	GO:0008489	UDP-galactose:glucosylceramide beta-1,4-galactosyltransferase activity	10	0	0.2	1788	1	0.86593	1	GO:0008489
1789	GO:0008490	arsenite secondary active transmembrane transporter activity	5	0	0.1	1789	1	0.19246	1	GO:0008490
1790	GO:0008493	tetracycline transporter activity	3	0	0.06	1790	1	0.22352	1	GO:0008493
1791	GO:0008495	protoheme IX farnesyltransferase activity	1	0	0.02	1791	1	0.69223	1	GO:0008495
1792	GO:0008499	UDP-galactose:beta-N-acetylglucosamine beta-1,3-galactosyltransferase activity	16	0	0.32	1792	1	0.22212	1	GO:0008499
1793	GO:0008503	benzodiazepine receptor activity	5	0	0.1	1793	1	0.00218	1	GO:0008503
1794	GO:0008504	monoamine transmembrane transporter activity	28	0	0.56	1794	1	0.06481	1	GO:0008504
1795	GO:0008506	sucrose:hydrogen symporter activity	2	0	0.04	1795	1	0.5595	1	GO:0008506
1796	GO:0008507	sodium:iodide symporter activity	8	0	0.16	1796	1	0.04046	1	GO:0008507
1797	GO:0008508	bile acid:sodium symporter activity	12	0	0.24	1797	1	0.36489	1	GO:0008508
1798	GO:0008510	sodium:bicarbonate symporter activity	1	0	0.02	1798	1	0.41776	1	GO:0008510
1799	GO:0008511	sodium:potassium:chloride symporter activity	4	0	0.08	1799	1	0.57758	1	GO:0008511
1800	GO:0008513	secondary active organic cation transmembrane transporter activity	9	0	0.18	1800	1	0.44336	1	GO:0008513
1801	GO:0008514	organic anion transmembrane transporter activity	60	0	1.21	1801	1	0.00111	1	GO:0008514
1802	GO:0008515	sucrose transmembrane transporter activity	2	0	0.04	1802	1	0.5595	1	GO:0008515
1803	GO:0008517	folic acid transporter activity	7	0	0.14	1803	1	0.19373	1	GO:0008517
1804	GO:0008519	ammonium transmembrane transporter activity	2	0	0.04	1804	1	0.59338	1	GO:0008519
1805	GO:0008520	L-ascorbate:sodium symporter activity	18	0	0.36	1805	1	0.00128	1	GO:0008520
1806	GO:0008521	acetyl-CoA transporter activity	1	0	0.02	1806	1	0.67962	1	GO:0008521
1807	GO:0008523	sodium-dependent multivitamin transmembrane transporter activity	27	0	0.54	1807	1	0.00408	1	GO:0008523
1808	GO:0008525	phosphatidylcholine transmembrane transporter activity	5	0	0.1	1808	1	0.48576	1	GO:0008525
1809	GO:0008526	phosphatidylinositol transporter activity	22	0	0.44	1809	1	4.60E-008	1	GO:0008526
1810	GO:0008527	taste receptor activity	1	0	0.02	1810	1	0.72972	1	GO:0008527
1811	GO:0008531	riboflavin kinase activity	2	0	0.04	1811	1	0.29706	1	GO:0008531
1812	GO:0008532	N-acetyllactosaminide beta-1,3-N-acetylglucosaminyltransferase activity	3	0	0.06	1812	1	0.00678	1	GO:0008532
1813	GO:0008534	oxidized purine base lesion DNA N-glycosylase activity	6	0	0.12	1813	1	0.95782	1	GO:0008534
1814	GO:0008545	JUN kinase kinase activity	5	0	0.1	1814	1	0.31794	1	GO:0008545
1815	GO:0008554	sodium-exporting ATPase activity, phosphorylative mechanism	2	0	0.04	1815	1	0.99049	1	GO:0008554
1816	GO:0008555	chloride-transporting ATPase activity	3	0	0.06	1816	1	0.84241	1	GO:0008555
1817	GO:0008556	potassium-transporting ATPase activity	19	0	0.38	1817	1	0.00025	1	GO:0008556
1818	GO:0008565	protein transporter activity	238	0	4.79	1818	1	1.40E-005	1	GO:0008565
1819	GO:0008568	microtubule-severing ATPase activity	27	0	0.54	1819	1	0.01323	1	GO:0008568
1820	GO:0008569	minus-end-directed microtubule motor activity	13	0	0.26	1820	1	0.0026	1	GO:0008569
1821	GO:0008574	plus-end-directed microtubule motor activity	40	0	0.81	1821	1	0.00057	1	GO:0008574
1822	GO:0008579	JUN kinase phosphatase activity	1	0	0.02	1822	1	0.19126	1	GO:0008579
1823	GO:0008599	protein phosphatase type 1 regulator activity	21	0	0.42	1823	1	0.0184	1	GO:0008599
1824	GO:0008601	protein phosphatase type 2A regulator activity	24	0	0.48	1824	1	0.01195	1	GO:0008601
1825	GO:0008603	cAMP-dependent protein kinase regulator activity	16	0	0.32	1825	1	0.41665	1	GO:0008603
1826	GO:0008607	phosphorylase kinase regulator activity	38	0	0.76	1826	1	0.00098	1	GO:0008607
1827	GO:0008641	small protein activating enzyme activity	71	0	1.43	1827	1	4.10E-005	1	GO:0008641
1828	GO:0008665	2'-phosphotransferase activity	3	0	0.06	1828	1	0.08309	1	GO:0008665
1829	GO:0008670	2,4-dienoyl-CoA reductase (NADPH) activity	9	0	0.18	1829	1	0.96521	1	GO:0008670
1830	GO:0008683	2-oxoglutarate decarboxylase activity	3	0	0.06	1830	1	0.19867	1	GO:0008683
1831	GO:0008691	3-hydroxybutyryl-CoA dehydrogenase activity	1	0	0.02	1831	1	0.96653	1	GO:0008691
1832	GO:0008692	3-hydroxybutyryl-CoA epimerase activity	4	0	0.08	1832	1	0.63777	1	GO:0008692
1833	GO:0008700	4-hydroxy-2-oxoglutarate aldolase activity	3	0	0.06	1833	1	0.01224	1	GO:0008700
1834	GO:0008705	methionine synthase activity	14	0	0.28	1834	1	7.70E-011	1	GO:0008705
1835	GO:0008709	cholate 7-alpha-dehydrogenase activity	3	0	0.06	1835	1	0.15099	1	GO:0008709
1836	GO:0008716	D-alanine-D-alanine ligase activity	12	0	0.24	1836	1	0.00401	1	GO:0008716
1837	GO:0008732	L-allo-threonine aldolase activity	4	0	0.08	1837	1	0.79999	1	GO:0008732
1838	GO:0008745	N-acetylmuramoyl-L-alanine amidase activity	3	0	0.06	1838	1	0.87934	1	GO:0008745
1839	GO:0008746	NAD(P)+ transhydrogenase activity	9	0	0.18	1839	1	0.28668	1	GO:0008746
1840	GO:0008747	N-acetylneuraminate lyase activity	2	0	0.04	1840	1	0.44542	1	GO:0008747
1841	GO:0008750	NAD(P)+ transhydrogenase (AB-specific) activity	5	0	0.1	1841	1	0.67896	1	GO:0008750
1842	GO:0008761	UDP-N-acetylglucosamine 2-epimerase activity	9	0	0.18	1842	1	0.00045	1	GO:0008761
1843	GO:0008780	acyl-[acyl-carrier-protein]-UDP-N-acetylglucosamine O-acyltransferase activity	1	0	0.02	1843	1	0.63732	1	GO:0008780
1844	GO:0008781	N-acylneuraminate cytidylyltransferase activity	1	0	0.02	1844	1	0.70559	1	GO:0008781
1845	GO:0008785	alkyl hydroperoxide reductase activity	2	0	0.04	1845	1	0.7281	1	GO:0008785
1846	GO:0008792	arginine decarboxylase activity	1	0	0.02	1846	1	0.90662	1	GO:0008792
1847	GO:0008796	bis(5'-nucleosyl)-tetraphosphatase activity	2	0	0.04	1847	1	0.98441	1	GO:0008796
1848	GO:0008798	beta-aspartyl-peptidase activity	4	0	0.08	1848	1	0.10922	1	GO:0008798
1849	GO:0008802	betaine-aldehyde dehydrogenase activity	4	0	0.08	1849	1	0.86478	1	GO:0008802
1850	GO:0008811	chloramphenicol O-acetyltransferase activity	1	0	0.02	1850	1	0.91798	1	GO:0008811
1851	GO:0008815	citrate (pro-3S)-lyase activity	7	0	0.14	1851	1	0.00986	1	GO:0008815
1852	GO:0008817	cob(I)yrinic acid a,c-diamide adenosyltransferase activity	4	0	0.08	1852	1	0.10556	1	GO:0008817
1853	GO:0008821	crossover junction endodeoxyribonuclease activity	5	0	0.1	1853	1	0.08816	1	GO:0008821
1854	GO:0008831	dTDP-4-dehydrorhamnose reductase activity	3	0	0.06	1854	1	0.61325	1	GO:0008831
1855	GO:0008853	exodeoxyribonuclease III activity	2	0	0.04	1855	1	0.66242	1	GO:0008853
1856	GO:0008859	exoribonuclease II activity	1	0	0.02	1856	1	0.77347	1	GO:0008859
1857	GO:0008860	ferredoxin-NAD+ reductase activity	4	0	0.08	1857	1	0.00159	1	GO:0008860
1858	GO:0008887	glycerate kinase activity	4	0	0.08	1858	1	0.30553	1	GO:0008887
1859	GO:0008889	glycerophosphodiester phosphodiesterase activity	2	0	0.04	1859	1	0.43386	1	GO:0008889
1860	GO:0008890	glycine C-acetyltransferase activity	2	0	0.04	1860	1	0.78128	1	GO:0008890
1861	GO:0008891	glycolate oxidase activity	49	0	0.99	1861	1	0.9539	1	GO:0008891
1862	GO:0008892	guanine deaminase activity	1	0	0.02	1862	1	0.32985	1	GO:0008892
1863	GO:0008893	guanosine-3',5'-bis(diphosphate) 3'-diphosphatase activity	3	0	0.06	1863	1	0.19938	1	GO:0008893
1864	GO:0008894	guanosine-5'-triphosphate,3'-diphosphate diphosphatase activity	2	0	0.04	1864	1	0.43394	1	GO:0008894
1865	GO:0008897	holo-[acyl-carrier-protein] synthase activity	2	0	0.04	1865	1	0.05673	1	GO:0008897
1866	GO:0008898	homocysteine S-methyltransferase activity	20	0	0.4	1866	1	7.70E-007	1	GO:0008898
1867	GO:0008901	ferredoxin hydrogenase activity	1	0	0.02	1867	1	0.21808	1	GO:0008901
1868	GO:0008905	mannose-phosphate guanylyltransferase activity	7	0	0.14	1868	1	0.00559	1	GO:0008905
1869	GO:0008907	integrase activity	3	0	0.06	1869	1	0.55099	1	GO:0008907
1870	GO:0008934	inositol monophosphate phosphatase activity	1	0	0.02	1870	1	0.4279	1	GO:0008934
1871	GO:0008936	nicotinamidase activity	2	0	0.04	1871	1	0.46374	1	GO:0008936
1872	GO:0008940	nitrate reductase activity	3	0	0.06	1872	1	0.59887	1	GO:0008940
1873	GO:0008942	nitrite reductase [NAD(P)H] activity	1	0	0.02	1873	1	0.30502	1	GO:0008942
1874	GO:0008955	peptidoglycan glycosyltransferase activity	3	0	0.06	1874	1	0.4422	1	GO:0008955
1875	GO:0008967	phosphoglycolate phosphatase activity	2	0	0.04	1875	1	0.84616	1	GO:0008967
1876	GO:0008969	phosphohistidine phosphatase activity	10	0	0.2	1876	1	0.41332	1	GO:0008969
1877	GO:0008974	phosphoribulokinase activity	1	0	0.02	1877	1	0.70392	1	GO:0008974
1878	GO:0009000	selenocysteine lyase activity	1	0	0.02	1878	1	0.793	1	GO:0009000
1879	GO:0009008	DNA-methyltransferase activity	25	0	0.5	1879	1	5.60E-008	1	GO:0009008
1880	GO:0009013	succinate-semialdehyde dehydrogenase [NAD(P)+] activity	1	0	0.02	1880	1	0.44668	1	GO:0009013
1881	GO:0009019	tRNA (guanine-N1-)-methyltransferase activity	2	0	0.04	1881	1	0.63907	1	GO:0009019
1882	GO:0009032	thymidine phosphorylase activity	6	0	0.12	1882	1	0.92254	1	GO:0009032
1883	GO:0009039	urease activity	4	0	0.08	1883	1	0.10078	1	GO:0009039
1884	GO:0009041	uridylate kinase activity	4	0	0.08	1884	1	0.3708	1	GO:0009041
1885	GO:0009044	xylan 1,4-beta-xylosidase activity	2	0	0.04	1885	1	0.53143	1	GO:0009044
1886	GO:0009378	four-way junction helicase activity	39	0	0.79	1886	1	0.06716	1	GO:0009378
1887	GO:0009384	N-acylmannosamine kinase activity	11	0	0.22	1887	1	0.00036	1	GO:0009384
1888	GO:0009671	nitrate:hydrogen symporter activity	2	0	0.04	1888	1	0.22923	1	GO:0009671
1889	GO:0009673	low affinity phosphate transmembrane transporter activity	1	0	0.02	1889	1	0.39951	1	GO:0009673
1890	GO:0009703	nitrate reductase (NADH) activity	1	0	0.02	1890	1	0.86709	1	GO:0009703
1891	GO:0009815	1-aminocyclopropane-1-carboxylate oxidase activity	1	0	0.02	1891	1	0.37996	1	GO:0009815
1892	GO:0009824	AMP dimethylallyltransferase activity	3	0	0.06	1892	1	0.49532	1	GO:0009824
1893	GO:0009881	photoreceptor activity	23	0	0.46	1893	1	0.01422	1	GO:0009881
1894	GO:0009882	blue light photoreceptor activity	12	0	0.24	1894	1	0.03684	1	GO:0009882
1895	GO:0009917	sterol 5-alpha reductase activity	3	0	0.06	1895	1	0.94022	1	GO:0009917
1896	GO:0009922	fatty acid elongase activity	18	0	0.36	1896	1	0.25277	1	GO:0009922
1897	GO:0009927	histidine phosphotransfer kinase activity	8	0	0.16	1897	1	0.57818	1	GO:0009927
1898	GO:0009931	calcium-dependent protein serine/threonine kinase activity	8	0	0.16	1898	1	0.00058	1	GO:0009931
1899	GO:0009974	zeinoxanthin epsilon hydroxylase activity	2	0	0.04	1899	1	0.34157	1	GO:0009974
1900	GO:0009975	cyclase activity	68	0	1.37	1900	1	0.02797	1	GO:0009975
1901	GO:0010180	thioglucosidase binding	1	0	0.02	1901	1	0.72748	1	GO:0010180
1902	GO:0010209	vacuolar sorting signal binding	8	0	0.16	1902	1	0.07947	1	GO:0010209
1903	GO:0010280	UDP-L-rhamnose synthase activity	3	0	0.06	1903	1	0.98777	1	GO:0010280
1904	GO:0010290	chlorophyll catabolite transmembrane transporter activity	2	0	0.04	1904	1	0.30443	1	GO:0010290
1905	GO:0010291	carotene beta-ring hydroxylase activity	3	0	0.06	1905	1	0.31267	1	GO:0010291
1906	GO:0010292	GTP:GDP antiporter activity	11	0	0.22	1906	1	6.50E-005	1	GO:0010292
1907	GO:0010296	prenylcysteine methylesterase activity	1	0	0.02	1907	1	0.98845	1	GO:0010296
1908	GO:0010297	heteropolysaccharide binding	1	0	0.02	1908	1	0.24687	1	GO:0010297
1909	GO:0010302	2-oxoglutarate-dependent dioxygenase activity	1	0	0.02	1909	1	0.38002	1	GO:0010302
1910	GO:0010308	acireductone dioxygenase (Ni2+-requiring) activity	1	0	0.02	1910	1	0.24687	1	GO:0010308
1911	GO:0010309	acireductone dioxygenase [iron(II)-requiring] activity	1	0	0.02	1911	1	0.24687	1	GO:0010309
1912	GO:0010314	phosphatidylinositol-5-phosphate binding	11	0	0.22	1912	1	0.91243	1	GO:0010314
1913	GO:0010329	auxin efflux transmembrane transporter activity	12	0	0.24	1913	1	0.94426	1	GO:0010329
1914	GO:0010340	carboxyl-O-methyltransferase activity	14	0	0.28	1914	1	0.00133	1	GO:0010340
1915	GO:0010347	L-galactose-1-phosphate phosphatase activity	1	0	0.02	1915	1	0.4279	1	GO:0010347
1916	GO:0010349	L-galactose dehydrogenase activity	1	0	0.02	1916	1	0.46243	1	GO:0010349
1917	GO:0010385	double-stranded methylated DNA binding	11	0	0.22	1917	1	0.384	1	GO:0010385
1918	GO:0010427	abscisic acid binding	3	0	0.06	1918	1	0.00996	1	GO:0010427
1919	GO:0010428	methyl-CpNpG binding	3	0	0.06	1919	1	0.6859	1	GO:0010428
1920	GO:0010429	methyl-CpNpN binding	3	0	0.06	1920	1	0.6859	1	GO:0010429
1921	GO:0010465	nerve growth factor receptor activity	2	0	0.04	1921	1	0.85538	1	GO:0010465
1922	GO:0010475	galactose-1-phosphate guanylyltransferase (GDP) activity	1	0	0.02	1922	1	0.35206	1	GO:0010475
1923	GO:0010484	H3 histone acetyltransferase activity	11	0	0.22	1923	1	0.12289	1	GO:0010484
1924	GO:0010485	H4 histone acetyltransferase activity	14	0	0.28	1924	1	0.92561	1	GO:0010485
1925	GO:0010487	thermospermine synthase activity	1	0	0.02	1925	1	0.99085	1	GO:0010487
1926	GO:0010489	UDP-4-keto-6-deoxy-glucose-3,5-epimerase activity	3	0	0.06	1926	1	0.98777	1	GO:0010489
1927	GO:0010490	UDP-4-keto-rhamnose-4-keto-reductase activity	3	0	0.06	1927	1	0.98777	1	GO:0010490
1928	GO:0010521	telomerase inhibitor activity	6	0	0.12	1928	1	0.05733	1	GO:0010521
1929	GO:0010576	metalloenzyme regulator activity	6	0	0.12	1929	1	0.64354	1	GO:0010576
1930	GO:0010698	acetyltransferase activator activity	4	0	0.08	1930	1	0.38103	1	GO:0010698
1931	GO:0010736	serum response element binding	2	0	0.04	1931	1	0.54645	1	GO:0010736
1932	GO:0010851	cyclase regulator activity	1	0	0.02	1932	1	0.72862	1	GO:0010851
1933	GO:0010854	adenylate cyclase regulator activity	1	0	0.02	1933	1	0.72862	1	GO:0010854
1934	GO:0010855	adenylate cyclase inhibitor activity	1	0	0.02	1934	1	0.72862	1	GO:0010855
1935	GO:0010857	calcium-dependent protein kinase activity	9	0	0.18	1935	1	0.00209	1	GO:0010857
1936	GO:0010859	calcium-dependent cysteine-type endopeptidase inhibitor activity	1	0	0.02	1936	1	0.40067	1	GO:0010859
1937	GO:0010861	thyroid hormone receptor activator activity	2	0	0.04	1937	1	0.58249	1	GO:0010861
1938	GO:0010997	anaphase-promoting complex binding	28	0	0.56	1938	1	0.19501	1	GO:0010997
1939	GO:0015018	galactosylgalactosylxylosylprotein 3-beta-glucuronosyltransferase activity	2	0	0.04	1939	1	0.96249	1	GO:0015018
1940	GO:0015020	glucuronosyltransferase activity	41	0	0.83	1940	1	0.45636	1	GO:0015020
1941	GO:0015037	peptide disulfide oxidoreductase activity	13	0	0.26	1941	1	0.65829	1	GO:0015037
1942	GO:0015038	glutathione disulfide oxidoreductase activity	12	0	0.24	1942	1	0.6263	1	GO:0015038
1943	GO:0015039	NADPH-adrenodoxin reductase activity	9	0	0.18	1943	1	0.0909	1	GO:0015039
1944	GO:0015057	thrombin receptor activity	1	0	0.02	1944	1	0.65471	1	GO:0015057
1945	GO:0015067	amidinotransferase activity	3	0	0.06	1945	1	0.20464	1	GO:0015067
1946	GO:0015068	glycine amidinotransferase activity	3	0	0.06	1946	1	0.20464	1	GO:0015068
1947	GO:0015079	potassium ion transmembrane transporter activity	48	0	0.97	1947	1	0.1652	1	GO:0015079
1948	GO:0015085	calcium ion transmembrane transporter activity	69	0	1.39	1948	1	0.01995	1	GO:0015085
1949	GO:0015086	cadmium ion transmembrane transporter activity	9	0	0.18	1949	1	0.76711	1	GO:0015086
1950	GO:0015087	cobalt ion transmembrane transporter activity	8	0	0.16	1950	1	0.03888	1	GO:0015087
1951	GO:0015093	ferrous iron transmembrane transporter activity	11	0	0.22	1951	1	0.20431	1	GO:0015093
1952	GO:0015094	lead ion transmembrane transporter activity	6	0	0.12	1952	1	0.08757	1	GO:0015094
1953	GO:0015095	magnesium ion transmembrane transporter activity	6	0	0.12	1953	1	0.03218	1	GO:0015095
1954	GO:0015099	nickel ion transmembrane transporter activity	6	0	0.12	1954	1	0.08757	1	GO:0015099
1955	GO:0015100	vanadium ion transmembrane transporter activity	6	0	0.12	1955	1	0.08757	1	GO:0015100
1956	GO:0015101	organic cation transmembrane transporter activity	78	0	1.57	1956	1	0.01379	1	GO:0015101
1957	GO:0015106	bicarbonate transmembrane transporter activity	15	0	0.3	1957	1	3.10E-010	1	GO:0015106
1958	GO:0015108	chloride transmembrane transporter activity	40	0	0.81	1958	1	0.12247	1	GO:0015108
1959	GO:0015111	iodide transmembrane transporter activity	17	0	0.34	1959	1	0.0011	1	GO:0015111
1960	GO:0015112	nitrate transmembrane transporter activity	11	0	0.22	1960	1	0.45731	1	GO:0015112
1961	GO:0015116	sulfate transmembrane transporter activity	17	0	0.34	1961	1	0.09374	1	GO:0015116
1962	GO:0015119	hexose phosphate transmembrane transporter activity	2	0	0.04	1962	1	0.3715	1	GO:0015119
1963	GO:0015125	bile acid transmembrane transporter activity	32	0	0.64	1963	1	0.45309	1	GO:0015125
1964	GO:0015126	canalicular bile acid transmembrane transporter activity	4	0	0.08	1964	1	0.7452	1	GO:0015126
1965	GO:0015129	lactate transmembrane transporter activity	3	0	0.06	1965	1	0.51945	1	GO:0015129
1966	GO:0015136	sialic acid transmembrane transporter activity	8	0	0.16	1966	1	0.02385	1	GO:0015136
1967	GO:0015140	malate transmembrane transporter activity	3	0	0.06	1967	1	0.23812	1	GO:0015140
1968	GO:0015141	succinate transmembrane transporter activity	2	0	0.04	1968	1	0.16488	1	GO:0015141
1969	GO:0015143	urate transmembrane transporter activity	1	0	0.02	1969	1	0.48346	1	GO:0015143
1970	GO:0015151	alpha-glucoside transmembrane transporter activity	3	0	0.06	1970	1	0.18014	1	GO:0015151
1971	GO:0015152	glucose-6-phosphate transmembrane transporter activity	2	0	0.04	1971	1	0.3715	1	GO:0015152
1972	GO:0015154	disaccharide transmembrane transporter activity	5	0	0.1	1972	1	0.23413	1	GO:0015154
1973	GO:0015165	pyrimidine nucleotide sugar transmembrane transporter activity	21	0	0.42	1973	1	0.64588	1	GO:0015165
1974	GO:0015174	basic amino acid transmembrane transporter activity	18	0	0.36	1974	1	0.8001	1	GO:0015174
1975	GO:0015180	L-alanine transmembrane transporter activity	3	0	0.06	1975	1	0.66158	1	GO:0015180
1976	GO:0015181	arginine transmembrane transporter activity	4	0	0.08	1976	1	0.49835	1	GO:0015181
1977	GO:0015182	L-asparagine transmembrane transporter activity	2	0	0.04	1977	1	0.6588	1	GO:0015182
1978	GO:0015183	L-aspartate transmembrane transporter activity	8	0	0.16	1978	1	0.01859	1	GO:0015183
1979	GO:0015184	L-cystine transmembrane transporter activity	42	0	0.85	1979	1	0.04426	1	GO:0015184
1980	GO:0015186	L-glutamine transmembrane transporter activity	2	0	0.04	1980	1	0.6588	1	GO:0015186
1981	GO:0015189	L-lysine transmembrane transporter activity	2	0	0.04	1981	1	0.70595	1	GO:0015189
1982	GO:0015190	L-leucine transmembrane transporter activity	24	0	0.48	1982	1	0.06272	1	GO:0015190
1983	GO:0015192	L-phenylalanine transmembrane transporter activity	24	0	0.48	1983	1	0.06272	1	GO:0015192
1984	GO:0015193	L-proline transmembrane transporter activity	1	0	0.02	1984	1	0.87136	1	GO:0015193
1985	GO:0015194	L-serine transmembrane transporter activity	8	0	0.16	1985	1	0.16561	1	GO:0015194
1986	GO:0015196	L-tryptophan transmembrane transporter activity	24	0	0.48	1986	1	0.06272	1	GO:0015196
1987	GO:0015197	peptide transporter activity	60	0	1.21	1987	1	0.53757	1	GO:0015197
1988	GO:0015198	oligopeptide transporter activity	45	0	0.91	1988	1	0.80632	1	GO:0015198
1989	GO:0015211	purine nucleoside transmembrane transporter activity	17	0	0.34	1989	1	0.18416	1	GO:0015211
1990	GO:0015215	nucleotide transmembrane transporter activity	12	0	0.24	1990	1	0.85396	1	GO:0015215
1991	GO:0015216	purine nucleotide transmembrane transporter activity	9	0	0.18	1991	1	0.24094	1	GO:0015216
1992	GO:0015217	ADP transmembrane transporter activity	3	0	0.06	1992	1	0.47422	1	GO:0015217
1993	GO:0015222	serotonin transmembrane transporter activity	3	0	0.06	1993	1	0.97277	1	GO:0015222
1994	GO:0015226	carnitine transporter activity	14	0	0.28	1994	1	0.14558	1	GO:0015226
1995	GO:0015227	acyl carnitine transporter activity	2	0	0.04	1995	1	0.12926	1	GO:0015227
1996	GO:0015229	L-ascorbic acid transporter activity	21	0	0.42	1996	1	0.00352	1	GO:0015229
1997	GO:0015246	fatty-acyl group transporter activity	10	0	0.2	1997	1	0.29953	1	GO:0015246
1998	GO:0015247	aminophospholipid transporter activity	27	0	0.54	1998	1	0.10139	1	GO:0015247
1999	GO:0015252	hydrogen ion channel activity	24	0	0.48	1999	1	6.30E-008	1	GO:0015252
[truncated: 1,371 more rows]
