# Supplementary material for: De Novo Assembly of the Sea Cucumber Apostichopus japonicus Hemocytes Transcriptome to Identify miRNA Targets Associated with Skin Ulceration Syndrome
Source: PLoS One. 2013 Sep 12;8(9):e73506. doi: 10.1371/journal.pone.0073506 (PMC3772007; doi:10.1371/journal.pone.0073506)
Supplement: Table S5 — Pathway Enrichment of differentially expressed genes. (CSV) [file pone.0073506.s005.csv]

	GOID	Description	GeneRatio	BgRatio	pvalue	qvalue	geneID	Count	NR_Name	Uniprot_Name
1	map00330	Arginine and proline metabolism	0.000205846027171676	0.0378459486495498	1	1	comp18645_c0_seq4,comp43122_c0_seq1	1	PREDICTED: CAD protein-like[Oreochromis niloticus]	Q5XLV0_DANRE Carbamoyl-phosphate synthetase 2, aspartate transcarbamylase, and dihydroorotase OS=Danio rerio GN=cad PE=2 SV=1
2	map00330	Arginine and proline metabolism	0.000205846027171676	0.0378459486495498	1	1	comp18645_c0_seq4,comp43122_c0_seq1	1	arginine kinase[Salpingoeca sp. ATCC 50818]	KARG_LIMPO Arginine kinase OS=Limulus polyphemus PE=1 SV=1
3	map00910	Nitrogen metabolism	0.000411692054343351	0.0383461153717906	1	1	comp18645_c0_seq4	2	PREDICTED: CAD protein-like[Oreochromis niloticus]
4	map00910	Nitrogen metabolism	0.000411692054343351	0.0383461153717906	1	1	comp18645_c0_seq4	2	Q5XLV0_DANRE Carbamoyl-phosphate synthetase 2, aspartate transcarbamylase, and dihydroorotase OS=Danio rerio GN=cad PE=2 SV=1
5	map00250	Alanine, aspartate and glutamate metabolism	0.000205846027171676	0.0320106702234078	1	1	comp18645_c0_seq4	1	PREDICTED: CAD protein-like[Oreochromis niloticus]
6	map00250	Alanine, aspartate and glutamate metabolism	0.000205846027171676	0.0320106702234078	1	1	comp18645_c0_seq4	1	Q5XLV0_DANRE Carbamoyl-phosphate synthetase 2, aspartate transcarbamylase, and dihydroorotase OS=Danio rerio GN=cad PE=2 SV=1
7	map04660	T cell receptor signaling pathway	0.000205846027171676	0.0341780593531177	1	1	comp2246_c1_seq3	1	PREDICTED: phosphoglycolate phosphatase-like[Anolis carolinensis]
8	map04660	T cell receptor signaling pathway	0.000205846027171676	0.0341780593531177	1	1	comp2246_c1_seq3	1	Q7ZVH4_DANRE 1700012G19-like protein OS=Danio rerio GN=pgp PE=2 SV=1
9	map00590	Arachidonic acid metabolism	0.000205846027171676	0.0301767255751917	1	1	comp2841_c0_seq1	1	epoxide hydrolase 2, cytoplasmic[Xenopus (Silurana) tropicalis]
10	map00590	Arachidonic acid metabolism	0.000205846027171676	0.0301767255751917	1	1	comp2841_c0_seq1	1	E2R993_CANFA Uncharacterized protein OS=Canis familiaris GN=EPHX2 PE=4 SV=1
11	map00627	Aminobenzoate degradation	0.000205846027171676	0.0193397799266422	1	1	comp2841_c0_seq1,comp74407_c0_seq1	1	epoxide hydrolase 2, cytoplasmic[Xenopus (Silurana) tropicalis]	E2R993_CANFA Uncharacterized protein OS=Canis familiaris GN=EPHX2 PE=4 SV=1
12	map00627	Aminobenzoate degradation	0.000205846027171676	0.0193397799266422	1	1	comp2841_c0_seq1,comp74407_c0_seq1	1	putative acyl-CoA synthetase[Parvibaculum lavamentivorans DS-1]	Q5LRT0_SILPO Medium-chain-fatty-acid--CoA ligase OS=Silicibacter pomeroyi (strain ATCC 700808 / DSM 15171 / DSS-3) GN=alkK PE=4 SV=1
13	map00625	Chloroalkane and chloroalkene degradation	0.000411692054343351	0.0143381127042347	1	1	comp2841_c0_seq1	2	epoxide hydrolase 2, cytoplasmic[Xenopus (Silurana) tropicalis]
14	map00625	Chloroalkane and chloroalkene degradation	0.000411692054343351	0.0143381127042347	1	1	comp2841_c0_seq1	2	E2R993_CANFA Uncharacterized protein OS=Canis familiaris GN=EPHX2 PE=4 SV=1
15	map00511	Other glycan degradation	0.000205846027171676	0.0181727242414138	1	1	comp45456_c0_seq1	1	PREDICTED: lactase-phlorizin hydrolase-like[Strongylocentrotus purpuratus]
16	map00511	Other glycan degradation	0.000205846027171676	0.0181727242414138	1	1	comp45456_c0_seq1	1	F1NAN4_CHICK Uncharacterized protein OS=Gallus gallus GN=LCT PE=3 SV=1
17	map00604	Glycosphingolipid biosynthesis - ganglio series	0.000205846027171676	0.00500166722240747	1	1	comp45456_c0_seq1	1	PREDICTED: lactase-phlorizin hydrolase-like[Strongylocentrotus purpuratus]
18	map00604	Glycosphingolipid biosynthesis - ganglio series	0.000205846027171676	0.00500166722240747	1	1	comp45456_c0_seq1	1	F1NAN4_CHICK Uncharacterized protein OS=Gallus gallus GN=LCT PE=3 SV=1
19	map00600	Sphingolipid metabolism	0.000205846027171676	0.0273424474824942	1	1	comp45456_c0_seq1	1	PREDICTED: lactase-phlorizin hydrolase-like[Strongylocentrotus purpuratus]
20	map00600	Sphingolipid metabolism	0.000205846027171676	0.0273424474824942	1	1	comp45456_c0_seq1	1	F1NAN4_CHICK Uncharacterized protein OS=Gallus gallus GN=LCT PE=3 SV=1
21	map00052	Galactose metabolism	0.000205846027171676	0.0255085028342781	1	1	comp45456_c0_seq1	1	PREDICTED: lactase-phlorizin hydrolase-like[Strongylocentrotus purpuratus]
22	map00052	Galactose metabolism	0.000205846027171676	0.0255085028342781	1	1	comp45456_c0_seq1	1	F1NAN4_CHICK Uncharacterized protein OS=Gallus gallus GN=LCT PE=3 SV=1
23	map00531	Glycosaminoglycan degradation	0.000205846027171676	0.0143381127042347	1	1	comp45456_c0_seq1	1	PREDICTED: lactase-phlorizin hydrolase-like[Strongylocentrotus purpuratus]
24	map00531	Glycosaminoglycan degradation	0.000205846027171676	0.0143381127042347	1	1	comp45456_c0_seq1	1	F1NAN4_CHICK Uncharacterized protein OS=Gallus gallus GN=LCT PE=3 SV=1
25	map00561	Glycerolipid metabolism	0.000205846027171676	0.0333444481493831	1	1	comp58962_c0_seq1	1	PREDICTED: pancreatic lipase-related protein 2-like[Bombus terrestris]
26	map00561	Glycerolipid metabolism	0.000205846027171676	0.0333444481493831	1	1	comp58962_c0_seq1	1	LIPR1_MOUSE Pancreatic lipase-related protein 1 OS=Mus musculus GN=Pnliprp1 PE=2 SV=2
27	map00720	Carbon fixation pathways in prokaryotes	0.000411692054343351	0.0453484494831611	1	1	comp59297_c0_seq1	2	succinyl-CoA synthetase, alpha subunit, putative[Ichthyophthirius multifiliis]
28	map00720	Carbon fixation pathways in prokaryotes	0.000411692054343351	0.0453484494831611	1	1	comp59297_c0_seq1	2	SUCA1_SOLLC Succinyl-CoA ligase [ADP-forming] subunit alpha-1, mitochondrial OS=Solanum lycopersicum GN=SCOA PE=1 SV=1
29	map00020	Citrate cycle (TCA cycle)	0.000205846027171676	0.0326775591863955	1	1	comp59297_c0_seq1,comp59702_c0_seq1	1	succinyl-CoA synthetase, alpha subunit, putative[Ichthyophthirius multifiliis]	SUCA1_SOLLC Succinyl-CoA ligase [ADP-forming] subunit alpha-1, mitochondrial OS=Solanum lycopersicum GN=SCOA PE=1 SV=1
30	map00020	Citrate cycle (TCA cycle)	0.000205846027171676	0.0326775591863955	1	1	comp59297_c0_seq1,comp59702_c0_seq1	1	succinate dehydrogenase, flavoprotein subunit containing protein[Tetrahymena thermophila]	DHSA_DICDI Succinate dehydrogenase [ubiquinone] flavoprotein subunit, mitochondrial OS=Dictyostelium discoideum GN=sdhA PE=3 SV=1
31	map00660	C5-Branched dibasic acid metabolism	0.000205846027171676	0.00233411137045682	0.999999999924774	1	comp59297_c0_seq1	1	succinyl-CoA synthetase, alpha subunit, putative[Ichthyophthirius multifiliis]
32	map00660	C5-Branched dibasic acid metabolism	0.000205846027171676	0.00233411137045682	0.999999999924774	1	comp59297_c0_seq1	1	SUCA1_SOLLC Succinyl-CoA ligase [ADP-forming] subunit alpha-1, mitochondrial OS=Solanum lycopersicum GN=SCOA PE=1 SV=1
33	map00640	Propanoate metabolism	0.000205846027171676	0.0380126708902968	1	1	comp59297_c0_seq1	1	succinyl-CoA synthetase, alpha subunit, putative[Ichthyophthirius multifiliis]
34	map00640	Propanoate metabolism	0.000205846027171676	0.0380126708902968	1	1	comp59297_c0_seq1	1	SUCA1_SOLLC Succinyl-CoA ligase [ADP-forming] subunit alpha-1, mitochondrial OS=Solanum lycopersicum GN=SCOA PE=1 SV=1
35	map00190	Oxidative phosphorylation	0.000205846027171676	0.0320106702234078	1	1	comp59702_c0_seq1	1	succinate dehydrogenase, flavoprotein subunit containing protein[Tetrahymena thermophila]
36	map00190	Oxidative phosphorylation	0.000205846027171676	0.0320106702234078	1	1	comp59702_c0_seq1	1	DHSA_DICDI Succinate dehydrogenase [ubiquinone] flavoprotein subunit, mitochondrial OS=Dictyostelium discoideum GN=sdhA PE=3 SV=1
37	map00310	Lysine degradation	0.000205846027171676	0.0401800600200067	1	1	comp66438_c0_seq1	1	turgor pressure sensor[Stylonychia lemnae]
38	map00310	Lysine degradation	0.000205846027171676	0.0401800600200067	1	1	comp66438_c0_seq1	1	AL7A1_DICDI Putative aldehyde dehydrogenase family 7 member A1 homolog OS=Dictyostelium discoideum GN=DDB_G0276821 PE=3 SV=2
39	map00300	Lysine biosynthesis	0.000205846027171676	0.0021673891297099	0.999999999600509	1	comp66438_c0_seq1	1	turgor pressure sensor[Stylonychia lemnae]
40	map00300	Lysine biosynthesis	0.000205846027171676	0.0021673891297099	0.999999999600509	1	comp66438_c0_seq1	1	AL7A1_DICDI Putative aldehyde dehydrogenase family 7 member A1 homolog OS=Dictyostelium discoideum GN=DDB_G0276821 PE=3 SV=2
41	map00362	Benzoate degradation	0.000205846027171676	0.0103367789263088	1	1	comp74407_c0_seq1	1	putative acyl-CoA synthetase[Parvibaculum lavamentivorans DS-1]
42	map00362	Benzoate degradation	0.000205846027171676	0.0103367789263088	1	1	comp74407_c0_seq1	1	Q5LRT0_SILPO Medium-chain-fatty-acid--CoA ligase OS=Silicibacter pomeroyi (strain ATCC 700808 / DSM 15171 / DSS-3) GN=alkK PE=4 SV=1
43	map00430	Taurine and hypotaurine metabolism	0.000205846027171676	0.00566855618539513	1	1	comp75314_c0_seq1	1	hypothetical protein PTSG_06384[Salpingoeca sp. ATCC 50818]
44	map00430	Taurine and hypotaurine metabolism	0.000205846027171676	0.00566855618539513	1	1	comp75314_c0_seq1	1	Q24062_DROME Black OS=Drosophila melanogaster GN=b PE=2 SV=1
45	map00565	Ether lipid metabolism	0.000205846027171676	0.00983661220406802	1	1	comp9951_c0_seq2	1	alkyldihydroxyacetonephosphate synthase, peroxisomal[Xenopus laevis]
46	map00565	Ether lipid metabolism	0.000205846027171676	0.00983661220406802	1	1	comp9951_c0_seq2	1	Q7ZVJ9_DANRE Alkylglycerone phosphate synthase OS=Danio rerio GN=agps PE=2 SV=1
